# Supplementary material for: Syntheses and structures of spontaneously resolved (2S)-2-phenyl-3-(thia­zol-2-yl)-2,3,5,6-tetra­hydro-4H-1,3-thia­zin-4-one and racemic 2-(furan-2-yl)-3-phenyl-2,3,5,6-tetra­hydro-4H-1,3-thia­zin-4-one
Source: Acta Crystallogr E Crystallogr Commun. 2025 Oct 24;81(Pt 11):1044–9. doi: 10.1107/S2056989025009193 (PMC12589835; doi:10.1107/S2056989025009193)
Supplement: Supplementary file 1 [file e-81-01044-sup1.cif]

##############################################################################
#                                                                            #
# This CIF contains the data in a paper accepted for publication in          #
# Acta Crystallographica Section E. It conforms to the requirements of       #
# Notes for Authors for Acta Crystallographica Section E, and has been       #
# peer reviewed under the auspices of the IUCr Commission on Journals.       #
#                                                                            #
# Full details of the Crystallographic Information File format               #
# are given in the paper "The Crystallographic Information File (CIF):       #
# a New Standard Archive File for Crystallography" by S. R. Hall, F. H.      #
# Allen and I. D. Brown [Acta Cryst. (1991), A47, 655-685].                  #
#                                                                            #
# The current version of the core CIF dictionary is obtainable from          #
# ftp://ftp.iucr.org/pub/cif_core.dic.                                       #
#                                                                            #
# Software is freely available for graphical display of the structure(s)     #
# in this CIF. For information consult the CIF software page                 #
# http://www.iucr.org/resources/cif/software.                                #
#                                                                            #
# This file may be used for bona fide research purposes within the           #
# scientific community so long as proper attribution is given to the journal # 
# article from which it was obtained.                                        #
#                                                                            #
##############################################################################
data_1
_audit_creation_method
;
Olex2 1.5-ac6-020
(compiled 2024.02.14 svn.r2f8d729c for Rigaku Oxford Diffraction, GUI svn.r6966)
;
_journal_date_recd_electronic     2025-10-10
_journal_date_accepted     2025-10-20
_journal_name_full     'Acta Crystallographica, Section E'
_journal_year     2025
_journal_volume     81
_journal_issue      1
_journal_page_first     0
_journal_page_last     0
_journal_paper_category     GO
_journal_paper_doi     10.1107/S2056989025009193
_journal_coeditor_code     HB8168
_publ_contact_author_name     'Lee J. Silverberg'
_publ_contact_author_address
;
Pennsylvania State University
Schuylkill Campus
200 University Drive
Schuylkill Haven, PA 17972
USA
;
_publ_contact_author_email     'ljs43@psu.edu'
_publ_contact_author_fax     ?
_publ_contact_author_phone     ?
_publ_section_title
;\
Syntheses and structures of spontaneously resolved
(2<i>S</i>)-2-phenyl-3-(thiazol-2-yl)-2,3,5,6-tetrahydro-4<i>H</i>-1,3-\
thiazin-4-one and racemic
2-(furan-2-yl)-3-phenyl-2,3,5,6-tetrahydro-4<i>H</i>-1,3-thiazin-4-one
;
_publ_section_title_footnote     .
loop_
    _publ_author_name
    _publ_author_footnote
    _publ_author_address
    'Yennawar, Hemant P.' .
;
Department of Biochemistry and Molecular Biology,
The Pennsylvania State University
University Park, PA 16802
USA
;
    'Mal, Tapas K.' .
;
Department of Chemistry
The Pennsylvania State University
University Park, PA 16802
USA
;
    'Olsen, Mark A.' .
;
Mendel Science Center, Villanova University, 800 Lancaster Avenue, Villanova,
PA 19085, USA
;
    'Lagalante, Anthony F.' .
;
Mendel Science Center, Villanova University, 800 Lancaster Avenue, Villanova,
PA 19085, USA
;
    'Gavalis, Aloura D.' .
;
Pennsylvania State University
Schuylkill Campus
200 University Drive
Schuylkill Haven, PA 17972
USA
;
    'Frederick, Isabella G.' .
;
Pennsylvania State University
Schuylkill Campus
200 University Drive
Schuylkill Haven, PA 17972
USA
;
    'Louca, Evelyn M.' .
;
Pennsylvania State University
Schuylkill Campus
200 University Drive
Schuylkill Haven, PA 17972
USA
;
    'Silverberg, Lee J.' .
;
Pennsylvania State University
Schuylkill Campus
200 University Drive
Schuylkill Haven, PA 17972
USA
;
_publ_section_synopsis
;
One of the title compounds shows spontaneous resolution during crystallization.
;
_chemical_name_systematic
;\
(2<i>S</i>)-2-Phenyl-3-(thiazol-2-yl)-2,3,5,6-tetrahydro-4<i>H</i>-1,3-\
thiazin-4-one
;
_chemical_name_common     ?
_chemical_formula_moiety     'C13 H12 N2 O S2'
_chemical_formula_sum     'C13 H12 N2 O S2'
_chemical_formula_iupac     'C13 H12 N2 O S2'
_chemical_formula_weight     276.37
_chemical_melting_point     ?
_chemical_absolute_configuration     ad
_space_group_crystal_system     orthorhombic
_space_group_name_H-M_alt     'P 21 21 21'
_space_group_name_Hall     'P 2ac 2ab'
loop_
    _space_group_symop_operation_xyz
    'x, y, z'
    '-x+1/2, -y, z+1/2'
    '-x, y+1/2, -z+1/2'
    'x+1/2, -y+1/2, -z'
_cell_length_a     9.71506(15)
_cell_length_b     10.04091(13)
_cell_length_c     13.06169(18)
_cell_angle_alpha     90
_cell_angle_beta     90
_cell_angle_gamma     90
_cell_volume     1274.14(3)
_cell_formula_units_Z     4
_cell_measurement_reflns_used     8550
_cell_measurement_theta_min     3.3590
_cell_measurement_theta_max     73.3820
_cell_measurement_temperature     173.15
_exptl_crystal_description     block
_exptl_crystal_colour     'colorless'
_exptl_crystal_size_max     0.15
_exptl_crystal_size_mid     0.10
_exptl_crystal_size_min     0.05
_exptl_crystal_density_diffrn     1.441
_exptl_crystal_density_meas     ?
_exptl_crystal_density_method     ?
_exptl_crystal_F_000     576
_exptl_absorpt_coefficient_mu     3.694
_exptl_absorpt_correction_type     multi-scan
_exptl_absorpt_process_details
;
(CrysAlisPro; Rigaku OD, 2025)
;
_exptl_absorpt_correction_T_min     0.82026
_exptl_absorpt_correction_T_max     1.00000
_diffrn_ambient_temperature     173.15
_diffrn_source     'Rotating-anode X-ray tube'
_diffrn_radiation_type     'Cu K\a'
_diffrn_radiation_wavelength     1.54184
_diffrn_radiation_monochromator     mirror
_diffrn_measurement_device_type     'ROD, SynergyCustom system, HyPix-Arc 150'
_diffrn_measurement_device     'four-circle diffractometer'
_diffrn_measurement_method     '\w scans'
_diffrn_detector     'Hybrid Pixel Array Detector'
_diffrn_detector_area_resol_mean     10.0000
loop_
    _diffrn_refln_index_h
    _diffrn_refln_index_k
    _diffrn_refln_index_l
    0 0 1
    0 0 -1
    0 0 1
    0 0 1
    0 0 -1
    0 0 -1
    0 0 2
    0 0 2
    0 0 2
    0 0 2
    0 0 2
    0 0 -2
    0 0 -2
    0 0 3
    0 0 -3
    0 0 -3
    0 0 3
    0 0 -3
    0 0 3
    0 0 3
    0 0 3
    0 0 3
    0 0 4
    0 0 4
    0 0 4
    0 0 4
    0 0 4
    0 0 -4
    0 0 -4
    0 0 -5
    0 0 5
    0 0 5
    0 0 -5
    0 0 5
    0 0 5
    0 0 6
    0 0 -6
    0 0 -6
    0 0 6
    0 0 6
    0 0 7
    0 0 -7
    0 0 -7
    0 0 7
    0 0 -8
    0 0 -8
    0 0 -8
    0 0 8
    0 0 8
    0 0 -9
    0 0 9
    0 0 -9
    0 0 -9
    0 0 10
    0 0 -10
    0 0 -10
    0 0 -10
    0 0 11
    0 0 -11
    0 0 12
    0 0 -12
    0 0 13
    0 0 -13
    0 0 14
    0 0 -14
    0 0 15
    0 0 -15
    0 0 -16
    0 -1 0
    0 1 0
    0 -1 0
    0 1 0
    0 -1 0
    0 1 1
    0 -1 -1
    0 1 1
    0 1 -1
    0 -1 1
    0 1 1
    0 -1 -1
    0 -1 1
    0 -1 1
    0 1 1
    0 -1 1
    0 1 1
    0 1 -2
    0 -1 -2
    0 1 -2
    0 1 2
    0 -1 -2
    0 1 -2
    0 -1 2
    0 1 2
    0 -1 2
    0 1 2
    0 -1 -2
    0 1 2
    0 -1 -2
    0 1 -3
    0 -1 -3
    0 -1 -3
    0 -1 3
    0 1 3
    0 -1 3
    0 1 3
    0 1 3
    0 -1 3
    0 1 -3
    0 -1 -3
    0 -1 3
    0 -1 4
    0 -1 -4
    0 -1 -4
    0 1 -4
    0 1 4
    0 1 4
    0 -1 4
    0 1 -4
    0 1 4
    0 1 4
    0 -1 4
    0 1 4
    0 -1 4
    0 -1 -4
    0 1 5
    0 1 5
    0 -1 5
    0 -1 5
    0 -1 -5
    0 1 -5
    0 1 5
    0 -1 5
    0 -1 -5
    0 1 5
    0 1 -5
    0 -1 -5
    0 1 6
    0 -1 6
    0 1 6
    0 1 -6
    0 -1 -6
    0 -1 6
    0 -1 6
    0 -1 -6
    0 1 -6
    0 1 6
    0 -1 7
    0 1 7
    0 -1 7
    0 1 7
    0 -1 7
    0 -1 -7
    0 1 -7
    0 -1 -7
    0 1 -7
    0 -1 -8
    0 1 -8
    0 -1 8
    0 -1 8
    0 1 -8
    0 -1 -8
    0 -1 8
    0 1 8
    0 1 8
    0 -1 8
    0 1 -8
    0 -1 -8
    0 1 -9
    0 1 9
    0 -1 9
    0 -1 -9
    0 1 -9
    0 -1 -9
    0 1 -9
    0 -1 9
    0 1 9
    0 -1 10
    0 1 10
    0 1 -10
    0 -1 -10
    0 -1 10
    0 1 -10
    0 -1 -10
    0 1 11
    0 -1 11
    0 -1 -11
    0 1 -11
    0 -1 -11
    0 1 -11
    0 1 12
    0 -1 12
    0 1 -12
    0 1 -13
    0 -1 -13
    0 -1 13
    0 1 13
    0 -1 -14
    0 1 -14
    0 1 14
    0 -1 14
    0 1 -15
    0 -1 -15
    0 -1 15
    0 1 15
    0 -1 16
    0 2 0
    0 2 0
    0 2 0
    0 -2 0
    0 2 0
    0 2 1
    0 2 1
    0 -2 -1
    0 -2 1
    0 2 -1
    0 2 1
    0 2 -1
    0 2 -1
    0 2 1
    0 2 1
    0 -2 -1
    0 -2 1
    0 2 -1
    0 2 1
    0 -2 2
    0 -2 2
    0 2 2
    0 2 2
    0 -2 -2
    0 -2 -2
    0 -2 2
    0 2 2
    0 2 2
    0 2 -2
    0 2 -2
    0 2 2
    0 2 3
    0 2 3
    0 -2 -3
    0 2 3
    0 -2 3
    0 -2 -3
    0 2 3
    0 -2 3
    0 -2 -3
    0 2 -3
    0 2 -3
    0 2 3
    0 2 4
    0 2 4
    0 -2 4
    0 -2 -4
    0 2 -4
    0 2 4
    0 2 -4
    0 -2 4
    0 -2 -4
    0 -2 4
    0 2 4
    0 2 5
    0 2 5
    0 -2 -5
    0 -2 -5
    0 -2 5
    0 2 5
    0 2 5
    0 -2 5
    0 -2 5
    0 2 -5
    0 -2 6
    0 -2 6
    0 2 6
    0 2 6
    0 2 -6
    0 -2 -6
    0 2 -6
    0 -2 7
    0 -2 7
    0 -2 7
    0 2 7
    0 -2 7
    0 -2 -7
    0 -2 7
    0 -2 -7
    0 2 -7
    0 2 -8
    0 -2 8
    0 -2 8
    0 2 8
    0 -2 8
    0 2 8
    0 -2 -8
    0 2 -8
    0 -2 -8
    0 -2 8
    0 2 -9
    0 -2 9
    0 -2 9
    0 2 9
    0 -2 9
    0 2 9
    0 -2 -9
    0 -2 -9
    0 2 -9
    0 -2 9
    0 2 -10
    0 -2 10
    0 -2 -10
    0 -2 10
    0 -2 10
    0 2 10
    0 -2 -10
    0 2 -10
    0 2 11
    0 2 -11
    0 2 -11
    0 -2 -11
    0 -2 11
    0 -2 -11
    0 -2 11
    0 2 -12
    0 2 -12
    0 -2 -12
    0 2 12
    0 -2 12
    0 2 12
    0 -2 -13
    0 2 -13
    0 2 13
    0 -2 -14
    0 2 -14
    0 2 14
    0 -2 14
    0 -2 -15
    0 2 -15
    0 -2 15
    0 -2 16
    0 3 0
    0 3 0
    0 -3 0
    0 3 0
    0 -3 0
    0 3 0
    0 3 -1
    0 -3 -1
    0 3 1
    0 3 -1
    0 3 1
    0 3 1
    0 3 1
    0 3 1
    0 3 -1
    0 -3 1
    0 -3 1
    0 -3 2
    0 3 2
    0 3 2
    0 3 -2
    0 -3 -2
    0 -3 2
    0 3 2
    0 3 2
    0 -3 -2
    0 3 2
    0 3 2
    0 -3 -2
    0 3 2
    0 3 -2
    0 3 -3
    0 -3 3
    0 3 3
    0 3 3
    0 3 -3
    0 -3 -3
    0 -3 -3
    0 3 3
    0 -3 3
    0 3 3
    0 -3 -3
    0 -3 3
    0 3 -4
    0 -3 -4
    0 -3 -4
    0 -3 -4
    0 -3 4
    0 3 4
    0 -3 4
    0 3 4
    0 3 4
    0 3 -4
    0 -3 -4
    0 3 -5
    0 3 5
    0 -3 5
    0 3 5
    0 3 5
    0 3 -5
    0 -3 -5
    0 -3 -5
    0 3 -5
    0 -3 5
    0 3 5
    0 -3 5
    0 -3 6
    0 -3 6
    0 -3 6
    0 3 6
    0 -3 -6
    0 -3 -6
    0 3 6
    0 -3 -7
    0 3 7
    0 -3 -7
    0 -3 7
    0 -3 7
    0 3 -7
    0 -3 7
    0 -3 7
    0 -3 8
    0 -3 8
    0 -3 8
    0 -3 -8
    0 3 -8
    0 -3 -8
    0 3 8
    0 -3 8
    0 3 -8
    0 -3 8
    0 -3 9
    0 -3 9
    0 -3 -9
    0 3 -9
    0 -3 9
    0 3 -9
    0 -3 -9
    0 3 9
    0 -3 9
    0 -3 10
    0 3 -10
    0 3 10
    0 -3 10
    0 -3 10
    0 3 10
    0 -3 -10
    0 3 -10
    0 -3 -10
    0 -3 -11
    0 -3 -11
    0 3 -11
    0 -3 11
    0 -3 11
    0 3 11
    0 3 -11
    0 3 11
    0 -3 12
    0 3 12
    0 3 -12
    0 3 12
    0 3 -13
    0 -3 -13
    0 3 13
    0 3 13
    0 -3 13
    0 -3 14
    0 3 14
    0 3 -14
    0 -3 -14
    0 3 -15
    0 -3 15
    0 4 0
    0 -4 0
    0 4 0
    0 -4 0
    0 4 0
    0 4 -1
    0 4 1
    0 4 -1
    0 4 1
    0 -4 1
    0 4 1
    0 4 -1
    0 4 1
    0 4 -1
    0 -4 -1
    0 -4 1
    0 4 -2
    0 4 2
    0 -4 -2
    0 4 2
    0 -4 2
    0 -4 -2
    0 4 2
    0 4 -2
    0 4 2
    0 4 -2
    0 -4 2
    0 4 3
    0 4 -3
    0 -4 3
    0 4 -3
    0 -4 -3
    0 -4 3
    0 4 -3
    0 4 3
    0 -4 -3
    0 -4 -3
    0 4 3
    0 4 3
    0 4 3
    0 4 -3
    0 -4 -3
    0 -4 3
    0 4 3
    0 4 -4
    0 4 4
    0 4 -4
    0 -4 4
    0 4 4
    0 4 4
    0 -4 -4
    0 -4 -4
    0 4 4
    0 -4 -4
    0 4 -4
    0 4 4
    0 -4 4
    0 -4 5
    0 4 5
    0 4 5
    0 4 -5
    0 4 5
    0 4 -5
    0 -4 5
    0 -4 5
    0 4 -5
    0 -4 5
    0 4 5
    0 -4 -5
    0 -4 6
    0 4 6
    0 -4 -6
    0 -4 6
    0 -4 -6
    0 -4 -6
    0 -4 6
    0 -4 6
    0 4 -6
    0 4 6
    0 -4 7
    0 -4 7
    0 -4 -7
    0 -4 -7
    0 4 -7
    0 4 7
    0 4 7
    0 -4 7
    0 -4 8
    0 -4 8
    0 -4 8
    0 -4 -8
    0 4 8
    0 4 -8
    0 4 8
    0 4 -8
    0 -4 -8
    0 -4 8
    0 4 -9
    0 -4 -9
    0 4 9
    0 4 9
    0 -4 9
    0 -4 -9
    0 -4 9
    0 -4 9
    0 -4 9
    0 -4 9
    0 4 -9
    0 4 10
    0 4 10
    0 -4 10
    0 -4 10
    0 -4 10
    0 4 -10
    0 -4 -10
    0 4 -10
    0 -4 -11
    0 4 -11
    0 -4 11
    0 -4 11
    0 -4 11
    0 4 -11
    0 -4 -12
    0 4 -12
    0 4 12
    0 -4 12
    0 4 -12
    0 -4 13
    0 4 13
    0 4 -13
    0 -4 -13
    0 4 -14
    0 -4 14
    0 4 14
    0 -4 -15
    0 -4 15
    0 5 0
    0 5 0
    0 -5 0
    0 -5 -1
    0 -5 1
    0 -5 -1
    0 -5 -1
    0 5 1
    0 5 1
    0 5 -1
    0 5 1
    0 5 -1
    0 -5 1
    0 5 2
    0 -5 2
    0 -5 -2
    0 5 -2
    0 5 2
    0 -5 -2
    0 5 -2
    0 5 2
    0 -5 2
    0 5 -2
    0 -5 -3
    0 5 3
    0 -5 3
    0 5 -3
    0 5 3
    0 5 -3
    0 5 3
    0 5 3
    0 5 -4
    0 -5 4
    0 5 4
    0 -5 -4
    0 5 4
    0 -5 4
    0 5 5
    0 5 5
    0 5 -5
    0 -5 -5
    0 5 -5
    0 5 -5
    0 -5 5
    0 -5 5
    0 5 5
    0 5 -5
    0 -5 6
    0 -5 6
    0 5 -6
    0 -5 6
    0 -5 6
    0 -5 -6
    0 5 6
    0 -5 -6
    0 5 -7
    0 -5 -7
    0 5 7
    0 -5 7
    0 -5 7
    0 -5 7
    0 5 -8
    0 5 -8
    0 -5 -8
    0 5 8
    0 -5 8
    0 -5 8
    0 -5 8
    0 -5 8
    0 -5 9
    0 -5 -9
    0 5 -9
    0 -5 9
    0 -5 9
    0 -5 9
    0 5 9
    0 -5 9
    0 5 -9
    0 5 -10
    0 5 -10
    0 -5 10
    0 -5 10
    0 -5 11
    0 5 -11
    0 -5 11
    0 5 -11
    0 5 11
    0 -5 12
    0 -5 12
    0 5 -12
    0 5 -12
    0 5 12
    0 5 13
    0 -5 13
    0 5 14
    0 5 -14
    0 -5 14
    0 -6 0
    0 6 0
    0 -6 -1
    0 6 1
    0 6 -1
    0 6 1
    0 6 1
    0 -6 1
    0 -6 -1
    0 -6 -2
    0 -6 2
    0 6 -2
    0 6 2
    0 6 -2
    0 6 2
    0 6 2
    0 -6 -2
    0 -6 -2
    0 -6 3
    0 6 3
    0 6 -3
    0 -6 3
    0 -6 -3
    0 -6 -3
    0 6 3
    0 6 4
    0 6 -4
    0 6 -4
    0 -6 -4
    0 -6 -4
    0 6 4
    0 6 -4
    0 -6 4
    0 -6 4
    0 -6 5
    0 6 5
    0 6 -5
    0 -6 -5
    0 6 -5
    0 -6 -5
    0 -6 5
    0 6 -5
    0 6 5
    0 6 6
    0 6 -6
    0 -6 -6
    0 -6 6
    0 -6 6
    0 -6 6
    0 6 -6
    0 6 -7
    0 6 7
    0 -6 7
    0 -6 7
    0 -6 7
    0 6 -8
    0 6 8
    0 -6 8
    0 -6 8
    0 -6 8
    0 -6 8
    0 -6 9
    0 -6 9
    0 -6 9
    0 6 -9
    0 6 -10
    0 -6 10
    0 -6 10
    0 6 10
    0 -6 10
    0 6 11
    0 -6 11
    0 -6 11
    0 6 -11
    0 -6 11
    0 -6 12
    0 6 12
    0 -6 12
    0 6 -12
    0 6 -13
    0 -6 13
    0 6 13
    0 -6 -14
    0 7 0
    0 -7 0
    0 7 0
    0 7 0
    0 7 1
    0 -7 -1
    0 7 -1
    0 7 1
    0 7 1
    0 7 2
    0 7 2
    0 -7 -2
    0 -7 -2
    0 7 -2
    0 -7 -3
    0 7 -3
    0 7 3
    0 7 3
    0 7 3
    0 7 -3
    0 -7 -3
    0 7 4
    0 7 -4
    0 7 4
    0 7 -4
    0 -7 -4
    0 -7 -5
    0 7 5
    0 -7 5
    0 7 -5
    0 7 5
    0 -7 6
    0 7 6
    0 -7 -6
    0 7 -7
    0 -7 7
    0 -7 7
    0 7 7
    0 -7 8
    0 7 -8
    0 -7 8
    0 -7 8
    0 7 -9
    0 -7 9
    0 -7 9
    0 7 9
    0 7 -10
    0 -7 10
    0 -7 10
    0 -7 10
    0 -7 11
    0 -7 11
    0 7 -11
    0 7 11
    0 -7 11
    0 -7 12
    0 7 -12
    0 7 12
    0 -7 12
    0 7 -13
    0 -7 -13
    0 8 0
    0 8 0
    0 8 0
    0 -8 0
    0 8 -1
    0 8 1
    0 8 1
    0 8 -1
    0 8 -1
    0 8 1
    0 -8 1
    0 -8 -1
    0 -8 -1
    0 -8 -2
    0 -8 -2
    0 8 -2
    0 8 2
    0 8 2
    0 8 2
    0 8 -2
    0 8 -3
    0 8 3
    0 8 -3
    0 8 3
    0 8 3
    0 -8 -3
    0 8 4
    0 8 4
    0 8 -4
    0 -8 -4
    0 8 -4
    0 8 -5
    0 8 5
    0 -8 -5
    0 8 5
    0 8 -5
    0 8 -6
    0 -8 6
    0 8 7
    0 -8 7
    0 8 -7
    0 -8 8
    0 8 8
    0 -8 9
    0 -8 9
    0 8 9
    0 8 -9
    0 8 10
    0 -8 -10
    0 -8 10
    0 -8 10
    0 8 -10
    0 -8 -11
    0 -8 11
    0 -8 11
    0 8 -11
    0 8 11
    0 8 -12
    0 -8 -12
    0 -8 12
    0 -9 0
    0 9 0
    0 9 0
    0 9 -1
    0 -9 -1
    0 9 -1
    0 9 1
    0 9 -1
    0 9 1
    0 9 -2
    0 -9 -2
    0 9 2
    0 9 -2
    0 9 -2
    0 9 2
    0 9 3
    0 9 -3
    0 9 -3
    0 -9 -3
    0 9 -3
    0 9 4
    0 9 -4
    0 9 4
    0 9 -4
    0 -9 -4
    0 9 5
    0 9 5
    0 9 -5
    0 -9 5
    0 9 -5
    0 -9 -5
    0 9 6
    0 -9 6
    0 9 7
    0 9 -7
    0 -9 7
    0 -9 8
    0 9 8
    0 -9 8
    0 9 -8
    0 9 9
    0 -9 9
    0 -9 9
    0 9 -9
    0 9 10
    0 9 -10
    0 -9 10
    0 -9 10
    0 9 -11
    0 -9 11
    0 -10 0
    0 10 0
    0 10 0
    0 -10 1
    0 10 -1
    0 10 1
    0 10 -1
    0 10 1
    0 -10 2
    0 10 2
    0 10 -2
    0 10 -2
    0 -10 3
    0 -10 -3
    0 10 -3
    0 10 3
    0 10 -3
    0 10 -3
    0 -10 4
    0 -10 -4
    0 10 -4
    0 10 -4
    0 -10 -5
    0 -10 5
    0 10 5
    0 10 -5
    0 10 -5
    0 -10 6
    0 10 -6
    0 10 -6
    0 -10 7
    0 -10 7
    0 10 7
    0 10 -7
    0 10 -7
    0 -10 8
    0 -10 8
    0 -10 8
    0 10 -8
    0 10 -8
    0 10 8
    0 -10 9
    0 -10 9
    0 10 -9
    0 11 0
    0 -11 0
    0 11 -1
    0 11 1
    0 11 -1
    0 -11 -1
    0 -11 1
    0 11 -2
    0 -11 -2
    0 -11 2
    0 11 -3
    0 -11 3
    0 -11 -3
    0 11 -4
    0 -11 4
    0 -11 5
    0 11 -5
    0 11 -5
    0 -11 6
    0 11 -6
    0 -11 6
    0 11 -7
    0 -11 7
    0 -12 0
    0 12 0
    0 -12 1
    0 12 -1
    0 12 1
    0 12 2
    0 12 -2
    0 12 -3
    -1 0 0
    -1 0 0
    1 0 0
    1 0 0
    1 0 0
    1 0 0
    1 0 0
    -1 0 0
    -1 0 1
    -1 0 -1
    1 0 1
    1 0 -1
    1 0 1
    -1 0 1
    1 0 1
    1 0 1
    -1 0 1
    1 0 2
    1 0 2
    -1 0 2
    -1 0 2
    1 0 2
    1 0 2
    -1 0 2
    1 0 2
    1 0 -2
    1 0 2
    1 0 2
    1 0 2
    -1 0 -2
    -1 0 2
    -1 0 -2
    1 0 -2
    1 0 -3
    1 0 3
    -1 0 3
    -1 0 3
    1 0 3
    1 0 3
    -1 0 -3
    1 0 -3
    1 0 3
    -1 0 -3
    1 0 3
    1 0 3
    1 0 3
    -1 0 3
    1 0 -4
    1 0 4
    1 0 4
    1 0 4
    -1 0 4
    -1 0 4
    -1 0 -4
    1 0 -4
    1 0 4
    -1 0 -4
    1 0 4
    1 0 4
    -1 0 4
    1 0 4
    -1 0 4
    1 0 5
    -1 0 5
    1 0 5
    1 0 5
    1 0 5
    -1 0 5
    -1 0 5
    1 0 -5
    -1 0 -5
    1 0 5
    -1 0 -5
    1 0 -5
    1 0 -5
    1 0 -5
    1 0 5
    1 0 6
    -1 0 6
    1 0 -6
    -1 0 -6
    1 0 6
    -1 0 6
    1 0 6
    -1 0 -6
    1 0 -6
    1 0 7
    1 0 -7
    -1 0 -7
    1 0 -7
    -1 0 7
    1 0 7
    1 0 7
    1 0 8
    1 0 8
    -1 0 8
    1 0 -8
    -1 0 -8
    1 0 8
    1 0 8
    1 0 -8
    -1 0 -8
    1 0 -8
    -1 0 -8
    -1 0 9
    1 0 -9
    -1 0 -9
    1 0 9
    1 0 9
    -1 0 9
    -1 0 -9
    1 0 -9
    -1 0 -9
    1 0 -9
    -1 0 10
    1 0 10
    -1 0 -10
    1 0 -10
    -1 0 -10
    1 0 -10
    1 0 11
    -1 0 11
    -1 0 -11
    1 0 -11
    -1 0 -11
    1 0 -11
    -1 0 12
    1 0 12
    1 0 -12
    -1 0 -12
    -1 0 13
    -1 0 -13
    1 0 -13
    1 0 14
    -1 0 14
    1 0 -14
    -1 0 -14
    -1 0 15
    1 0 15
    1 0 -15
    -1 0 -15
    -1 0 16
    -1 1 15
    1 -1 15
    1 1 -15
    -1 -1 -15
    -1 1 14
    1 1 -14
    -1 -1 -14
    -1 1 14
    1 -1 14
    -1 -1 -13
    1 1 -13
    1 1 -12
    -1 -1 -12
    1 -1 12
    -1 1 12
    -1 1 11
    1 1 -11
    1 1 -11
    -1 -1 -11
    1 -1 11
    -1 -1 -10
    1 1 -10
    1 -1 10
    -1 1 10
    1 1 -10
    -1 -1 -10
    1 1 -10
    1 -1 10
    1 -1 9
    1 1 -9
    -1 -1 -9
    -1 1 9
    1 -1 9
    -1 1 9
    -1 -1 -9
    1 1 -9
    -1 -1 -9
    1 1 -9
    1 -1 9
    1 -1 8
    1 -1 8
    1 1 -8
    -1 -1 -8
    -1 1 8
    1 -1 8
    -1 1 8
    -1 -1 -8
    1 1 -8
    1 1 -8
    -1 -1 -8
    1 -1 8
    1 -1 7
    -1 -1 -7
    -1 1 7
    1 -1 7
    -1 1 7
    1 1 -7
    -1 -1 -7
    -1 -1 -7
    1 1 -7
    1 -1 7
    -1 1 6
    1 -1 6
    -1 1 6
    -1 1 6
    1 1 -6
    1 1 -6
    -1 -1 -6
    1 -1 6
    1 -1 6
    -1 1 5
    -1 1 5
    -1 1 5
    -1 -1 -5
    1 -1 5
    1 -1 5
    1 1 -5
    -1 -1 -5
    1 -1 5
    1 1 -5
    -1 1 4
    1 -1 4
    1 -1 4
    1 -1 4
    1 1 -4
    -1 -1 -4
    -1 1 4
    -1 -1 -4
    1 1 -4
    1 1 -4
    1 1 -4
    1 1 -4
    1 1 -4
    1 -1 4
    1 -1 3
    -1 1 3
    1 1 -3
    -1 -1 -3
    -1 1 3
    -1 1 3
    1 1 -3
    -1 -1 -3
    -1 -1 -3
    1 1 -3
    1 1 -3
    1 1 -3
    1 1 -3
    1 -1 3
    1 -1 3
    1 1 -2
    -1 1 2
    1 -1 2
    1 -1 2
    -1 1 2
    -1 1 2
    -1 -1 -2
    1 -1 2
    -1 -1 -2
    1 1 -2
    1 1 -2
    1 1 -2
    1 1 -2
    1 1 -2
    1 1 -1
    1 -1 1
    1 1 -1
    1 -1 1
    -1 1 1
    -1 -1 -1
    -1 1 1
    -1 -1 -1
    1 1 -1
    1 1 -1
    1 -1 1
    1 1 -1
    1 1 -1
    1 1 -1
    1 1 -1
    1 1 -1
    1 -1 0
    1 1 0
    1 -1 0
    1 1 0
    1 1 0
    1 1 0
    1 1 0
    1 -1 0
    1 1 0
    1 1 0
    1 1 0
    1 1 0
    1 1 0
    1 1 0
    1 1 0
    1 1 1
    1 1 1
    1 1 1
    1 1 1
    1 1 1
    1 1 1
    -1 -1 1
    -1 -1 1
    1 1 1
    1 -1 -1
    1 -1 -1
    1 -1 -1
    1 -1 -1
    1 1 1
    1 1 1
    1 1 1
    1 1 1
    1 1 1
    1 1 1
    -1 -1 2
    1 1 2
    1 1 2
    -1 -1 2
    1 1 2
    1 -1 -2
    1 1 2
    1 1 2
    1 1 2
    1 -1 -2
    1 1 2
    -1 -1 2
    1 1 2
    1 1 2
    1 1 3
    1 1 3
    1 1 3
    -1 -1 3
    -1 1 -3
    1 -1 -3
    1 1 3
    1 -1 -3
    -1 1 -3
    -1 -1 3
    1 1 3
    -1 -1 3
    1 1 3
    1 1 3
    -1 -1 4
    1 1 4
    1 1 4
    -1 1 -4
    1 1 4
    -1 -1 4
    1 1 4
    1 1 4
    -1 1 -4
    1 1 4
    -1 -1 4
    -1 -1 4
    1 1 4
    1 -1 -4
    1 1 4
    1 -1 -5
    -1 -1 5
    -1 -1 5
    -1 1 -5
    -1 -1 5
    1 1 5
    1 1 5
    1 1 5
    1 1 5
    1 1 5
    1 -1 -5
    -1 -1 6
    -1 1 -6
    1 1 6
    -1 -1 6
    1 1 6
    1 1 6
    1 -1 -6
    -1 1 -6
    1 1 6
    1 1 6
    1 -1 -7
    1 -1 -7
    1 1 7
    -1 -1 7
    1 1 7
    -1 -1 7
    1 -1 -8
    -1 1 -8
    1 -1 -8
    1 1 8
    1 1 8
    -1 -1 8
    -1 -1 8
    1 -1 -9
    -1 -1 9
    1 -1 -9
    -1 1 -9
    -1 -1 9
    1 1 9
    -1 1 -9
    -1 1 -10
    1 -1 -10
    -1 1 -10
    1 -1 -10
    -1 -1 10
    1 1 10
    1 1 11
    1 -1 -11
    -1 1 -11
    -1 1 -11
    1 -1 -11
    -1 -1 11
    1 1 11
    -1 1 -12
    1 1 12
    -1 -1 12
    1 -1 -12
    -1 1 -12
    1 -1 -13
    -1 1 -13
    1 1 14
    -1 -1 14
    1 -1 -14
    -1 1 -14
    -1 -1 15
    1 -1 -15
    -1 1 -15
    -1 -1 16
    1 -2 15
    -1 -2 -15
    1 2 -15
    -1 2 14
    1 -2 14
    -1 -2 -14
    1 2 -14
    -1 2 14
    1 2 -13
    -1 -2 -13
    -1 -2 -12
    1 2 -12
    1 -2 12
    -1 2 12
    1 -2 11
    -1 -2 -11
    1 2 -11
    1 2 -11
    -1 2 11
    1 -2 11
    1 -2 10
    1 2 -10
    -1 -2 -10
    -1 2 10
    1 2 -10
    1 -2 10
    1 -2 10
    -1 -2 -10
    -1 -2 -9
    1 -2 9
    -1 -2 -9
    1 2 -9
    1 -2 9
    1 -2 9
    1 -2 9
    1 2 -9
    -1 2 9
    1 2 -9
    1 -2 8
    1 -2 8
    1 -2 8
    1 2 -8
    -1 -2 -8
    1 -2 8
    -1 2 8
    1 -2 8
    -1 2 8
    -1 -2 -8
    1 2 -8
    1 2 -8
    1 -2 7
    1 -2 7
    1 -2 7
    1 2 -7
    -1 -2 -7
    1 -2 7
    -1 2 7
    1 -2 7
    -1 -2 -7
    1 2 -7
    -1 -2 -7
    1 2 -7
    1 2 -6
    1 -2 6
    -1 2 6
    1 -2 6
    1 2 -6
    -1 -2 -6
    1 -2 6
    -1 2 6
    -1 2 6
    -1 2 6
    1 -2 6
    1 -2 5
    -1 -2 -5
    1 2 -5
    -1 2 5
    -1 2 5
    -1 2 5
    -1 2 5
    -1 -2 -5
    1 2 -5
    1 2 -5
    1 -2 5
    1 -2 5
    -1 -2 -5
    1 2 -5
    1 -2 5
    -1 2 4
    1 2 -4
    1 -2 4
    -1 2 4
    -1 2 4
    1 2 -4
    -1 -2 -4
    -1 -2 -4
    1 -2 4
    1 2 -4
    1 -2 4
    -1 -2 -4
    -1 -2 -4
    1 2 -4
    -1 2 3
    1 -2 3
    -1 2 3
    -1 -2 -3
    -1 2 3
    1 2 -3
    1 2 -3
    -1 -2 -3
    -1 -2 -3
    1 2 -3
    1 2 -3
    -1 -2 -3
    1 -2 3
    -1 2 2
    1 -2 2
    1 2 -2
    1 -2 2
    1 2 -2
    1 2 -2
    1 -2 2
    1 -2 2
    -1 2 2
    -1 -2 -2
    -1 -2 -2
    1 2 -2
    1 2 -2
    -1 -2 -2
    1 2 -2
    1 2 -2
    -1 -2 -2
    -1 2 2
    1 -2 2
    1 -2 1
    -1 -2 -1
    1 2 -1
    -1 2 1
    -1 -2 -1
    1 2 -1
    -1 2 1
    1 2 -1
    1 -2 1
    -1 -2 -1
    1 2 -1
    1 2 -1
    1 2 -1
    1 2 -1
    1 2 -1
    1 -2 0
    1 2 0
    1 -2 0
    -1 2 0
    1 2 0
    -1 -2 0
    1 2 0
    1 2 0
    -1 -2 0
    1 2 0
    1 2 0
    1 2 0
    1 2 0
    1 2 0
    -1 2 -1
    1 -2 -1
    -1 -2 1
    1 2 1
    1 2 1
    -1 -2 1
    1 -2 -1
    1 2 1
    -1 2 -1
    1 2 1
    1 2 1
    1 2 1
    -1 -2 1
    1 2 1
    1 2 1
    1 2 1
    1 2 1
    1 2 1
    1 2 2
    1 2 2
    1 2 2
    -1 -2 2
    1 -2 -2
    -1 -2 2
    1 2 2
    1 -2 -2
    1 -2 -2
    1 2 2
    1 -2 -2
    1 2 2
    1 2 2
    1 2 2
    1 2 2
    1 2 2
    -1 -2 2
    1 2 2
    1 2 3
    1 2 3
    -1 -2 3
    1 -2 -3
    1 2 3
    1 -2 -3
    1 2 3
    -1 -2 3
    -1 2 -3
    1 2 3
    1 2 3
    1 2 3
    1 2 3
    1 2 4
    -1 -2 4
    -1 2 -4
    1 -2 -4
    -1 -2 4
    1 -2 -4
    1 2 4
    1 2 4
    -1 2 -4
    1 2 4
    -1 -2 4
    -1 -2 4
    1 -2 -5
    -1 2 -5
    1 2 5
    -1 -2 5
    -1 -2 5
    1 2 5
    1 2 5
    -1 -2 5
    1 2 5
    -1 2 -5
    -1 -2 6
    -1 2 -6
    1 2 6
    -1 -2 6
    1 2 6
    1 2 6
    -1 -2 7
    -1 -2 7
    -1 2 -7
    1 -2 -7
    1 -2 -7
    1 2 7
    -1 -2 7
    1 2 7
    -1 -2 7
    -1 -2 8
    -1 -2 8
    -1 2 -8
    1 -2 -8
    1 2 8
    1 -2 -8
    -1 -2 8
    1 2 8
    1 -2 -9
    -1 -2 9
    -1 -2 9
    1 2 9
    1 -2 -9
    -1 2 -9
    1 2 9
    -1 -2 9
    1 2 9
    -1 2 -10
    1 2 10
    1 2 10
    -1 2 -10
    1 -2 -10
    -1 -2 10
    -1 -2 10
    1 -2 -10
    1 2 10
    -1 -2 11
    1 2 11
    1 -2 -11
    -1 2 -11
    -1 2 -11
    1 2 11
    1 -2 -11
    1 2 12
    -1 -2 12
    1 2 12
    1 -2 -12
    -1 2 -12
    -1 2 -12
    -1 2 -13
    1 -2 -13
    1 2 13
    1 2 13
    -1 2 -14
    1 -2 -14
    -1 -2 14
    -1 2 -15
    1 -2 -15
    -1 -2 15
    -1 -2 16
    1 -3 15
    1 3 -15
    -1 3 14
    1 -3 14
    1 3 -14
    -1 -3 -14
    -1 3 13
    -1 3 13
    1 -3 13
    -1 -3 -13
    1 3 -13
    -1 3 12
    -1 3 12
    1 -3 12
    1 -3 11
    1 -3 11
    -1 -3 -11
    1 3 -11
    1 3 -11
    -1 3 11
    1 3 -10
    1 -3 10
    -1 -3 -10
    1 -3 10
    1 -3 10
    1 3 -10
    -1 -3 -10
    -1 3 10
    1 -3 10
    1 3 -9
    1 -3 9
    -1 -3 -9
    1 -3 9
    1 -3 9
    1 -3 9
    1 3 -9
    -1 -3 -9
    -1 3 9
    1 -3 9
    1 3 -8
    1 -3 8
    1 -3 8
    1 -3 8
    1 -3 8
    -1 -3 -8
    1 3 -8
    -1 -3 -8
    -1 3 8
    1 -3 8
    -1 3 8
    1 3 -7
    -1 -3 -7
    1 -3 7
    1 -3 7
    -1 -3 -7
    1 3 -7
    1 -3 7
    -1 3 7
    -1 3 7
    1 -3 7
    1 -3 6
    1 -3 6
    -1 3 6
    1 3 -6
    -1 3 6
    1 -3 6
    1 3 -5
    -1 -3 -5
    -1 -3 -5
    1 -3 5
    1 -3 5
    1 3 -5
    -1 3 5
    1 3 -5
    1 -3 4
    1 -3 4
    -1 3 4
    1 3 -4
    1 3 -4
    -1 -3 -4
    -1 -3 -4
    -1 -3 -4
    1 3 -4
    1 -3 4
    1 3 -4
    -1 -3 -4
    1 -3 3
    1 3 -3
    1 -3 3
    -1 -3 -3
    1 3 -3
    -1 3 3
    -1 3 3
    -1 -3 -3
    1 3 -3
    1 -3 3
    -1 3 3
    -1 -3 -3
    -1 -3 -2
    -1 3 2
    1 3 -2
    1 3 -2
    -1 3 2
    -1 -3 -2
    1 3 -2
    -1 3 2
    -1 3 2
    1 3 -2
    1 3 -2
    1 -3 2
    -1 -3 -2
    1 3 -1
    1 -3 1
    -1 -3 -1
    1 3 -1
    1 3 -1
    -1 3 1
    1 3 -1
    1 -3 1
    1 3 -1
    1 3 -1
    1 3 -1
    1 -3 1
    -1 3 1
    -1 -3 0
    -1 3 0
    1 3 0
    1 3 0
    1 3 0
    1 3 0
    1 3 0
    1 -3 0
    1 -3 0
    -1 -3 0
    1 -3 0
    1 3 0
    1 -3 -1
    1 3 1
    -1 -3 1
    -1 3 -1
    1 3 1
    1 -3 -1
    1 3 1
    1 3 1
    1 3 1
    -1 3 -1
    -1 -3 1
    1 3 1
    1 3 1
    1 3 1
    -1 3 -1
    -1 3 -2
    1 3 2
    1 -3 -2
    -1 -3 2
    -1 -3 2
    1 3 2
    -1 -3 2
    1 -3 -2
    1 3 2
    1 -3 -2
    1 3 2
    1 3 2
    1 3 2
    -1 3 -2
    1 3 2
    1 3 2
    1 3 2
    -1 -3 3
    -1 3 -3
    -1 -3 3
    1 3 3
    1 3 3
    1 3 3
    1 3 3
    1 -3 -3
    1 -3 -3
    1 -3 -3
    1 3 3
    1 -3 -3
    1 3 3
    -1 -3 3
    -1 3 -3
    1 3 4
    1 3 4
    1 3 4
    1 -3 -4
    1 3 4
    1 -3 -4
    -1 3 -4
    -1 3 -4
    1 3 4
    1 3 4
    -1 -3 4
    -1 -3 5
    1 3 5
    1 -3 -5
    -1 3 -5
    1 3 5
    1 3 5
    1 3 5
    -1 -3 5
    -1 -3 5
    1 3 5
    1 3 6
    1 3 6
    1 3 6
    -1 -3 6
    -1 -3 6
    1 3 6
    1 -3 -6
    1 -3 -7
    1 -3 -7
    1 3 7
    -1 -3 7
    -1 3 -7
    -1 -3 7
    -1 -3 7
    -1 -3 7
    1 -3 -8
    1 -3 -8
    1 3 8
    1 3 8
    1 3 8
    -1 -3 8
    -1 -3 8
    -1 3 -8
    -1 -3 8
    -1 -3 8
    -1 -3 9
    1 -3 -9
    -1 -3 9
    -1 3 -9
    1 3 9
    1 3 9
    1 -3 -9
    -1 -3 9
    -1 -3 9
    1 3 9
    1 -3 -10
    1 3 10
    -1 3 -10
    -1 -3 10
    1 3 10
    -1 -3 10
    -1 -3 10
    -1 3 -10
    1 -3 -10
    1 -3 -11
    -1 3 -11
    1 3 11
    -1 -3 11
    -1 -3 11
    1 -3 -11
    -1 3 -11
    1 3 12
    1 -3 -12
    -1 -3 12
    -1 3 -12
    -1 3 -13
    1 3 13
    -1 3 -13
    1 -3 -13
    -1 -3 13
    -1 3 -14
    1 -3 -14
    -1 -3 14
    -1 3 -15
    -1 -3 15
    1 -4 15
    -1 4 14
    1 -4 14
    1 4 -14
    -1 4 13
    1 4 -13
    1 -4 13
    1 4 -13
    -1 -4 -13
    -1 4 12
    -1 -4 -12
    1 4 -12
    1 4 -11
    -1 4 11
    1 4 -11
    -1 -4 -11
    1 -4 11
    1 -4 11
    1 4 -10
    1 -4 10
    -1 4 10
    1 -4 10
    1 -4 10
    1 -4 10
    -1 4 10
    -1 -4 -10
    1 4 -10
    1 -4 9
    -1 4 9
    1 -4 9
    1 4 -9
    1 -4 9
    1 -4 9
    1 -4 9
    -1 -4 -9
    1 4 -9
    1 -4 8
    -1 4 8
    -1 -4 -8
    1 4 -8
    1 -4 8
    1 -4 8
    1 -4 8
    1 4 -8
    1 -4 7
    -1 4 7
    1 -4 7
    1 4 -7
    -1 -4 -7
    1 -4 7
    1 -4 7
    1 4 -7
    -1 -4 -6
    1 4 -6
    1 4 -6
    1 -4 6
    1 -4 6
    1 -4 6
    1 4 -6
    1 -4 6
    -1 -4 -5
    -1 -4 -5
    1 4 -5
    1 -4 5
    -1 4 5
    1 -4 5
    1 4 -5
    -1 -4 -4
    1 -4 4
    -1 -4 -4
    1 4 -4
    1 4 -4
    1 4 -4
    -1 4 4
    1 4 -4
    1 -4 3
    1 4 -3
    -1 -4 -3
    1 4 -3
    1 -4 3
    -1 4 3
    -1 -4 -3
    -1 -4 -3
    1 4 -3
    -1 4 3
    -1 4 3
    -1 -4 -3
    1 4 -3
    1 4 -3
    1 4 -3
    -1 4 3
    1 -4 3
    1 4 -2
    1 4 -2
    -1 4 2
    -1 4 2
    1 4 -2
    -1 -4 -2
    -1 4 2
    1 -4 2
    1 4 -2
    1 -4 2
    -1 -4 -2
    1 4 -2
    1 4 -2
    -1 4 1
    1 4 -1
    1 4 -1
    1 4 -1
    1 4 -1
    -1 4 1
    1 -4 1
    1 4 -1
    1 4 -1
    1 -4 1
    -1 -4 -1
    1 4 -1
    -1 4 0
    -1 -4 0
    1 -4 0
    1 4 0
    1 4 0
    1 -4 0
    1 4 0
    1 -4 0
    -1 -4 0
    1 4 0
    1 4 0
    1 4 0
    1 -4 -1
    1 4 1
    -1 4 -1
    1 4 1
    1 4 1
    -1 4 -1
    -1 -4 1
    1 -4 -1
    -1 -4 1
    1 4 1
    1 4 1
    -1 -4 2
    1 4 2
    -1 -4 2
    1 -4 -2
    1 -4 -2
    1 4 2
    1 4 2
    1 4 2
    1 -4 -2
    -1 4 -2
    1 4 2
    1 4 2
    -1 -4 3
    1 4 3
    -1 -4 3
    -1 -4 3
    1 -4 -3
    1 -4 -3
    1 4 3
    1 -4 -3
    1 4 3
    1 4 3
    -1 4 -3
    1 -4 -3
    1 4 3
    1 4 3
    1 -4 -4
    1 4 4
    -1 -4 4
    1 4 4
    1 4 4
    1 4 4
    -1 4 -4
    1 -4 -4
    1 -4 -4
    1 -4 -4
    1 4 5
    1 -4 -5
    1 4 5
    1 4 5
    -1 -4 5
    -1 -4 5
    1 -4 -5
    -1 4 -6
    1 4 6
    -1 -4 6
    1 -4 -6
    1 -4 -6
    -1 -4 6
    1 4 6
    -1 -4 6
    1 -4 -7
    -1 4 -7
    -1 -4 7
    -1 -4 7
    -1 -4 7
    -1 -4 7
    1 -4 -7
    1 4 7
    1 4 7
    1 -4 -8
    1 -4 -8
    -1 4 -8
    -1 -4 8
    -1 -4 8
    -1 -4 8
    -1 -4 8
    1 4 8
    1 4 8
    1 -4 -9
    -1 4 -9
    1 -4 -9
    -1 -4 9
    -1 -4 9
    -1 -4 9
    1 4 9
    1 -4 -10
    -1 4 -10
    -1 4 -10
    -1 -4 10
    1 4 10
    1 -4 -10
    -1 -4 10
    -1 -4 10
    -1 -4 11
    -1 -4 11
    -1 4 -11
    1 -4 -11
    -1 4 -11
    1 -4 -12
    1 4 12
    1 -4 -12
    -1 4 -12
    -1 -4 13
    1 4 13
    1 -4 -13
    -1 4 -13
    1 -4 -13
    -1 4 -13
    -1 4 -14
    -1 -4 14
    -1 -4 15
    -1 5 14
    1 -5 14
    1 5 -13
    1 5 -13
    1 -5 13
    -1 5 13
    1 5 -12
    1 5 -12
    1 -5 12
    1 -5 12
    -1 5 12
    -1 5 11
    1 -5 11
    1 -5 11
    1 5 -11
    1 -5 10
    1 -5 10
    1 -5 10
    1 5 -10
    1 5 -9
    1 -5 9
    -1 5 9
    -1 5 9
    1 -5 9
    1 -5 9
    1 -5 9
    1 -5 9
    1 -5 8
    1 5 -8
    1 -5 8
    -1 5 8
    1 -5 8
    -1 5 8
    1 -5 8
    1 5 -7
    1 -5 7
    1 -5 7
    1 -5 7
    1 -5 7
    -1 5 7
    1 5 -6
    1 5 -6
    1 -5 6
    1 -5 6
    1 -5 6
    1 -5 6
    -1 5 6
    -1 5 6
    1 5 -5
    1 -5 5
    1 5 -5
    1 -5 5
    -1 5 5
    1 -5 5
    -1 -5 -4
    1 5 -4
    -1 5 4
    1 5 -4
    1 -5 4
    1 5 -4
    1 5 -4
    1 -5 4
    -1 5 4
    1 5 -4
    -1 -5 -3
    -1 -5 -3
    1 5 -3
    1 -5 3
    1 5 -3
    -1 5 3
    1 5 -3
    1 -5 3
    1 5 -3
    1 5 -3
    1 -5 3
    1 5 -2
    -1 5 2
    1 5 -2
    -1 -5 -2
    1 5 -2
    -1 5 2
    1 -5 2
    1 5 -2
    1 5 -1
    1 5 -1
    1 -5 1
    1 5 -1
    1 5 -1
    -1 5 1
    1 5 0
    -1 -5 0
    -1 5 0
    1 5 0
    1 -5 0
    1 5 0
    1 5 0
    -1 5 0
    1 -5 0
    1 -5 0
    1 -5 -1
    1 5 1
    1 -5 -1
    -1 5 -1
    1 5 1
    -1 -5 1
    1 5 1
    1 -5 -1
    1 5 1
    1 5 1
    1 5 1
    1 -5 -1
    -1 -5 2
    1 -5 -2
    1 5 2
    1 -5 -2
    1 5 2
    1 5 2
    -1 -5 2
    -1 -5 2
    -1 5 -2
    1 5 2
    1 5 2
    1 5 2
    1 5 3
    1 5 3
    -1 -5 3
    1 -5 -3
    1 5 3
    1 5 3
    1 5 3
    -1 -5 3
    -1 5 -3
    1 -5 -3
    1 5 4
    1 5 4
    1 5 4
    1 5 4
    1 -5 -4
    -1 -5 4
    -1 5 -5
    -1 -5 5
    1 5 5
    1 -5 -5
    1 5 5
    -1 -5 5
    1 -5 -5
    -1 -5 6
    1 5 6
    1 -5 -6
    -1 -5 6
    -1 -5 6
    1 -5 -6
    -1 5 -6
    -1 -5 7
    1 -5 -7
    -1 5 -7
    1 -5 -7
    1 -5 -7
    1 5 7
    -1 -5 7
    -1 -5 7
    -1 -5 8
    1 -5 -8
    -1 5 -8
    1 5 8
    -1 -5 8
    -1 -5 8
    1 -5 -8
    -1 -5 8
    1 -5 -9
    -1 5 -9
    -1 -5 9
    1 5 9
    -1 -5 9
    -1 -5 9
    1 -5 -9
    -1 -5 9
    -1 5 -10
    -1 5 -10
    1 -5 -10
    -1 -5 10
    -1 -5 10
    -1 -5 10
    -1 5 -11
    1 5 11
    -1 5 -11
    -1 -5 11
    -1 -5 11
    1 5 12
    -1 -5 12
    -1 -5 12
    -1 5 -12
    -1 5 -12
    1 5 13
    -1 -5 13
    -1 5 -13
    -1 -5 14
    -1 5 -14
    1 -5 -14
    1 -6 14
    -1 -6 -14
    1 6 -13
    -1 6 13
    1 -6 13
    -1 6 12
    1 -6 12
    1 6 -12
    1 -6 12
    1 6 -11
    1 -6 11
    1 -6 11
    1 -6 11
    1 6 -11
    -1 6 11
    1 -6 11
    -1 6 10
    1 -6 10
    1 6 -10
    1 -6 10
    1 -6 9
    1 6 -9
    1 -6 9
    1 -6 9
    1 6 -9
    1 -6 8
    1 6 -8
    1 -6 8
    1 -6 8
    -1 6 8
    1 -6 8
    1 6 -8
    1 -6 7
    1 -6 7
    -1 6 7
    1 6 -7
    1 -6 7
    1 -6 7
    1 6 -7
    1 -6 6
    1 6 -6
    1 6 -6
    1 -6 6
    1 6 -6
    1 -6 6
    -1 6 6
    -1 6 5
    1 6 -5
    1 -6 5
    1 6 -5
    1 -6 5
    1 -6 5
    1 6 -5
    1 6 -4
    -1 6 4
    1 -6 4
    1 -6 4
    1 6 -4
    -1 -6 -4
    -1 -6 -4
    1 6 -4
    1 6 -3
    1 -6 3
    1 6 -3
    1 6 -3
    -1 6 3
    1 6 -3
    -1 6 3
    -1 -6 -3
    -1 -6 -3
    1 6 -2
    1 6 -2
    -1 -6 -2
    1 -6 2
    -1 6 2
    1 6 -2
    -1 6 2
    1 6 -2
    1 -6 1
    1 6 -1
    -1 6 1
    1 6 -1
    -1 -6 -1
    1 6 -1
    1 6 -1
    -1 6 1
    1 -6 1
    1 6 0
    1 6 0
    1 -6 0
    1 6 0
    -1 6 0
    1 -6 0
    -1 6 0
    1 6 0
    1 6 1
    1 -6 -1
    1 -6 -1
    1 6 1
    1 -6 -2
    1 6 2
    1 6 2
    1 6 2
    1 6 2
    1 6 2
    1 -6 -2
    1 -6 -2
    1 -6 -2
    -1 6 -3
    1 6 3
    1 6 3
    1 6 3
    1 6 3
    1 -6 -3
    1 -6 -3
    1 -6 -3
    -1 6 -4
    1 6 4
    1 6 4
    1 -6 -4
    1 6 4
    1 6 4
    -1 6 -5
    1 6 5
    1 -6 -5
    1 6 5
    1 6 5
    1 6 6
    -1 6 -6
    -1 -6 6
    -1 -6 6
    1 6 6
    1 -6 -6
    -1 -6 6
    1 -6 -7
    -1 -6 7
    1 6 7
    -1 -6 7
    -1 -6 7
    -1 6 -7
    -1 -6 8
    -1 -6 8
    -1 -6 8
    1 6 8
    -1 6 -8
    -1 -6 9
    -1 -6 9
    -1 -6 9
    -1 6 -9
    1 6 10
    -1 6 -10
    -1 -6 10
    -1 -6 10
    -1 -6 11
    -1 -6 11
    -1 -6 11
    -1 6 -11
    1 6 11
    -1 6 -12
    -1 -6 12
    -1 -6 12
    1 -6 -13
    -1 -6 13
    1 6 13
    -1 6 -13
    1 -6 -14
    -1 6 -14
    -1 -7 -13
    1 -7 13
    1 7 -13
    1 -7 12
    1 7 -12
    -1 7 12
    1 -7 12
    1 -7 11
    1 -7 11
    1 7 -11
    -1 7 11
    1 -7 11
    1 7 -10
    -1 7 10
    1 -7 10
    1 -7 10
    1 -7 10
    -1 7 9
    1 -7 9
    1 -7 9
    1 7 -9
    1 -7 9
    1 -7 9
    1 -7 8
    1 -7 8
    1 7 -8
    1 -7 8
    1 -7 7
    1 7 -7
    -1 7 7
    1 -7 7
    1 -7 7
    1 -7 7
    1 7 -7
    -1 7 6
    1 -7 6
    1 -7 6
    1 7 -6
    1 -7 6
    1 7 -5
    -1 7 5
    1 7 -5
    -1 -7 -5
    1 -7 5
    -1 7 5
    1 7 -5
    1 -7 5
    1 -7 5
    1 -7 5
    1 -7 4
    1 7 -4
    1 -7 4
    -1 7 4
    1 7 -4
    -1 -7 -4
    1 7 -4
    1 7 -3
    1 -7 3
    -1 7 3
    1 7 -3
    -1 7 3
    1 7 -3
    1 -7 3
    -1 -7 -3
    -1 -7 -3
    1 7 -2
    1 -7 2
    -1 7 2
    -1 -7 -2
    -1 -7 -2
    -1 7 2
    1 -7 2
    1 7 -2
    1 -7 1
    -1 -7 -1
    -1 7 1
    1 7 -1
    1 7 -1
    1 -7 1
    1 7 -1
    1 7 -1
    1 -7 0
    1 7 0
    1 7 0
    1 -7 0
    1 7 0
    1 7 0
    1 7 1
    1 7 1
    1 7 1
    1 -7 -1
    -1 7 -1
    1 7 1
    1 -7 -1
    1 -7 -1
    1 -7 -2
    1 7 2
    1 7 2
    1 7 2
    1 -7 -2
    1 -7 -2
    1 -7 -2
    1 7 2
    -1 7 -2
    1 7 3
    1 7 3
    1 7 3
    -1 7 -3
    1 7 3
    1 -7 -3
    1 -7 -3
    1 -7 -3
    1 -7 -3
    -1 7 -4
    1 7 4
    1 7 4
    1 -7 -4
    1 -7 -4
    1 -7 -4
    -1 7 -5
    1 7 5
    1 7 5
    -1 7 -5
    1 -7 -5
    -1 7 -6
    -1 -7 6
    1 7 6
    -1 -7 7
    1 7 7
    1 -7 -7
    -1 7 -7
    -1 7 -8
    -1 -7 8
    -1 -7 9
    -1 -7 9
    -1 7 -9
    1 7 9
    -1 -7 10
    -1 -7 10
    1 7 10
    -1 7 -10
    -1 7 -11
    1 -7 -11
    1 7 11
    -1 -7 11
    -1 -7 12
    1 -7 -12
    1 7 12
    -1 7 -12
    -1 7 -13
    1 -7 -13
    1 8 -12
    1 -8 12
    1 -8 11
    1 -8 11
    -1 -8 -11
    1 8 -11
    -1 8 11
    1 -8 11
    -1 8 10
    1 8 -10
    1 -8 10
    1 -8 10
    1 -8 10
    -1 8 9
    1 8 -9
    1 -8 9
    1 -8 9
    1 -8 9
    1 -8 9
    1 -8 8
    1 -8 8
    -1 8 8
    1 8 -7
    -1 8 7
    1 -8 7
    1 -8 6
    1 8 -6
    1 -8 6
    -1 8 5
    1 8 -5
    -1 8 5
    1 -8 5
    1 8 -5
    -1 8 4
    1 8 -4
    -1 8 4
    1 8 -4
    -1 -8 -4
    1 -8 4
    -1 8 3
    -1 8 3
    1 8 -3
    1 -8 3
    -1 -8 -3
    1 8 -3
    1 8 -2
    1 8 -2
    1 8 -2
    -1 8 2
    -1 -8 -2
    1 -8 2
    1 8 -1
    1 8 -1
    1 8 -1
    -1 8 1
    -1 -8 -1
    1 -8 1
    1 -8 1
    1 8 0
    1 8 0
    1 8 0
    1 8 0
    -1 8 0
    1 -8 0
    -1 -8 0
    1 -8 -1
    1 8 1
    -1 8 -1
    1 8 1
    1 8 1
    1 8 1
    -1 -8 1
    1 -8 -1
    1 -8 -1
    1 -8 -2
    1 8 2
    1 8 2
    1 8 2
    -1 8 -2
    1 8 2
    1 -8 -2
    -1 8 -3
    1 8 3
    1 8 3
    1 -8 -3
    -1 8 -4
    1 -8 -4
    -1 8 -4
    1 8 4
    1 8 4
    -1 8 -5
    1 8 5
    -1 8 -5
    1 8 5
    1 -8 -5
    -1 8 -6
    1 -8 -6
    1 -8 -6
    1 8 7
    -1 8 -7
    1 -8 -7
    1 8 8
    -1 -8 8
    1 -8 -9
    1 8 9
    -1 8 -9
    -1 -8 9
    -1 -8 9
    1 -8 -10
    -1 8 -10
    1 8 10
    -1 -8 10
    -1 -8 10
    1 -8 -11
    -1 8 -11
    1 8 11
    -1 -8 11
    1 -8 -12
    -1 8 -12
    1 -9 11
    1 9 -11
    1 -9 10
    1 -9 10
    1 9 -10
    1 -9 9
    1 -9 9
    -1 9 9
    1 9 -9
    1 9 -8
    1 -9 8
    1 9 -8
    1 -9 8
    1 -9 8
    -1 9 8
    -1 9 7
    1 -9 7
    1 9 -7
    1 -9 7
    1 9 -7
    1 9 -6
    1 -9 6
    -1 9 6
    1 9 -5
    -1 9 5
    -1 -9 -4
    -1 9 4
    1 9 -4
    1 -9 4
    1 9 -4
    1 9 -4
    -1 9 3
    1 9 -3
    1 9 -3
    1 9 -3
    -1 -9 -3
    1 9 -2
    -1 9 2
    1 9 -2
    -1 9 2
    1 9 -2
    -1 -9 -2
    1 9 -1
    -1 9 1
    1 9 -1
    1 -9 1
    1 9 -1
    -1 9 1
    -1 -9 -1
    1 9 0
    -1 9 0
    -1 -9 0
    1 -9 0
    1 9 0
    -1 9 0
    1 9 0
    1 9 1
    -1 9 -1
    1 -9 -1
    1 9 1
    -1 9 -1
    -1 9 -2
    1 9 2
    -1 9 -2
    1 -9 -2
    -1 9 -3
    1 -9 -3
    1 -9 -3
    1 9 3
    -1 9 -3
    -1 9 -4
    1 9 4
    1 9 4
    -1 9 -4
    1 -9 -4
    -1 9 -5
    1 9 5
    -1 9 -5
    1 -9 -5
    1 -9 -6
    1 9 6
    1 9 7
    -1 -9 7
    -1 9 -7
    1 9 8
    -1 -9 8
    -1 9 -8
    -1 9 -9
    -1 -9 9
    -1 -9 9
    1 9 9
    1 -9 -9
    -1 -9 9
    1 9 10
    -1 -9 10
    -1 -9 10
    1 -9 -10
    -1 9 -10
    -1 -9 11
    -1 9 -11
    1 10 -9
    1 -10 9
    1 -10 9
    1 10 -8
    1 -10 8
    1 -10 8
    1 -10 8
    1 10 -7
    1 -10 7
    1 -10 7
    1 -10 7
    1 10 -7
    1 10 -6
    1 10 -6
    1 -10 6
    1 -10 6
    1 -10 5
    1 10 -5
    1 -10 5
    1 10 -5
    1 10 -5
    1 -10 5
    1 10 -4
    1 -10 4
    -1 -10 -4
    1 -10 4
    1 10 -4
    -1 -10 -3
    1 -10 3
    1 10 -3
    1 10 -3
    1 10 -2
    1 -10 2
    1 10 -2
    -1 10 2
    1 10 -1
    -1 10 1
    1 -10 1
    1 10 -1
    -1 10 1
    1 10 0
    -1 10 0
    -1 -10 0
    1 -10 0
    -1 10 0
    1 10 0
    -1 10 -1
    1 -10 -1
    -1 10 -1
    1 10 1
    -1 10 -2
    1 -10 -2
    1 10 2
    -1 10 -2
    -1 10 -3
    1 -10 -3
    1 10 3
    -1 10 -4
    1 -10 -4
    1 10 4
    -1 10 -5
    1 -10 -5
    -1 10 -5
    -1 10 -5
    1 10 5
    1 10 6
    -1 10 -6
    -1 -10 6
    -1 10 -6
    1 10 7
    -1 10 -7
    -1 -10 7
    -1 -10 7
    -1 10 -7
    1 10 8
    -1 -10 8
    -1 10 -8
    -1 -10 8
    -1 -10 8
    -1 10 -8
    -1 10 -9
    -1 -10 9
    -1 10 -9
    1 -11 7
    1 -11 7
    1 11 -7
    1 11 -6
    1 -11 6
    1 11 -6
    1 -11 5
    1 -11 5
    1 11 -5
    1 11 -5
    1 11 -5
    1 -11 4
    1 -11 4
    1 -11 4
    1 11 -4
    1 11 -4
    1 -11 3
    1 -11 3
    -1 11 3
    1 -11 3
    1 11 -3
    1 11 -3
    -1 11 2
    1 11 -2
    1 -11 2
    -1 -11 -2
    1 -11 2
    1 -11 1
    -1 11 1
    1 -11 0
    1 -11 0
    -1 11 0
    -1 -11 1
    1 -11 -1
    -1 11 -1
    -1 11 -1
    -1 -11 2
    1 -11 -2
    -1 11 -2
    -1 11 -2
    -1 11 -3
    -1 -11 3
    1 -11 -3
    1 11 3
    1 -11 -3
    -1 11 -3
    -1 11 -4
    -1 -11 4
    1 -11 -4
    -1 11 -5
    1 -11 -5
    -1 -11 5
    -1 -11 5
    -1 11 -5
    1 -11 -6
    -1 -11 6
    -1 11 -6
    1 -11 -7
    -1 11 -7
    -1 -11 7
    1 12 -3
    1 12 -3
    1 12 -2
    1 -12 2
    1 12 -1
    1 -12 1
    1 12 0
    1 -12 0
    1 12 1
    1 12 2
    1 12 2
    -1 12 -3
    -2 0 0
    2 0 0
    -2 0 0
    2 0 0
    2 0 0
    2 0 0
    -2 0 0
    2 0 0
    2 0 0
    2 0 1
    2 0 1
    -2 0 1
    2 0 1
    -2 0 1
    -2 0 -1
    2 0 -1
    2 0 1
    2 0 -1
    2 0 -1
    2 0 -1
    2 0 1
    2 0 1
    2 0 1
    2 0 -1
    2 0 1
    -2 0 2
    2 0 2
    2 0 2
    -2 0 2
    2 0 2
    2 0 -2
    2 0 2
    2 0 -2
    2 0 2
    2 0 2
    2 0 2
    2 0 2
    2 0 2
    2 0 3
    2 0 3
    2 0 3
    2 0 3
    2 0 3
    -2 0 3
    2 0 3
    2 0 -3
    2 0 3
    -2 0 3
    2 0 3
    -2 0 -3
    2 0 4
    2 0 4
    2 0 -4
    2 0 4
    -2 0 -4
    -2 0 4
    2 0 4
    2 0 4
    2 0 4
    -2 0 4
    2 0 4
    -2 0 -5
    2 0 -5
    -2 0 5
    2 0 5
    2 0 5
    -2 0 5
    2 0 5
    2 0 5
    2 0 5
    -2 0 6
    2 0 6
    2 0 6
    2 0 6
    -2 0 6
    -2 0 -6
    2 0 -6
    2 0 -6
    -2 0 6
    2 0 -7
    2 0 7
    2 0 7
    2 0 7
    -2 0 7
    -2 0 8
    -2 0 -8
    2 0 8
    2 0 -8
    2 0 8
    2 0 -8
    -2 0 9
    -2 0 -9
    2 0 9
    2 0 -9
    -2 0 -9
    2 0 9
    2 0 -9
    -2 0 10
    -2 0 -10
    2 0 10
    2 0 10
    2 0 -10
    -2 0 -10
    2 0 -10
    -2 0 11
    -2 0 -11
    2 0 11
    -2 0 -11
    2 0 -11
    2 0 -11
    -2 0 12
    2 0 12
    2 0 -12
    -2 0 -12
    2 0 -13
    -2 0 -13
    -2 0 -14
    2 0 -14
    2 0 14
    -2 0 14
    -2 0 -15
    2 0 -15
    -2 0 15
    -2 0 16
    -2 -1 -15
    2 1 -15
    -2 1 15
    2 -1 15
    2 -1 14
    -2 1 14
    -2 -1 -14
    2 1 -14
    2 -1 14
    -2 1 14
    -2 -1 -13
    2 1 -13
    2 1 -12
    -2 -1 -12
    2 -1 12
    -2 1 12
    -2 -1 -11
    2 1 -11
    -2 1 11
    2 1 -11
    2 -1 11
    -2 -1 -10
    2 -1 10
    -2 -1 -10
    2 1 -10
    -2 1 10
    2 1 -10
    2 -1 10
    2 -1 9
    -2 -1 -9
    2 -1 9
    -2 -1 -9
    2 1 -9
    -2 1 9
    2 1 -9
    2 -1 9
    2 -1 8
    2 -1 8
    -2 -1 -8
    2 1 -8
    -2 1 8
    2 -1 8
    -2 -1 -8
    2 1 -8
    -2 1 8
    2 1 -8
    2 -1 8
    2 -1 7
    2 -1 7
    2 1 -7
    -2 1 7
    2 -1 7
    2 1 -7
    -2 1 7
    2 1 -7
    2 -1 7
    2 -1 6
    2 -1 6
    2 1 -6
    -2 -1 -6
    -2 1 6
    -2 1 6
    2 1 -6
    -2 1 6
    2 -1 6
    2 1 -6
    -2 1 5
    2 1 -5
    -2 1 5
    -2 1 5
    2 1 -5
    2 -1 5
    2 -1 5
    2 -1 5
    2 -1 5
    2 -1 5
    2 -1 5
    -2 -1 -5
    2 1 -5
    2 -1 4
    2 -1 4
    2 -1 4
    2 1 -4
    -2 -1 -4
    -2 1 4
    -2 1 4
    -2 1 4
    2 1 -4
    2 -1 4
    2 1 -4
    2 1 -4
    2 1 -4
    2 1 -4
    2 1 -4
    2 -1 4
    -2 -1 -3
    2 1 -3
    2 1 -3
    2 -1 3
    2 -1 3
    -2 1 3
    2 1 -3
    -2 1 3
    -2 1 3
    2 -1 3
    2 -1 3
    2 -1 3
    2 -1 3
    2 1 -3
    2 1 -3
    2 1 -3
    2 -1 3
    -2 -1 -2
    2 1 -2
    2 1 -2
    2 -1 2
    -2 1 2
    2 -1 2
    -2 1 2
    2 -1 2
    2 1 -2
    2 -1 2
    2 1 -2
    2 -1 2
    2 -1 2
    2 1 -2
    2 1 -1
    2 1 -1
    2 -1 1
    2 -1 1
    -2 1 1
    2 1 -1
    -2 1 1
    2 -1 1
    2 1 -1
    2 -1 1
    2 1 -1
    2 1 -1
    2 -1 1
    2 1 -1
    2 -1 0
    2 1 0
    2 1 0
    2 1 0
    2 1 0
    2 -1 0
    2 1 0
    2 1 0
    2 1 0
    2 1 0
    -2 -1 0
    2 -1 0
    2 -1 0
    2 1 0
    2 -1 0
    2 -1 0
    2 1 0
    2 1 0
    2 -1 0
    2 1 0
    2 1 0
    2 -1 0
    2 1 1
    2 1 1
    -2 1 -1
    2 1 1
    2 1 1
    -2 -1 1
    2 1 1
    2 -1 -1
    2 -1 -1
    2 1 1
    2 1 1
    2 1 1
    2 -1 -1
    2 1 1
    2 1 1
    2 1 1
    2 1 2
    2 1 2
    2 1 2
    2 1 2
    -2 -1 2
    2 1 2
    2 1 2
    2 -1 -2
    2 -1 -2
    -2 -1 2
    2 1 2
    2 1 2
    2 1 2
    2 1 2
    2 1 2
    2 1 3
    -2 -1 3
    2 1 3
    2 1 3
    2 1 3
    2 1 3
    2 1 3
    2 1 3
    -2 -1 3
    2 -1 -3
    2 1 3
    2 1 3
    2 1 4
    2 1 4
    2 -1 -4
    2 1 4
    2 1 4
    -2 -1 4
    -2 -1 4
    -2 -1 4
    2 1 4
    2 1 4
    -2 1 -4
    2 1 5
    2 1 5
    -2 1 -5
    2 1 5
    -2 -1 5
    -2 -1 5
    -2 -1 5
    2 1 5
    2 1 5
    2 -1 -5
    2 1 6
    2 1 6
    2 1 6
    -2 -1 6
    2 1 6
    2 -1 -6
    2 1 6
    2 1 6
    -2 -1 6
    -2 1 -6
    2 -1 -7
    2 -1 -7
    2 1 7
    2 1 7
    2 1 7
    2 1 7
    2 1 7
    -2 -1 7
    -2 -1 7
    2 -1 -8
    2 1 8
    -2 1 -8
    -2 -1 8
    2 1 8
    2 -1 -8
    -2 -1 8
    2 1 9
    -2 -1 9
    2 -1 -9
    2 1 9
    -2 -1 9
    -2 1 -9
    -2 1 -10
    2 -1 -10
    -2 1 -10
    2 -1 -10
    2 1 10
    2 1 10
    -2 -1 10
    2 -1 -11
    -2 1 -11
    2 -1 -11
    -2 -1 11
    2 1 11
    -2 1 -11
    2 1 12
    2 1 12
    -2 -1 12
    2 -1 -12
    -2 1 -12
    -2 1 -12
    2 -1 -13
    -2 1 -13
    2 -1 -13
    2 1 13
    -2 1 -14
    2 -1 -14
    -2 -1 14
    2 -1 -15
    -2 -1 15
    -2 -1 16
    2 -2 15
    -2 -2 -15
    2 2 -15
    -2 2 15
    2 -2 15
    -2 -2 -14
    2 2 -14
    -2 2 14
    2 -2 14
    -2 2 14
    2 2 -13
    -2 -2 -13
    -2 2 13
    2 -2 13
    2 -2 12
    -2 2 12
    2 2 -11
    -2 -2 -11
    2 -2 11
    -2 2 11
    2 2 -10
    2 -2 10
    2 -2 10
    -2 -2 -10
    2 2 -10
    2 -2 10
    -2 2 10
    2 2 -9
    2 -2 9
    2 -2 9
    2 2 -9
    2 -2 9
    -2 -2 -9
    2 2 -9
    2 -2 9
    -2 2 9
    2 2 -8
    2 -2 8
    2 -2 8
    2 -2 8
    2 2 -8
    -2 -2 -8
    2 -2 8
    -2 -2 -8
    2 2 -8
    2 -2 8
    -2 2 8
    -2 2 8
    2 2 -7
    -2 -2 -7
    2 -2 7
    -2 -2 -7
    2 2 -7
    2 -2 7
    2 -2 7
    2 -2 7
    -2 -2 -7
    2 2 -7
    -2 2 7
    -2 2 7
    2 -2 7
    -2 2 6
    -2 2 6
    2 2 -6
    2 2 -6
    -2 -2 -6
    2 -2 6
    2 -2 6
    2 -2 6
    2 2 -6
    2 2 -5
    -2 -2 -5
    -2 2 5
    2 2 -5
    -2 2 5
    -2 2 5
    2 2 -5
    -2 -2 -5
    2 2 -5
    2 -2 5
    2 -2 5
    2 -2 5
    2 2 -5
    2 2 -5
    2 2 -4
    2 -2 4
    2 2 -4
    -2 -2 -4
    2 -2 4
    2 -2 4
    -2 2 4
    -2 2 4
    2 -2 4
    2 2 -4
    -2 -2 -4
    -2 -2 -4
    2 2 -4
    2 2 -4
    2 2 -4
    2 2 -4
    2 2 -4
    2 -2 3
    2 2 -3
    2 2 -3
    -2 2 3
    2 -2 3
    2 2 -3
    -2 2 3
    2 -2 3
    2 2 -3
    2 2 -3
    2 2 -3
    -2 -2 -3
    2 2 -3
    2 2 -3
    2 -2 3
    2 2 -3
    2 -2 3
    2 -2 2
    2 2 -2
    -2 -2 -2
    2 -2 2
    -2 2 2
    2 -2 2
    -2 2 2
    2 2 -2
    -2 2 2
    -2 -2 -2
    -2 -2 -2
    2 2 -2
    2 2 -2
    2 2 -2
    2 2 -2
    2 2 -2
    2 2 -2
    2 2 -1
    2 -2 1
    2 2 -1
    -2 2 1
    2 2 -1
    2 -2 1
    2 -2 1
    2 2 -1
    2 2 -1
    2 2 -1
    2 2 -1
    2 -2 1
    2 2 -1
    2 2 -1
    2 2 0
    2 -2 0
    2 2 0
    2 2 0
    2 2 0
    2 2 0
    2 -2 0
    2 -2 0
    2 2 0
    2 2 0
    2 -2 0
    2 2 0
    2 -2 0
    2 2 0
    2 2 0
    2 2 0
    2 -2 -1
    2 2 1
    2 2 1
    2 2 1
    -2 -2 1
    2 -2 -1
    2 -2 -1
    2 2 1
    2 2 1
    2 -2 -1
    2 2 1
    2 2 1
    2 -2 -1
    2 2 1
    2 2 1
    2 2 1
    2 2 1
    2 -2 -2
    2 -2 -2
    -2 -2 2
    2 2 2
    2 2 2
    2 2 2
    -2 -2 2
    2 2 2
    2 2 2
    2 2 2
    2 2 2
    2 2 2
    2 2 2
    2 2 2
    2 2 2
    -2 -2 3
    -2 -2 3
    2 2 3
    -2 -2 3
    -2 -2 3
    2 -2 -3
    2 2 3
    2 2 3
    2 2 3
    2 -2 -3
    2 2 3
    2 2 3
    2 2 3
    2 2 3
    2 2 3
    2 2 4
    2 2 4
    2 2 4
    -2 -2 4
    2 2 4
    -2 2 -4
    2 -2 -4
    2 2 4
    2 2 4
    2 2 4
    2 2 4
    -2 -2 4
    -2 -2 4
    2 -2 -4
    -2 2 -5
    2 2 5
    2 2 5
    -2 -2 5
    2 2 5
    2 2 5
    2 2 5
    -2 -2 5
    2 2 5
    2 2 5
    -2 -2 5
    -2 -2 6
    2 2 6
    -2 -2 6
    2 2 6
    2 2 6
    -2 2 -7
    2 2 7
    -2 -2 7
    2 -2 -7
    -2 -2 7
    -2 -2 7
    2 2 7
    2 2 7
    -2 -2 8
    -2 -2 8
    -2 2 -8
    2 2 8
    2 -2 -8
    -2 -2 8
    2 -2 -8
    2 2 8
    -2 -2 9
    -2 2 -9
    -2 -2 9
    2 2 9
    2 -2 -9
    2 -2 -9
    2 2 9
    2 2 9
    -2 -2 10
    -2 2 -10
    -2 -2 10
    2 2 10
    2 -2 -10
    -2 2 -10
    2 -2 -10
    2 2 10
    2 2 10
    2 2 11
    -2 -2 11
    2 -2 -11
    -2 2 -11
    2 -2 -11
    -2 2 -11
    2 2 11
    2 2 11
    -2 -2 12
    2 -2 -12
    2 2 12
    -2 2 -12
    -2 2 -13
    2 -2 -13
    2 -2 -13
    -2 2 -13
    -2 -2 14
    2 -2 -14
    -2 2 -14
    2 -2 -15
    -2 2 -15
    -2 -2 15
    2 -3 15
    2 3 -15
    2 -3 15
    -2 3 14
    2 -3 14
    -2 -3 -14
    -2 3 14
    2 -3 13
    -2 3 13
    -2 -3 -13
    2 3 -13
    -2 3 13
    -2 3 12
    2 -3 12
    2 3 -12
    -2 -3 -12
    -2 3 11
    2 -3 11
    2 -3 11
    2 3 -11
    -2 -3 -11
    -2 3 10
    -2 -3 -10
    2 3 -10
    2 -3 10
    2 -3 10
    2 -3 10
    2 -3 10
    -2 3 9
    -2 -3 -9
    2 3 -9
    2 3 -9
    2 -3 9
    2 -3 9
    2 -3 9
    2 -3 9
    2 -3 9
    -2 3 8
    -2 -3 -8
    2 3 -8
    2 -3 8
    2 3 -8
    -2 3 8
    2 -3 8
    2 -3 8
    2 -3 8
    2 -3 8
    2 3 -8
    -2 3 7
    2 -3 7
    2 -3 7
    2 -3 7
    -2 3 7
    2 -3 7
    -2 -3 -7
    2 3 -7
    2 3 -7
    2 3 -7
    2 -3 6
    -2 3 6
    2 -3 6
    2 3 -6
    2 -3 5
    -2 3 5
    2 3 -5
    2 -3 5
    2 -3 5
    -2 -3 -5
    2 3 -5
    -2 3 5
    2 3 -5
    2 3 -5
    2 3 -5
    -2 3 4
    2 3 -4
    -2 -3 -4
    2 -3 4
    2 -3 4
    2 3 -4
    2 3 -4
    -2 -3 -4
    2 3 -4
    2 3 -3
    2 3 -3
    -2 -3 -3
    -2 3 3
    -2 3 3
    2 3 -3
    -2 -3 -3
    -2 -3 -3
    2 3 -3
    2 -3 3
    2 -3 3
    2 3 -3
    2 3 -3
    2 3 -3
    2 -3 3
    2 3 -2
    2 -3 2
    2 3 -2
    -2 -3 -2
    2 3 -2
    2 3 -2
    -2 3 2
    -2 -3 -2
    2 -3 2
    2 3 -2
    2 -3 2
    -2 3 2
    2 3 -2
    2 3 -2
    2 3 -2
    2 3 -2
    2 3 -1
    2 3 -1
    2 3 -1
    2 3 -1
    2 3 -1
    2 3 -1
    2 -3 1
    2 3 -1
    2 3 -1
    2 3 -1
    2 -3 1
    2 3 -1
    2 3 0
    2 3 0
    2 -3 0
    2 3 0
    2 -3 0
    2 3 0
    -2 3 0
    2 3 0
    2 3 0
    2 3 0
    2 -3 0
    2 -3 0
    2 3 0
    2 3 0
    2 3 0
    2 -3 0
    2 3 0
    2 -3 -1
    2 3 1
    2 3 1
    -2 -3 1
    -2 3 -1
    2 3 1
    2 3 1
    2 -3 -1
    2 3 1
    2 3 1
    2 3 1
    2 3 1
    2 3 1
    2 -3 -1
    2 -3 -1
    2 3 2
    2 3 2
    2 3 2
    2 3 2
    -2 3 -2
    2 -3 -2
    -2 -3 2
    2 -3 -2
    2 3 2
    2 3 2
    2 -3 -2
    2 3 2
    2 3 2
    2 3 2
    2 3 3
    2 -3 -3
    -2 -3 3
    2 3 3
    2 -3 -3
    2 3 3
    2 3 3
    -2 -3 3
    2 3 3
    2 -3 -3
    -2 -3 3
    2 3 3
    2 3 3
    2 3 4
    2 3 4
    -2 -3 4
    -2 -3 4
    2 3 4
    2 3 4
    2 3 4
    -2 -3 4
    2 -3 -4
    2 3 4
    2 -3 -5
    2 3 5
    2 -3 -5
    -2 -3 5
    -2 -3 5
    2 3 5
    2 3 5
    2 3 5
    2 -3 -6
    -2 3 -6
    -2 -3 6
    -2 -3 6
    -2 -3 6
    2 3 6
    2 3 6
    2 -3 -7
    -2 3 -7
    2 3 7
    -2 -3 7
    -2 -3 7
    2 3 7
    2 3 7
    -2 3 -8
    2 -3 -8
    2 -3 -8
    2 3 8
    2 3 8
    -2 -3 8
    -2 -3 8
    -2 -3 8
    2 -3 -9
    -2 3 -9
    -2 -3 9
    -2 -3 9
    -2 -3 9
    2 3 9
    2 -3 -9
    2 3 9
    2 -3 -10
    2 3 10
    2 3 10
    -2 -3 10
    -2 -3 10
    -2 3 -10
    2 -3 -10
    2 3 11
    -2 -3 11
    -2 -3 11
    -2 3 -11
    2 -3 -11
    -2 3 -11
    -2 -3 12
    2 3 12
    2 -3 -12
    -2 3 -12
    -2 3 -13
    2 -3 -13
    2 3 13
    2 -3 -13
    -2 3 -13
    -2 -3 13
    2 -3 -14
    2 -3 -14
    -2 -3 14
    -2 3 -14
    -2 -3 15
    -2 3 -15
    2 -4 15
    2 4 -14
    -2 4 14
    2 -4 14
    -2 4 13
    2 -4 13
    -2 4 13
    -2 4 12
    2 -4 12
    2 -4 11
    -2 4 11
    -2 4 11
    2 -4 11
    2 -4 11
    2 4 -11
    -2 4 10
    2 -4 10
    2 -4 10
    2 4 -10
    2 4 -10
    2 -4 10
    2 -4 10
    2 4 -9
    2 -4 9
    2 4 -9
    -2 4 9
    2 -4 9
    2 -4 9
    2 -4 9
    2 -4 9
    2 -4 8
    2 4 -8
    2 -4 8
    2 -4 8
    2 4 -8
    2 -4 8
    -2 4 8
    2 4 -7
    2 -4 7
    -2 4 7
    2 -4 7
    2 -4 7
    2 -4 7
    2 4 -6
    2 -4 6
    -2 4 6
    2 -4 6
    2 -4 6
    2 4 -5
    2 -4 5
    2 -4 5
    -2 -4 -4
    2 4 -4
    2 4 -4
    -2 4 4
    2 4 -4
    2 -4 4
    2 -4 4
    2 -4 3
    -2 4 3
    2 4 -3
    2 4 -3
    -2 -4 -3
    -2 -4 -3
    2 4 -3
    -2 4 3
    2 -4 3
    -2 -4 -2
    2 4 -2
    -2 4 2
    2 -4 2
    -2 4 2
    2 4 -2
    2 -4 2
    2 4 -2
    2 4 -2
    2 4 -2
    2 4 -1
    2 4 -1
    -2 4 1
    2 4 -1
    2 4 -1
    -2 4 1
    2 -4 1
    2 4 -1
    2 4 -1
    2 4 -1
    2 -4 1
    -2 4 0
    2 -4 0
    2 4 0
    2 4 0
    2 -4 0
    2 -4 0
    2 4 0
    2 -4 0
    2 4 0
    2 4 0
    2 4 0
    2 4 0
    2 4 0
    2 -4 -1
    2 4 1
    2 4 1
    -2 4 -1
    2 4 1
    2 -4 -1
    2 4 1
    2 -4 -1
    2 4 1
    2 4 1
    2 -4 -1
    2 4 1
    2 4 1
    2 4 1
    2 4 1
    2 -4 -2
    2 -4 -2
    -2 -4 2
    2 4 2
    2 4 2
    2 4 2
    2 -4 -2
    2 -4 -2
    -2 -4 2
    2 4 2
    2 4 2
    2 4 2
    2 4 2
    2 -4 -3
    2 -4 -3
    2 4 3
    2 4 3
    2 4 3
    2 4 3
    2 4 3
    -2 -4 3
    -2 -4 3
    2 -4 -3
    -2 -4 4
    2 -4 -4
    2 -4 -4
    2 4 4
    2 4 4
    2 4 4
    -2 -4 4
    2 4 4
    2 4 4
    2 4 5
    -2 4 -5
    -2 -4 5
    -2 -4 5
    2 4 5
    2 -4 -5
    2 4 5
    2 -4 -5
    2 4 6
    2 4 6
    -2 4 -6
    -2 -4 6
    2 -4 -6
    2 4 6
    2 -4 -6
    2 -4 -7
    -2 4 -7
    -2 -4 7
    -2 -4 7
    -2 -4 7
    -2 -4 7
    2 4 7
    2 4 7
    2 4 7
    -2 4 -8
    2 -4 -8
    2 -4 -8
    -2 -4 8
    2 4 8
    2 4 8
    -2 -4 8
    -2 -4 8
    2 -4 -9
    2 4 9
    -2 4 -9
    -2 -4 9
    -2 -4 9
    -2 -4 9
    2 -4 -9
    2 4 9
    2 -4 -10
    2 4 10
    -2 -4 10
    -2 4 -10
    2 -4 -10
    -2 -4 10
    -2 -4 10
    2 4 11
    -2 4 -11
    -2 -4 11
    -2 -4 11
    2 4 11
    2 -4 -11
    2 -4 -12
    -2 4 -12
    2 4 12
    2 -4 -13
    2 4 13
    2 -4 -13
    -2 4 -13
    2 -4 -13
    -2 4 -13
    -2 -4 13
    2 -4 -14
    -2 4 -14
    -2 -4 14
    -2 5 14
    2 -5 14
    2 -5 13
    -2 5 13
    2 5 -13
    2 -5 12
    2 5 -12
    -2 5 12
    2 5 -12
    2 -5 12
    2 -5 11
    2 5 -11
    -2 5 11
    2 -5 11
    2 -5 11
    2 5 -10
    2 -5 10
    2 -5 10
    2 -5 10
    2 -5 10
    -2 5 10
    2 5 -9
    -2 5 9
    2 -5 9
    2 -5 9
    2 -5 9
    2 -5 9
    -2 5 9
    2 -5 9
    2 -5 8
    2 -5 8
    -2 5 8
    2 -5 8
    2 5 -8
    2 -5 8
    2 -5 8
    2 -5 7
    2 5 -7
    2 5 -7
    2 -5 7
    2 -5 7
    -2 5 7
    -2 5 7
    2 -5 7
    -2 5 6
    2 5 -6
    -2 5 6
    2 -5 6
    2 5 -6
    2 5 -6
    2 -5 6
    2 5 -6
    2 -5 6
    2 -5 5
    2 5 -5
    2 -5 5
    -2 5 5
    2 5 -5
    -2 5 5
    2 5 -5
    2 -5 5
    -2 5 4
    2 5 -4
    2 5 -4
    2 -5 4
    -2 -5 -4
    -2 -5 -4
    2 5 -4
    -2 -5 -3
    -2 -5 -3
    2 5 -3
    2 5 -3
    2 5 -3
    2 -5 3
    2 -5 3
    2 5 -3
    2 5 -3
    2 5 -3
    -2 5 3
    2 5 -2
    2 5 -2
    2 5 -2
    2 5 -2
    2 -5 2
    2 -5 2
    -2 -5 -2
    2 5 -2
    2 5 -2
    -2 5 2
    2 5 -1
    2 5 -1
    2 -5 1
    2 5 -1
    2 5 -1
    2 5 -1
    2 5 -1
    2 -5 1
    2 5 0
    2 5 0
    2 5 0
    2 5 0
    2 5 0
    2 5 0
    2 5 0
    2 -5 0
    2 5 0
    2 -5 0
    2 -5 0
    2 -5 -1
    2 -5 -1
    2 -5 -1
    2 5 1
    2 5 1
    2 5 1
    2 5 1
    2 -5 -1
    2 5 1
    2 5 1
    2 5 1
    2 -5 -2
    2 -5 -2
    2 5 2
    2 -5 -2
    2 5 2
    2 -5 -2
    2 -5 -2
    2 5 2
    2 5 2
    2 5 2
    2 5 3
    2 5 3
    2 5 3
    2 -5 -3
    2 -5 -3
    2 -5 -3
    2 -5 -3
    2 5 3
    -2 5 -4
    2 5 4
    2 -5 -4
    2 -5 -4
    2 5 4
    2 -5 -4
    2 -5 -5
    -2 5 -5
    2 5 5
    2 5 5
    2 5 5
    2 -5 -5
    2 5 5
    -2 5 -6
    -2 -5 6
    2 5 6
    2 -5 -6
    2 5 6
    2 5 6
    2 -5 -6
    -2 5 -7
    -2 -5 7
    2 5 7
    2 5 7
    2 5 7
    -2 -5 7
    2 -5 -7
    2 -5 -8
    -2 5 -8
    2 5 8
    -2 -5 8
    2 -5 -8
    -2 -5 8
    -2 5 -9
    -2 -5 9
    -2 -5 9
    2 -5 -9
    2 5 9
    -2 -5 9
    2 -5 -9
    -2 -5 10
    -2 -5 10
    -2 5 -10
    -2 5 -10
    2 -5 -10
    -2 -5 10
    -2 5 -11
    -2 5 -11
    2 -5 -11
    2 5 11
    2 -5 -11
    -2 -5 12
    -2 5 -12
    2 -5 -12
    2 5 12
    -2 -5 12
    -2 5 -12
    -2 -5 13
    -2 5 -13
    2 5 13
    -2 5 -13
    2 -5 -13
    -2 -5 14
    2 -5 -14
    2 6 -13
    2 -6 13
    -2 6 13
    2 6 -13
    2 -6 12
    2 6 -12
    2 6 -12
    2 -6 12
    -2 6 12
    2 -6 11
    2 -6 11
    2 6 -11
    -2 6 11
    2 6 -11
    2 -6 11
    2 -6 10
    2 -6 10
    2 -6 10
    2 6 -10
    2 -6 10
    -2 6 10
    2 6 -10
    2 -6 10
    2 6 -9
    2 -6 9
    2 -6 9
    2 -6 9
    2 -6 9
    2 6 -9
    2 6 -8
    2 -6 8
    2 6 -8
    2 -6 8
    2 -6 8
    2 -6 8
    2 -6 8
    -2 6 8
    2 6 -7
    2 -6 7
    2 6 -7
    2 -6 7
    -2 6 7
    2 -6 7
    2 6 -7
    2 -6 7
    2 6 -6
    2 -6 6
    -2 6 6
    2 6 -6
    2 6 -6
    2 -6 6
    2 -6 6
    2 6 -5
    2 -6 5
    2 -6 5
    -2 6 5
    2 6 -5
    2 6 -5
    2 -6 5
    2 -6 4
    2 -6 4
    -2 -6 -4
    2 6 -4
    2 6 -4
    2 6 -4
    -2 6 4
    2 6 -4
    2 6 -3
    2 6 -3
    -2 6 3
    2 6 -3
    2 6 -3
    2 -6 3
    2 -6 3
    -2 -6 -3
    -2 -6 -3
    -2 6 3
    2 -6 3
    -2 -6 -2
    -2 6 2
    2 6 -2
    2 -6 2
    -2 6 2
    2 6 -2
    2 -6 2
    2 6 -2
    2 6 -2
    2 -6 2
    2 6 -1
    2 6 -1
    2 6 -1
    2 6 -1
    2 6 -1
    -2 -6 -1
    2 -6 1
    2 6 -1
    2 6 -1
    2 6 -1
    2 -6 0
    2 6 0
    2 6 0
    2 6 0
    2 -6 0
    2 6 0
    2 -6 0
    2 6 0
    2 6 0
    2 6 0
    2 -6 -1
    2 6 1
    2 6 1
    2 6 1
    2 -6 -1
    2 -6 -1
    2 -6 -1
    2 6 1
    2 6 1
    2 6 1
    2 -6 -2
    2 -6 -2
    2 -6 -2
    2 6 2
    2 6 2
    2 -6 -2
    2 6 2
    2 6 2
    2 6 2
    2 6 2
    2 -6 -2
    2 -6 -2
    2 6 3
    2 -6 -3
    2 -6 -3
    2 -6 -3
    2 6 3
    2 6 3
    2 6 3
    2 -6 -3
    2 6 3
    2 -6 -3
    2 -6 -4
    2 -6 -4
    2 6 4
    2 6 4
    -2 6 -4
    2 6 4
    2 6 4
    2 -6 -4
    -2 6 -5
    2 -6 -5
    2 6 5
    2 6 5
    2 -6 -5
    2 6 5
    -2 6 -6
    2 6 6
    2 -6 -6
    2 6 6
    2 -6 -6
    2 6 7
    2 6 7
    -2 6 -7
    2 -6 -7
    -2 -6 7
    2 6 8
    -2 6 -8
    -2 -6 8
    2 -6 -8
    -2 -6 9
    -2 -6 9
    -2 6 -9
    -2 6 -10
    -2 6 -10
    -2 -6 10
    2 6 10
    2 6 11
    -2 6 -11
    -2 6 -11
    -2 -6 11
    2 -6 -11
    -2 6 -12
    2 6 12
    -2 -6 12
    2 -6 -12
    -2 6 -13
    2 6 13
    2 -6 -13
    2 -6 -14
    2 7 -12
    2 -7 12
    2 -7 12
    -2 7 12
    2 7 -11
    2 7 -11
    2 -7 11
    2 -7 11
    -2 7 11
    2 -7 11
    2 -7 11
    2 -7 10
    2 -7 10
    2 -7 10
    2 7 -10
    2 -7 10
    2 7 -10
    -2 7 10
    2 -7 9
    2 -7 9
    2 7 -9
    2 -7 9
    -2 7 9
    2 7 -8
    -2 7 8
    2 -7 8
    2 7 -8
    2 -7 8
    2 -7 8
    2 -7 8
    2 -7 8
    2 -7 7
    2 7 -7
    2 7 -7
    2 -7 7
    2 -7 7
    2 7 -6
    2 7 -6
    2 -7 6
    2 -7 6
    2 -7 6
    -2 7 6
    2 -7 6
    2 7 -6
    2 7 -5
    2 -7 5
    2 7 -5
    2 -7 5
    -2 7 5
    2 7 -5
    2 -7 5
    2 -7 4
    2 -7 4
    -2 7 4
    2 7 -4
    2 7 -4
    2 7 -4
    2 7 -4
    2 -7 3
    2 -7 3
    2 7 -3
    2 7 -3
    -2 -7 -3
    2 7 -3
    -2 7 3
    2 7 -3
    2 7 -2
    2 7 -2
    -2 7 2
    2 7 -2
    -2 -7 -2
    2 7 -2
    2 7 -2
    2 -7 2
    2 -7 2
    -2 -7 -2
    2 -7 2
    2 -7 2
    2 -7 1
    2 -7 1
    2 -7 1
    2 7 -1
    2 7 -1
    -2 7 1
    2 7 -1
    -2 -7 -1
    2 -7 1
    2 7 -1
    2 -7 0
    2 7 0
    2 -7 0
    2 7 0
    2 7 0
    2 -7 0
    2 7 0
    2 7 0
    2 -7 -1
    2 7 1
    2 7 1
    2 7 1
    2 7 1
    2 7 1
    2 7 1
    2 -7 -1
    2 -7 -1
    2 -7 -1
    2 -7 -1
    2 -7 -2
    2 -7 -2
    -2 7 -2
    2 7 2
    2 -7 -2
    2 -7 -2
    2 7 2
    2 7 2
    2 7 2
    2 7 2
    2 -7 -2
    2 7 2
    2 -7 -3
    2 -7 -3
    2 7 3
    -2 7 -3
    2 -7 -3
    2 -7 -3
    2 7 3
    2 7 3
    2 7 3
    2 -7 -3
    2 -7 -3
    2 -7 -4
    2 -7 -4
    2 -7 -4
    2 7 4
    2 7 4
    2 7 4
    2 7 4
    2 -7 -4
    -2 7 -4
    2 7 5
    -2 7 -5
    2 7 5
    2 -7 -5
    2 -7 -5
    -2 7 -6
    2 7 6
    2 -7 -6
    2 7 6
    -2 7 -7
    2 -7 -7
    -2 -7 7
    2 -7 -8
    -2 7 -8
    2 7 8
    -2 -7 9
    2 7 9
    -2 -7 10
    -2 -7 10
    -2 7 -10
    2 7 10
    2 -7 -10
    -2 -7 11
    -2 7 -11
    2 7 11
    2 -7 -11
    2 -7 -12
    -2 7 -12
    2 -7 -12
    -2 7 -12
    2 7 12
    2 -7 -13
    -2 7 -13
    2 -8 11
    2 -8 11
    2 -8 11
    2 8 -11
    -2 8 11
    2 -8 10
    -2 8 10
    2 -8 10
    2 -8 10
    2 8 -10
    2 -8 9
    2 -8 9
    2 -8 9
    2 -8 9
    2 -8 9
    2 8 -9
    -2 8 9
    2 8 -8
    2 8 -8
    2 -8 8
    2 -8 8
    2 -8 8
    2 -8 8
    2 -8 8
    -2 8 8
    2 -8 7
    2 -8 7
    2 8 -7
    2 -8 7
    2 8 -7
    -2 8 7
    2 -8 7
    -2 8 6
    2 -8 6
    2 8 -6
    2 -8 6
    2 -8 6
    2 -8 6
    2 8 -6
    2 8 -5
    2 8 -5
    2 8 -5
    -2 8 5
    2 -8 5
    2 -8 5
    2 -8 5
    2 8 -4
    2 8 -4
    2 -8 4
    2 -8 4
    2 -8 4
    2 8 -3
    -2 8 3
    2 8 -3
    2 8 -3
    2 -8 3
    2 -8 3
    2 -8 3
    2 -8 2
    -2 -8 -2
    -2 8 2
    2 8 -2
    2 8 -2
    2 -8 2
    2 8 -2
    2 -8 1
    2 8 -1
    -2 8 1
    2 -8 1
    2 8 -1
    2 -8 1
    2 8 -1
    2 8 0
    2 8 0
    2 8 0
    2 8 0
    -2 8 0
    2 8 0
    2 -8 0
    2 -8 0
    2 -8 0
    2 8 1
    2 8 1
    2 -8 -1
    2 8 1
    2 -8 -1
    2 8 1
    2 -8 -1
    2 8 2
    2 8 2
    2 8 2
    2 -8 -2
    -2 8 -2
    2 -8 -2
    2 -8 -2
    -2 8 -3
    2 8 3
    2 -8 -3
    -2 8 -3
    2 -8 -3
    2 8 3
    2 8 3
    2 8 4
    2 -8 -4
    2 -8 -4
    -2 8 -4
    2 -8 -4
    -2 8 -4
    -2 8 -5
    2 -8 -5
    -2 8 -5
    2 -8 -5
    2 -8 -5
    -2 8 -6
    2 8 6
    2 -8 -6
    2 -8 -6
    2 -8 -6
    2 8 7
    2 -8 -7
    -2 -8 7
    -2 8 -7
    2 8 8
    2 -8 -8
    -2 -8 8
    -2 8 -8
    2 -8 -9
    -2 -8 9
    -2 -8 9
    2 8 9
    -2 8 -9
    2 -8 -9
    2 8 10
    -2 8 -10
    2 -8 -10
    -2 -8 10
    2 -8 -10
    -2 8 -11
    2 8 11
    2 -8 -11
    -2 -8 11
    -2 8 -12
    2 -8 -12
    2 -9 10
    2 -9 10
    2 9 -10
    -2 9 9
    2 -9 9
    2 -9 9
    2 -9 9
    2 9 -9
    -2 9 8
    2 -9 8
    2 -9 8
    2 -9 8
    2 9 -8
    2 -9 7
    2 9 -7
    2 -9 7
    2 9 -7
    2 -9 6
    2 9 -6
    2 -9 6
    2 -9 6
    -2 9 5
    2 -9 5
    2 9 -5
    2 9 -5
    -2 9 4
    2 -9 4
    2 -9 4
    2 9 -4
    2 -9 4
    2 9 -3
    2 -9 3
    -2 9 3
    2 -9 3
    2 9 -3
    2 9 -2
    -2 9 2
    2 -9 2
    2 -9 2
    2 -9 2
    2 9 -2
    2 9 -1
    2 -9 1
    2 -9 1
    -2 9 1
    2 9 -1
    2 9 -1
    -2 -9 0
    -2 9 0
    2 9 0
    2 9 0
    2 -9 0
    2 -9 0
    2 -9 0
    2 9 0
    2 9 1
    2 -9 -1
    2 9 1
    -2 9 -1
    2 9 1
    2 -9 -1
    -2 9 -2
    2 -9 -2
    2 -9 -2
    2 -9 -2
    2 9 2
    2 -9 -2
    2 -9 -3
    2 9 3
    -2 9 -3
    2 -9 -4
    2 9 4
    -2 9 -4
    2 -9 -5
    -2 9 -5
    2 9 5
    -2 -9 6
    2 9 6
    -2 9 -6
    2 -9 -6
    -2 9 -7
    -2 -9 7
    2 9 7
    -2 -9 8
    -2 -9 8
    2 9 8
    -2 9 -8
    2 -9 -8
    -2 -9 9
    -2 -9 9
    2 9 9
    -2 9 -9
    2 -9 -9
    -2 -9 10
    2 9 10
    2 -9 -10
    -2 9 -10
    2 -10 9
    2 10 -9
    2 -10 8
    2 -10 8
    2 -10 8
    2 10 -8
    2 10 -7
    2 -10 7
    2 -10 7
    2 -10 7
    2 -10 6
    2 10 -6
    2 10 -6
    2 -10 6
    2 -10 6
    2 10 -5
    2 -10 5
    2 10 -5
    2 10 -5
    2 -10 5
    2 10 -5
    2 -10 5
    2 10 -4
    -2 10 4
    2 10 -4
    2 -10 4
    2 -10 4
    2 10 -4
    2 10 -3
    2 -10 3
    2 10 -3
    2 -10 3
    2 10 -3
    2 10 -2
    2 -10 2
    -2 10 2
    2 10 -2
    -2 10 1
    2 -10 1
    -2 10 1
    2 10 -1
    -2 10 0
    2 -10 0
    2 -10 0
    -2 10 0
    2 10 0
    -2 10 -1
    2 -10 -1
    2 -10 -1
    2 -10 -1
    -2 10 -1
    -2 10 -2
    2 -10 -2
    2 -10 -2
    -2 10 -2
    -2 10 -3
    2 10 3
    2 -10 -3
    -2 10 -4
    2 -10 -4
    2 10 4
    -2 10 -4
    2 10 4
    -2 10 -5
    2 -10 -5
    -2 -10 5
    2 10 5
    -2 10 -5
    -2 -10 6
    -2 10 -6
    2 10 6
    -2 -10 7
    -2 -10 7
    -2 10 -7
    2 10 7
    -2 -10 8
    -2 10 -8
    2 10 8
    2 -10 -9
    2 11 -7
    2 -11 7
    2 11 -6
    2 -11 6
    2 -11 6
    2 -11 5
    2 -11 5
    2 -11 5
    2 11 -5
    2 11 -5
    2 11 -5
    2 -11 4
    2 11 -4
    2 11 -4
    2 -11 4
    2 -11 4
    2 11 -4
    -2 11 3
    2 11 -3
    2 -11 3
    2 -11 3
    2 -11 3
    2 11 -3
    2 11 -3
    2 11 -2
    -2 11 2
    2 -11 2
    2 -11 2
    2 -11 2
    -2 11 1
    2 -11 1
    2 -11 1
    2 11 -1
    -2 11 0
    2 -11 0
    2 11 0
    -2 -11 1
    2 -11 -1
    2 11 1
    -2 11 -1
    -2 11 -1
    2 -11 -2
    -2 -11 2
    2 -11 -2
    2 11 2
    -2 11 -2
    -2 11 -2
    2 -11 -3
    -2 -11 3
    2 -11 -3
    2 11 3
    2 11 3
    -2 11 -3
    -2 11 -3
    2 -11 -4
    -2 11 -4
    -2 -11 4
    -2 11 -4
    -2 11 -5
    2 -11 -5
    -2 -11 5
    2 -11 -6
    -2 -11 6
    -2 11 -6
    2 -11 -7
    2 12 -3
    2 12 -2
    2 12 -2
    2 -12 2
    2 12 -1
    2 12 -1
    2 -12 1
    2 -12 0
    2 12 0
    2 12 0
    2 -12 -1
    2 12 1
    2 12 1
    2 -12 -2
    2 12 2
    2 12 2
    3 0 0
    -3 0 0
    3 0 0
    -3 0 0
    3 0 0
    3 0 0
    3 0 0
    3 0 0
    3 0 0
    -3 0 1
    3 0 1
    -3 0 1
    3 0 -1
    3 0 1
    3 0 -1
    3 0 -1
    3 0 1
    3 0 1
    3 0 1
    3 0 1
    -3 0 2
    -3 0 2
    3 0 2
    3 0 2
    3 0 -2
    3 0 2
    3 0 2
    3 0 -2
    3 0 -2
    3 0 -2
    3 0 2
    3 0 3
    3 0 3
    3 0 3
    3 0 3
    -3 0 3
    3 0 -3
    3 0 -3
    -3 0 3
    3 0 3
    3 0 -3
    3 0 -3
    3 0 3
    3 0 3
    3 0 3
    3 0 -3
    3 0 3
    3 0 4
    3 0 4
    3 0 4
    3 0 4
    3 0 4
    -3 0 4
    3 0 4
    3 0 4
    -3 0 4
    -3 0 -4
    3 0 -4
    3 0 4
    3 0 -4
    3 0 4
    3 0 5
    3 0 5
    3 0 5
    -3 0 5
    3 0 5
    3 0 5
    3 0 5
    3 0 5
    -3 0 -5
    -3 0 5
    3 0 6
    3 0 6
    3 0 6
    3 0 6
    -3 0 -6
    3 0 -6
    -3 0 6
    3 0 7
    3 0 -7
    3 0 -7
    3 0 7
    -3 0 -7
    -3 0 7
    -3 0 -8
    3 0 8
    -3 0 8
    3 0 -8
    -3 0 8
    3 0 8
    3 0 9
    -3 0 -9
    3 0 -9
    3 0 -9
    3 0 9
    -3 0 9
    -3 0 -10
    -3 0 10
    3 0 -10
    -3 0 -10
    3 0 -10
    3 0 10
    -3 0 11
    3 0 11
    3 0 -11
    -3 0 -11
    -3 0 -11
    3 0 -11
    3 0 12
    -3 0 12
    3 0 -12
    -3 0 -12
    3 0 13
    -3 0 13
    3 0 -13
    -3 0 -13
    3 0 -13
    3 0 13
    -3 0 14
    3 0 -14
    -3 0 -14
    3 0 14
    3 0 15
    -3 0 -15
    -3 0 15
    3 -1 15
    -3 -1 -15
    -3 1 15
    3 -1 14
    -3 -1 -14
    3 1 -14
    3 -1 14
    -3 1 14
    -3 -1 -13
    3 1 -13
    -3 1 13
    3 -1 13
    -3 1 12
    3 1 -12
    3 -1 12
    3 -1 11
    -3 1 11
    3 1 -11
    3 1 -11
    -3 -1 -11
    3 -1 10
    -3 -1 -10
    -3 1 10
    3 -1 10
    3 1 -10
    3 1 -10
    -3 -1 -10
    3 -1 9
    -3 -1 -9
    -3 1 9
    3 -1 9
    3 1 -9
    3 1 -9
    -3 -1 -9
    -3 1 8
    3 -1 8
    -3 -1 -8
    3 -1 8
    -3 1 8
    3 1 -8
    3 -1 8
    -3 1 7
    3 -1 7
    3 -1 7
    3 -1 7
    3 -1 7
    -3 1 7
    3 -1 7
    3 1 -7
    3 -1 6
    3 -1 6
    -3 1 6
    -3 -1 -6
    3 1 -6
    3 1 -6
    3 -1 6
    -3 1 5
    -3 -1 -5
    -3 1 5
    -3 1 5
    3 1 -5
    3 1 -5
    3 1 -5
    3 -1 5
    3 -1 5
    3 -1 5
    3 -1 5
    3 1 -4
    -3 -1 -4
    3 -1 4
    3 -1 4
    -3 1 4
    3 -1 4
    -3 1 4
    -3 1 4
    3 -1 4
    3 1 -4
    3 -1 4
    3 -1 4
    3 -1 4
    3 -1 4
    3 1 -4
    3 1 -4
    3 -1 3
    3 -1 3
    3 1 -3
    -3 -1 -3
    3 -1 3
    3 1 -3
    3 1 -3
    3 1 -3
    -3 1 3
    -3 1 3
    -3 1 3
    3 -1 3
    3 -1 3
    3 -1 3
    3 -1 3
    3 1 -3
    3 -1 3
    3 1 -3
    3 -1 3
    3 1 -3
    3 1 -2
    3 -1 2
    3 -1 2
    3 1 -2
    -3 1 2
    3 -1 2
    -3 1 2
    -3 1 2
    3 -1 2
    3 1 -2
    3 -1 2
    -3 -1 -2
    3 -1 2
    3 -1 2
    3 1 -2
    3 -1 2
    3 1 -2
    3 1 -2
    3 1 -1
    3 1 -1
    3 -1 1
    3 -1 1
    3 1 -1
    -3 1 1
    3 -1 1
    3 -1 1
    -3 -1 -1
    3 -1 1
    3 1 -1
    3 -1 1
    3 -1 1
    3 1 -1
    3 1 -1
    3 -1 1
    3 -1 0
    3 1 0
    3 1 0
    3 1 0
    3 1 0
    3 1 0
    3 1 0
    3 -1 0
    3 -1 0
    3 -1 0
    3 -1 0
    3 1 0
    3 -1 0
    3 1 0
    3 1 0
    3 1 0
    3 1 0
    3 -1 -1
    3 -1 -1
    3 1 1
    3 1 1
    3 -1 -1
    3 1 1
    3 1 1
    -3 -1 1
    3 1 1
    3 1 1
    3 1 1
    3 1 1
    -3 -1 1
    3 1 1
    3 1 1
    3 1 1
    3 -1 -1
    3 1 1
    3 1 2
    -3 -1 2
    -3 -1 2
    3 1 2
    3 1 2
    3 1 2
    3 1 2
    3 1 2
    3 1 2
    3 1 2
    3 -1 -2
    3 1 2
    3 1 3
    -3 -1 3
    -3 -1 3
    3 -1 -3
    3 1 3
    3 -1 -3
    3 1 3
    3 1 3
    3 1 3
    3 1 3
    3 1 3
    3 1 3
    3 1 3
    3 -1 -4
    3 1 4
    3 1 4
    3 1 4
    3 1 4
    3 1 4
    -3 -1 4
    3 1 4
    -3 -1 4
    3 1 4
    -3 1 -5
    3 1 5
    -3 -1 5
    3 1 5
    -3 -1 5
    3 1 6
    3 1 6
    3 1 6
    -3 -1 6
    3 -1 -6
    3 1 6
    -3 -1 7
    -3 1 -7
    3 1 7
    3 1 7
    3 -1 -7
    3 1 7
    -3 -1 7
    3 1 8
    3 -1 -8
    3 -1 -8
    3 1 8
    -3 -1 8
    -3 1 -8
    -3 -1 8
    3 1 8
    3 1 8
    -3 -1 9
    -3 1 -9
    3 1 9
    3 -1 -9
    3 1 9
    3 -1 -9
    3 -1 -10
    -3 -1 10
    -3 1 -10
    3 1 10
    3 -1 -10
    -3 1 -11
    3 -1 -11
    -3 1 -11
    3 1 11
    -3 -1 11
    3 1 11
    3 -1 -11
    -3 -1 12
    3 -1 -12
    3 1 12
    -3 1 -12
    -3 -1 13
    3 -1 -13
    -3 1 -13
    3 -1 -13
    3 1 13
    -3 -1 14
    3 -1 -14
    -3 1 -14
    3 1 14
    -3 1 -15
    3 1 15
    -3 -1 15
    3 2 -15
    -3 2 15
    3 -2 15
    3 -2 14
    -3 -2 -14
    3 2 -14
    -3 2 14
    3 -2 14
    -3 2 14
    -3 2 13
    3 -2 13
    3 2 -13
    -3 -2 -13
    -3 2 12
    3 -2 12
    -3 -2 -12
    3 2 -12
    -3 2 11
    -3 -2 -11
    3 2 -11
    3 -2 11
    3 -2 10
    -3 2 10
    3 -2 10
    3 2 -10
    3 2 -10
    -3 -2 -10
    3 -2 10
    3 -2 9
    -3 2 9
    3 -2 9
    3 -2 9
    3 2 -9
    -3 -2 -9
    3 -2 9
    3 -2 8
    -3 2 8
    3 -2 8
    3 -2 8
    3 -2 8
    3 2 -8
    -3 -2 -8
    3 2 -8
    3 -2 8
    3 -2 7
    -3 2 7
    3 -2 7
    3 -2 7
    3 -2 7
    3 2 -7
    -3 2 7
    3 -2 7
    -3 -2 -7
    3 2 -7
    -3 2 6
    3 -2 6
    3 2 -6
    3 2 -6
    3 2 -6
    3 2 -6
    3 -2 6
    -3 2 6
    3 -2 6
    3 -2 5
    3 -2 5
    -3 2 5
    3 2 -5
    3 -2 5
    3 2 -5
    3 -2 5
    3 2 -5
    3 2 -5
    3 2 -5
    3 2 -5
    3 2 -4
    3 2 -4
    3 -2 4
    -3 2 4
    -3 2 4
    3 2 -4
    3 2 -4
    3 -2 4
    3 2 -4
    3 2 -4
    -3 -2 -4
    3 2 -4
    3 2 -4
    -3 -2 -3
    3 -2 3
    3 -2 3
    3 2 -3
    -3 2 3
    3 2 -3
    -3 2 3
    3 -2 3
    3 2 -3
    3 2 -3
    3 2 -3
    3 -2 3
    3 2 -3
    3 2 -3
    3 -2 2
    3 2 -2
    3 2 -2
    3 -2 2
    -3 2 2
    3 2 -2
    -3 -2 -2
    -3 -2 -2
    3 2 -2
    3 2 -2
    -3 2 2
    3 2 -2
    3 -2 2
    3 -2 2
    3 2 -2
    3 2 -2
    3 2 -2
    3 -2 1
    3 -2 1
    3 2 -1
    3 2 -1
    -3 2 1
    3 2 -1
    3 2 -1
    3 2 -1
    3 -2 1
    3 2 -1
    3 -2 1
    3 2 -1
    3 2 -1
    3 -2 1
    3 2 -1
    3 2 -1
    3 -2 0
    3 -2 0
    3 2 0
    3 2 0
    3 2 0
    3 -2 0
    3 2 0
    3 2 0
    3 2 0
    3 -2 0
    3 -2 0
    3 2 0
    3 2 0
    3 -2 0
    3 2 0
    3 2 0
    3 -2 0
    3 2 0
    3 2 0
    3 2 0
    3 2 0
    3 -2 -1
    3 2 1
    3 2 1
    3 -2 -1
    3 2 1
    3 2 1
    -3 -2 1
    3 -2 -1
    3 2 1
    3 -2 -1
    3 2 1
    3 2 1
    3 2 1
    3 2 1
    3 2 1
    3 2 1
    3 2 1
    3 -2 -2
    3 2 2
    3 2 2
    -3 -2 2
    3 2 2
    3 2 2
    3 2 2
    3 2 2
    3 -2 -2
    3 -2 -2
    3 2 2
    3 2 2
    3 2 2
    3 2 2
    3 2 2
    3 2 2
    3 2 2
    3 2 3
    3 2 3
    3 2 3
    -3 -2 3
    3 2 3
    3 2 3
    3 2 3
    3 2 3
    3 2 3
    3 -2 -3
    3 2 3
    3 2 3
    3 2 3
    -3 -2 3
    3 2 4
    3 2 4
    3 2 4
    3 2 4
    3 2 4
    3 2 4
    3 2 4
    3 2 4
    -3 -2 4
    3 2 4
    -3 -2 4
    -3 -2 5
    3 -2 -5
    3 2 5
    3 2 5
    3 2 5
    3 2 5
    3 2 5
    -3 2 -5
    -3 -2 5
    -3 -2 5
    3 2 5
    3 2 5
    3 2 5
    3 2 6
    -3 2 -6
    3 -2 -6
    -3 -2 6
    3 2 6
    3 2 6
    3 -2 -7
    3 2 7
    3 2 7
    -3 -2 7
    -3 2 -7
    -3 -2 7
    3 2 8
    3 -2 -8
    -3 2 -8
    -3 -2 8
    -3 -2 8
    3 2 8
    3 2 8
    3 -2 -8
    3 -2 -9
    3 -2 -9
    3 2 9
    3 2 9
    -3 -2 9
    -3 2 -9
    -3 -2 9
    3 -2 -10
    -3 2 -10
    -3 -2 10
    3 2 10
    3 -2 -10
    -3 2 -11
    3 -2 -11
    -3 2 -11
    3 2 11
    -3 -2 11
    3 -2 -12
    -3 -2 12
    -3 2 -12
    3 2 12
    3 -2 -13
    -3 2 -13
    -3 2 -13
    3 -2 -13
    3 2 13
    -3 -2 13
    3 -2 -13
    -3 -2 14
    3 2 14
    -3 2 -14
    3 -2 -15
    -3 2 -15
    -3 -2 15
    3 -3 15
    3 3 -14
    -3 3 14
    3 -3 14
    -3 3 14
    -3 3 13
    -3 3 13
    3 -3 13
    3 -3 12
    3 3 -12
    -3 3 11
    3 3 -11
    3 -3 11
    3 -3 11
    3 -3 11
    -3 3 10
    3 3 -10
    3 -3 10
    3 -3 10
    3 -3 10
    3 -3 10
    3 3 -9
    3 -3 9
    3 -3 9
    3 -3 9
    -3 3 9
    -3 -3 -9
    3 3 -9
    3 -3 9
    3 3 -9
    3 -3 9
    3 -3 8
    3 3 -8
    -3 -3 -8
    3 3 -8
    3 -3 8
    3 -3 8
    3 -3 8
    -3 3 8
    3 -3 8
    3 -3 7
    -3 3 7
    3 -3 7
    3 -3 7
    3 3 -7
    3 -3 7
    3 -3 7
    3 3 -7
    -3 3 7
    3 -3 6
    3 3 -6
    3 -3 6
    -3 3 6
    3 -3 6
    3 -3 6
    3 -3 6
    -3 3 6
    3 3 -6
    3 3 -5
    3 3 -5
    3 -3 5
    3 3 -5
    3 -3 5
    3 3 -5
    3 -3 5
    3 3 -5
    3 3 -5
    3 3 -5
    3 3 -4
    3 -3 4
    3 3 -4
    3 -3 4
    3 -3 4
    3 3 -4
    3 3 -4
    3 3 -4
    3 3 -4
    3 3 -4
    -3 3 4
    3 3 -4
    3 3 -3
    3 -3 3
    3 3 -3
    -3 3 3
    -3 -3 -3
    -3 -3 -3
    3 3 -3
    3 -3 3
    3 3 -3
    3 -3 3
    3 3 -3
    3 3 -3
    3 -3 3
    3 3 -3
    3 3 -2
    3 3 -2
    3 -3 2
    -3 3 2
    3 3 -2
    3 3 -2
    -3 3 2
    -3 -3 -2
    3 -3 2
    3 3 -2
    3 -3 2
    3 3 -2
    3 3 -2
    3 3 -2
    3 -3 2
    3 3 -2
    3 3 -2
    3 3 -1
    3 -3 1
    3 3 -1
    3 3 -1
    3 3 -1
    3 -3 1
    3 3 -1
    3 3 -1
    3 -3 1
    3 -3 1
    3 3 -1
    3 -3 1
    3 -3 1
    3 3 -1
    3 3 0
    3 3 0
    3 -3 0
    3 -3 0
    3 3 0
    3 -3 0
    3 3 0
    3 3 0
    3 3 0
    3 3 0
    3 -3 0
    3 -3 0
    3 -3 0
    3 3 1
    3 3 1
    3 -3 -1
    3 -3 -1
    3 -3 -1
    3 -3 -1
    3 3 1
    3 3 1
    3 3 1
    3 3 1
    3 3 1
    3 3 1
    3 -3 -1
    3 3 2
    3 -3 -2
    3 3 2
    3 3 2
    -3 -3 2
    3 3 2
    3 -3 -2
    3 -3 -2
    3 -3 -2
    3 3 2
    3 3 2
    3 3 2
    3 3 2
    3 3 2
    3 3 3
    3 3 3
    3 3 3
    -3 -3 3
    3 3 3
    3 3 3
    3 -3 -3
    3 3 3
    3 3 3
    3 3 3
    3 3 3
    3 -3 -3
    3 3 3
    3 3 4
    3 -3 -4
    3 3 4
    3 3 4
    -3 -3 4
    3 3 4
    3 3 4
    3 3 4
    3 3 4
    3 3 4
    -3 -3 4
    3 3 4
    3 3 4
    3 3 5
    -3 3 -5
    -3 -3 5
    3 3 5
    3 -3 -5
    3 3 5
    3 3 5
    -3 -3 6
    3 -3 -6
    3 3 6
    3 3 6
    -3 3 -6
    3 -3 -7
    3 3 7
    3 3 7
    3 3 7
    -3 -3 7
    -3 -3 7
    -3 -3 7
    -3 3 -7
    3 3 8
    3 3 8
    -3 -3 8
    -3 -3 8
    3 3 8
    -3 -3 8
    3 -3 -8
    -3 3 -8
    3 -3 -9
    -3 3 -9
    3 3 9
    -3 -3 9
    -3 -3 9
    3 -3 -9
    3 3 9
    -3 -3 10
    -3 -3 10
    -3 3 -10
    3 -3 -10
    3 3 10
    3 3 10
    3 -3 -10
    -3 3 -11
    3 -3 -11
    -3 3 -11
    3 3 11
    3 3 11
    -3 -3 11
    3 3 12
    -3 3 -12
    3 -3 -12
    3 -3 -12
    -3 3 -13
    -3 3 -13
    3 -3 -13
    3 3 13
    3 -3 -13
    -3 -3 13
    3 -3 -14
    -3 -3 14
    -3 3 -14
    -3 -3 15
    -3 3 -15
    3 4 -14
    -3 4 14
    3 -4 14
    3 -4 13
    -3 4 13
    3 4 -13
    -3 4 13
    3 -4 12
    -3 4 12
    -3 4 12
    3 -4 11
    3 -4 11
    -3 4 11
    3 -4 10
    -3 4 10
    3 -4 10
    3 -4 10
    3 4 -10
    3 -4 9
    -3 4 9
    3 -4 9
    3 -4 9
    3 -4 9
    3 -4 9
    3 4 -9
    3 -4 8
    3 -4 8
    3 -4 8
    3 -4 8
    3 4 -8
    -3 4 8
    3 -4 8
    3 -4 7
    -3 4 7
    3 -4 7
    3 -4 7
    3 -4 7
    3 -4 7
    3 4 -7
    3 -4 6
    3 4 -6
    3 -4 6
    -3 4 6
    3 -4 6
    3 4 -6
    3 -4 6
    3 4 -5
    3 -4 5
    3 -4 5
    3 4 -5
    3 -4 5
    -3 4 5
    3 -4 5
    3 4 -4
    3 -4 4
    3 4 -4
    3 4 -4
    3 -4 4
    3 -4 4
    -3 4 4
    3 4 -4
    3 -4 3
    3 4 -3
    3 4 -3
    3 4 -3
    3 4 -3
    3 -4 3
    3 4 -3
    3 -4 3
    -3 -4 -3
    3 4 -2
    3 -4 2
    3 4 -2
    3 4 -2
    3 4 -2
    -3 -4 -2
    3 -4 2
    -3 4 2
    3 4 -2
    3 -4 2
    3 -4 2
    3 4 -2
    3 4 -2
    3 4 -2
    3 4 -1
    3 -4 1
    -3 4 1
    3 4 -1
    3 -4 1
    3 -4 1
    3 4 -1
    3 -4 1
    3 4 -1
    3 4 -1
    3 -4 1
    3 4 -1
    3 4 -1
    3 4 -1
    3 -4 0
    3 4 0
    3 4 0
    3 -4 0
    3 4 0
    3 4 0
    3 -4 0
    3 -4 0
    3 4 0
    3 -4 0
    3 4 1
    3 -4 -1
    3 4 1
    3 -4 -1
    3 4 1
    3 4 1
    3 4 1
    3 -4 -1
    3 -4 -1
    3 4 1
    3 4 2
    3 4 2
    3 4 2
    3 -4 -2
    3 4 2
    3 4 2
    3 -4 -2
    3 -4 -2
    3 -4 -2
    3 4 3
    3 4 3
    3 4 3
    3 -4 -3
    3 4 3
    3 -4 -3
    3 4 4
    3 -4 -4
    3 4 4
    3 4 4
    3 4 4
    3 -4 -4
    3 4 4
    3 -4 -5
    3 4 5
    3 4 5
    -3 4 -5
    3 4 5
    -3 -4 5
    3 4 5
    3 -4 -5
    -3 4 -6
    3 4 6
    3 4 6
    -3 -4 6
    3 4 6
    3 4 6
    -3 -4 6
    3 4 7
    -3 4 -7
    -3 -4 7
    3 4 7
    3 4 7
    -3 -4 7
    -3 -4 7
    3 4 7
    -3 -4 8
    -3 -4 8
    -3 4 -8
    3 4 8
    -3 -4 8
    3 -4 -8
    3 4 8
    3 4 8
    3 4 8
    3 4 9
    3 4 9
    -3 -4 9
    -3 4 -9
    -3 -4 9
    -3 -4 9
    3 4 9
    3 -4 -9
    -3 4 -10
    3 4 10
    -3 -4 10
    -3 -4 10
    -3 -4 11
    -3 4 -11
    3 4 11
    3 -4 -11
    -3 -4 11
    3 4 11
    3 4 12
    3 -4 -12
    -3 -4 12
    -3 4 -12
    3 -4 -12
    3 4 12
    3 -4 -12
    -3 4 -12
    3 -4 -13
    3 -4 -13
    -3 4 -13
    -3 -4 13
    3 -4 -13
    -3 4 -13
    -3 4 -14
    -3 -4 14
    3 -4 -14
    3 -4 -14
    3 -5 14
    -3 5 13
    3 5 -13
    3 -5 13
    3 5 -12
    3 -5 12
    -3 5 12
    3 5 -11
    -3 5 11
    3 -5 11
    3 -5 11
    -3 5 11
    3 -5 11
    3 -5 11
    3 5 -11
    3 -5 10
    3 5 -10
    -3 5 10
    -3 5 10
    3 -5 10
    3 -5 10
    3 -5 9
    3 -5 9
    3 -5 9
    3 -5 9
    3 5 -9
    -3 5 9
    3 5 -9
    3 -5 8
    -3 5 8
    3 -5 8
    3 5 -8
    3 5 -8
    3 -5 8
    3 5 -8
    3 -5 8
    3 5 -8
    3 5 -7
    -3 5 7
    3 -5 7
    3 5 -7
    3 -5 7
    3 5 -7
    3 -5 7
    3 -5 7
    3 5 -7
    3 -5 7
    3 -5 7
    3 5 -6
    -3 5 6
    3 5 -6
    3 -5 6
    3 5 -6
    3 -5 6
    3 -5 6
    3 5 -6
    3 -5 6
    3 5 -5
    -3 5 5
    3 -5 5
    3 5 -5
    3 5 -5
    3 5 -5
    3 -5 5
    3 5 -5
    3 -5 5
    3 -5 5
    -3 5 4
    3 5 -4
    3 -5 4
    3 -5 4
    3 5 -4
    3 -5 4
    3 -5 4
    3 5 -4
    3 5 -4
    3 5 -4
    3 5 -4
    -3 5 3
    3 5 -3
    3 -5 3
    3 5 -3
    3 -5 3
    3 5 -3
    3 -5 3
    3 5 -3
    3 5 -3
    -3 -5 -3
    3 -5 3
    -3 -5 -2
    3 5 -2
    3 5 -2
    3 -5 2
    3 5 -2
    3 5 -2
    3 5 -2
    3 5 -2
    3 -5 2
    3 -5 1
    3 5 -1
    3 5 -1
    3 -5 1
    3 -5 1
    3 5 -1
    3 5 -1
    3 5 -1
    3 -5 1
    3 5 -1
    3 5 0
    3 5 0
    3 -5 0
    3 5 0
    3 -5 0
    3 5 0
    3 5 0
    3 5 0
    3 -5 0
    3 -5 0
    3 -5 -1
    3 5 1
    3 5 1
    3 5 1
    3 -5 -1
    3 -5 -1
    3 -5 -1
    3 5 1
    3 5 1
    3 5 1
    3 5 2
    3 -5 -2
    3 -5 -2
    3 -5 -2
    3 -5 -2
    3 -5 -2
    3 -5 -2
    3 5 2
    3 5 2
    3 5 2
    3 5 2
    3 5 2
    3 -5 -3
    3 5 3
    3 5 3
    3 5 3
    3 5 3
    3 5 3
    3 -5 -3
    3 -5 -3
    3 -5 -3
    3 5 4
    3 5 4
    3 5 4
    3 5 4
    3 5 4
    3 5 4
    3 -5 -4
    3 -5 -4
    3 -5 -4
    3 5 5
    3 5 5
    -3 5 -5
    3 5 5
    3 5 5
    3 5 5
    3 -5 -5
    3 -5 -5
    3 5 6
    -3 5 -6
    3 5 6
    3 5 6
    3 -5 -6
    -3 -5 6
    3 5 7
    -3 -5 7
    -3 5 -7
    3 5 7
    3 -5 -7
    3 5 7
    -3 -5 8
    -3 -5 8
    3 5 8
    3 -5 -8
    3 5 8
    -3 5 -8
    3 5 8
    -3 -5 9
    -3 -5 9
    3 -5 -9
    3 -5 -9
    3 5 9
    -3 5 -9
    3 -5 -10
    -3 -5 10
    3 5 10
    -3 5 -10
    3 -5 -10
    3 -5 -11
    3 -5 -11
    -3 -5 11
    3 5 11
    -3 5 -11
    3 -5 -12
    -3 5 -12
    -3 -5 12
    -3 5 -12
    3 -5 -12
    3 -5 -12
    3 5 12
    -3 5 -13
    -3 -5 13
    -3 5 -13
    3 -5 -13
    3 -5 -13
    3 -5 -13
    3 -5 -14
    3 -6 13
    3 6 -12
    -3 6 12
    3 6 -12
    3 -6 12
    3 6 -11
    3 -6 11
    3 -6 11
    3 -6 11
    3 6 -11
    3 -6 11
    -3 6 11
    3 -6 10
    -3 6 10
    3 -6 10
    3 6 -10
    3 -6 10
    3 -6 9
    3 -6 9
    3 6 -9
    -3 6 9
    3 -6 9
    3 6 -8
    3 6 -8
    3 6 -8
    3 -6 8
    3 -6 8
    3 -6 8
    3 -6 7
    -3 6 7
    3 -6 7
    3 -6 7
    3 -6 7
    3 6 -7
    3 -6 7
    3 6 -7
    3 6 -7
    3 6 -6
    3 6 -6
    -3 6 6
    3 -6 6
    3 6 -6
    3 -6 6
    3 -6 6
    3 -6 6
    3 6 -6
    3 6 -5
    3 6 -5
    3 6 -5
    -3 6 5
    3 6 -5
    3 6 -5
    3 -6 5
    3 -6 5
    3 -6 5
    3 -6 5
    3 6 -4
    3 6 -4
    3 -6 4
    3 6 -4
    -3 6 4
    3 6 -4
    3 -6 4
    3 -6 4
    3 -6 4
    3 -6 3
    3 -6 3
    3 -6 3
    3 -6 3
    3 6 -3
    3 6 -3
    3 6 -3
    -3 -6 -3
    3 6 -3
    3 6 -3
    3 6 -2
    3 -6 2
    -3 -6 -2
    3 -6 2
    3 -6 2
    3 -6 2
    3 6 -2
    3 -6 2
    3 6 -2
    -3 6 2
    3 6 -2
    3 6 -2
    3 6 -2
    3 6 -1
    3 6 -1
    3 -6 1
    -3 -6 -1
    3 6 -1
    3 -6 1
    3 6 -1
    3 6 -1
    3 -6 1
    3 -6 1
    3 6 -1
    3 6 -1
    3 6 -1
    3 -6 0
    3 6 0
    3 6 0
    3 -6 0
    3 -6 0
    3 6 0
    3 6 0
    3 -6 0
    3 -6 0
    3 6 0
    3 6 0
    3 6 0
    3 6 0
    3 6 1
    3 6 1
    3 6 1
    3 -6 -1
    3 6 1
    3 6 1
    3 -6 -1
    3 -6 -1
    3 -6 -1
    3 -6 -1
    3 -6 -1
    3 6 1
    3 6 1
    3 -6 -2
    3 -6 -2
    3 -6 -2
    3 -6 -2
    3 -6 -2
    3 -6 -2
    3 -6 -2
    3 6 2
    3 6 2
    3 6 2
    3 6 2
    3 -6 -3
    3 -6 -3
    3 -6 -3
    3 6 3
    3 -6 -3
    3 6 3
    3 6 3
    3 6 3
    3 6 4
    3 6 4
    3 6 4
    3 6 4
    3 -6 -4
    3 6 4
    3 6 4
    3 -6 -4
    3 -6 -4
    3 -6 -5
    -3 6 -5
    3 6 5
    3 -6 -5
    3 6 5
    3 6 5
    3 6 5
    3 6 5
    3 -6 -5
    3 -6 -6
    3 -6 -6
    -3 6 -6
    3 -6 -6
    3 6 6
    3 6 6
    -3 -6 6
    3 -6 -7
    -3 -6 7
    3 6 7
    3 6 7
    3 -6 -7
    -3 6 -7
    -3 6 -8
    3 -6 -8
    3 -6 -8
    3 -6 -8
    -3 -6 8
    -3 -6 8
    3 -6 -9
    -3 -6 9
    -3 6 -9
    3 6 9
    3 -6 -9
    -3 -6 10
    3 -6 -10
    3 -6 -10
    3 6 10
    3 -6 -11
    -3 6 -11
    -3 6 -11
    3 -6 -11
    3 6 11
    -3 -6 11
    3 -6 -11
    -3 6 -12
    3 -6 -12
    -3 6 -12
    3 6 12
    -3 6 -13
    3 -6 -13
    3 7 -12
    3 -7 12
    3 -7 11
    3 -7 11
    -3 7 11
    3 -7 11
    3 7 -11
    3 7 -11
    3 -7 10
    3 7 -10
    3 -7 10
    3 -7 10
    3 -7 10
    3 -7 10
    3 7 -10
    -3 7 10
    3 7 -9
    3 -7 9
    3 -7 9
    3 -7 9
    3 -7 9
    -3 7 9
    -3 7 8
    3 -7 8
    3 -7 8
    3 7 -8
    3 -7 8
    3 7 -7
    3 -7 7
    3 7 -7
    3 -7 7
    3 7 -7
    3 -7 7
    3 -7 7
    3 7 -6
    3 7 -6
    -3 7 6
    3 7 -6
    3 -7 6
    3 -7 6
    3 7 -6
    3 -7 6
    3 -7 6
    3 -7 5
    3 7 -5
    3 -7 5
    3 7 -5
    3 7 -5
    3 -7 5
    3 7 -5
    3 7 -5
    3 -7 5
    3 -7 4
    3 7 -4
    3 -7 4
    3 -7 4
    3 7 -4
    3 7 -4
    3 -7 4
    3 -7 4
    3 7 -4
    3 7 -4
    3 -7 3
    3 7 -3
    3 7 -3
    3 -7 3
    3 7 -3
    3 7 -3
    3 -7 3
    3 -7 3
    3 7 -3
    3 -7 3
    -3 -7 -2
    3 -7 2
    3 -7 2
    -3 7 2
    3 7 -2
    3 7 -2
    3 -7 2
    3 -7 2
    3 7 -2
    3 -7 2
    3 7 -2
    3 -7 1
    -3 -7 -1
    3 -7 1
    3 -7 1
    3 7 -1
    3 7 -1
    3 -7 1
    3 -7 1
    3 7 -1
    -3 7 1
    3 7 -1
    3 -7 1
    3 -7 0
    3 7 0
    3 7 0
    3 7 0
    -3 -7 0
    3 -7 0
    3 -7 0
    3 -7 0
    3 7 0
    3 7 0
    3 -7 -1
    3 -7 -1
    3 7 1
    3 -7 -1
    3 7 1
    3 7 1
    3 7 1
    3 -7 -1
    3 -7 -1
    3 7 1
    3 -7 -2
    3 -7 -2
    3 7 2
    3 7 2
    3 -7 -2
    3 -7 -2
    3 7 2
    3 7 2
    3 -7 -2
    3 -7 -2
    3 -7 -3
    3 7 3
    3 -7 -3
    3 7 3
    3 -7 -3
    3 -7 -3
    3 7 3
    3 -7 -3
    3 7 3
    3 7 4
    3 7 4
    3 -7 -4
    3 -7 -4
    3 -7 -4
    3 7 4
    3 7 4
    -3 7 -4
    -3 7 -5
    3 7 5
    3 -7 -5
    3 -7 -5
    3 7 5
    3 7 5
    3 -7 -5
    -3 -7 6
    -3 7 -6
    3 -7 -6
    3 7 6
    3 7 6
    3 -7 -6
    3 -7 -6
    3 7 7
    3 -7 -7
    3 -7 -7
    -3 7 -7
    -3 7 -8
    3 -7 -8
    3 7 8
    -3 -7 8
    3 -7 -9
    3 7 9
    -3 -7 9
    -3 -7 9
    -3 7 -10
    3 -7 -10
    3 7 10
    -3 -7 10
    -3 7 -11
    3 7 11
    -3 -7 11
    3 -7 -11
    -3 7 -12
    3 -7 -12
    3 8 -11
    3 -8 11
    3 -8 10
    3 8 -10
    3 -8 10
    3 -8 10
    -3 8 10
    3 8 -10
    3 -8 10
    3 -8 9
    3 8 -9
    3 -8 9
    3 -8 9
    3 -8 9
    -3 8 9
    3 8 -9
    3 -8 9
    3 8 -8
    3 -8 8
    3 -8 8
    3 8 -8
    3 -8 8
    3 -8 8
    3 -8 8
    -3 8 8
    3 -8 7
    3 8 -7
    3 -8 7
    3 -8 6
    3 8 -6
    3 -8 6
    3 -8 6
    3 8 -5
    3 8 -5
    3 8 -5
    3 -8 5
    3 8 -5
    3 -8 5
    3 -8 5
    3 -8 5
    3 -8 4
    3 8 -4
    3 -8 4
    3 8 -4
    3 -8 4
    3 8 -4
    3 8 -3
    3 -8 3
    3 8 -3
    3 -8 3
    3 -8 3
    3 8 -3
    3 -8 2
    3 8 -2
    3 -8 2
    3 -8 2
    3 8 -2
    3 -8 2
    3 -8 2
    3 8 -1
    3 8 -1
    -3 8 1
    3 -8 1
    3 -8 1
    3 -8 1
    3 8 -1
    3 -8 1
    3 -8 1
    3 8 0
    -3 8 0
    3 8 0
    3 8 0
    3 -8 0
    3 -8 0
    3 -8 0
    3 -8 0
    3 -8 0
    3 -8 -1
    3 -8 -1
    3 -8 -1
    3 8 1
    3 8 1
    3 8 1
    3 -8 -2
    3 8 2
    3 -8 -2
    3 8 2
    3 -8 -2
    3 -8 -2
    3 -8 -2
    3 8 3
    3 8 3
    3 -8 -3
    3 -8 -3
    3 -8 -3
    3 8 3
    -3 8 -3
    3 -8 -4
    3 8 4
    3 8 4
    3 -8 -4
    3 -8 -4
    -3 8 -4
    3 8 5
    3 -8 -5
    3 -8 -5
    3 -8 -5
    -3 8 -5
    3 8 6
    3 -8 -6
    3 -8 -6
    -3 8 -6
    3 -8 -7
    3 8 7
    -3 8 -8
    -3 -8 8
    3 -8 -8
    3 -8 -8
    3 8 8
    3 8 9
    3 -8 -9
    -3 -8 9
    3 -8 -9
    -3 8 -9
    3 -8 -10
    -3 8 -10
    3 -8 -10
    -3 8 -10
    -3 -8 10
    3 8 10
    3 -8 -11
    -3 8 -11
    3 -8 -11
    3 9 -10
    3 -9 10
    3 9 -9
    3 -9 9
    3 -9 9
    3 -9 9
    3 -9 8
    3 -9 8
    3 -9 8
    3 -9 8
    3 9 -8
    3 -9 8
    3 -9 7
    3 -9 7
    3 -9 7
    3 -9 7
    3 9 -7
    3 -9 7
    3 -9 6
    3 -9 6
    3 9 -6
    3 -9 6
    3 -9 6
    3 -9 6
    3 9 -5
    3 -9 5
    3 -9 5
    3 -9 5
    3 -9 5
    3 9 -5
    3 -9 4
    3 9 -4
    -3 9 4
    3 -9 4
    3 9 -3
    3 -9 3
    3 -9 3
    3 9 -3
    3 -9 3
    3 9 -2
    3 -9 2
    3 -9 2
    3 9 -2
    3 -9 1
    3 9 -1
    3 -9 1
    3 -9 1
    3 9 -1
    3 9 -1
    3 -9 0
    3 9 0
    3 -9 0
    3 -9 0
    3 -9 0
    3 9 0
    -3 9 0
    3 -9 -1
    3 -9 -1
    3 -9 -1
    3 9 1
    3 -9 -1
    3 9 1
    -3 9 -1
    3 -9 -2
    3 9 2
    3 -9 -2
    3 9 2
    3 -9 -2
    3 9 2
    3 9 3
    3 9 3
    3 -9 -3
    3 9 3
    3 -9 -3
    3 9 4
    3 -9 -4
    3 -9 -4
    3 9 5
    3 9 5
    3 -9 -5
    -3 9 -5
    3 -9 -6
    -3 9 -6
    3 9 6
    3 -9 -7
    -3 -9 7
    3 9 7
    3 -9 -8
    -3 -9 8
    3 9 8
    3 -9 -9
    3 9 9
    -3 -9 9
    3 -9 -10
    3 -10 8
    3 -10 8
    3 10 -8
    3 -10 7
    3 -10 7
    3 -10 7
    3 10 -7
    3 -10 6
    3 -10 6
    3 10 -6
    3 -10 5
    3 10 -5
    3 10 -5
    3 -10 5
    3 10 -5
    3 -10 5
    3 -10 4
    3 10 -4
    3 10 -4
    3 10 -4
    -3 10 4
    3 -10 4
    3 10 -4
    3 10 -3
    3 -10 3
    3 -10 3
    3 10 -3
    3 10 -3
    3 10 -3
    -3 10 3
    3 -10 3
    3 -10 3
    3 10 -2
    3 -10 2
    3 10 -2
    3 -10 2
    3 -10 2
    3 -10 2
    3 -10 1
    3 10 -1
    3 10 -1
    3 -10 1
    3 -10 1
    3 -10 0
    3 -10 0
    3 10 0
    3 10 0
    3 -10 0
    -3 10 0
    3 -10 0
    3 -10 -1
    3 10 1
    -3 10 -1
    3 10 1
    3 -10 -1
    3 -10 -1
    3 -10 -2
    -3 10 -2
    3 10 2
    3 -10 -2
    -3 10 -3
    3 -10 -3
    3 10 3
    -3 10 -3
    3 -10 -3
    3 10 3
    3 -10 -4
    -3 10 -4
    3 10 4
    3 10 4
    3 -10 -4
    -3 10 -4
    -3 10 -5
    3 -10 -5
    -3 10 -5
    3 10 5
    -3 10 -6
    3 -10 -6
    3 10 6
    3 -10 -7
    -3 10 -7
    -3 -10 7
    3 10 7
    3 -10 -8
    -3 10 -8
    3 -11 6
    3 11 -6
    3 -11 5
    3 -11 5
    3 11 -5
    3 -11 4
    3 11 -4
    3 11 -4
    3 -11 4
    3 11 -4
    3 11 -3
    3 11 -3
    3 11 -3
    3 -11 3
    -3 11 3
    3 11 -2
    3 11 -2
    -3 11 2
    3 -11 2
    3 11 -2
    3 -11 1
    3 -11 1
    3 11 -1
    -3 11 1
    3 11 -1
    3 -11 0
    3 11 0
    3 11 0
    -3 11 0
    3 -11 0
    3 11 1
    3 -11 -1
    3 11 1
    -3 11 -1
    3 -11 -2
    3 11 2
    -3 -11 2
    3 -11 -2
    3 11 2
    -3 11 -2
    -3 11 -2
    -3 11 -3
    3 11 3
    -3 11 -3
    3 -11 -3
    3 11 3
    -3 11 -4
    3 -11 -4
    -3 11 -4
    3 -11 -5
    -3 11 -5
    3 -11 -6
    3 12 -2
    3 -12 1
    3 12 -1
    3 12 -1
    3 12 0
    -3 12 0
    3 12 0
    3 -12 0
    3 -12 -1
    3 12 1
    -3 12 -1
    3 12 1
    3 12 2
    3 -12 -2
    4 0 0
    4 0 0
    4 0 0
    4 0 0
    4 0 0
    4 0 0
    4 0 0
    4 0 -1
    4 0 1
    4 0 1
    4 0 -1
    4 0 1
    4 0 1
    4 0 -1
    -4 0 1
    -4 0 1
    4 0 1
    4 0 -2
    4 0 -2
    4 0 -2
    4 0 2
    4 0 2
    -4 0 2
    -4 0 2
    -4 0 2
    4 0 2
    -4 0 3
    4 0 3
    4 0 3
    -4 0 3
    4 0 -3
    4 0 3
    4 0 3
    4 0 -3
    4 0 -3
    4 0 3
    4 0 3
    -4 0 4
    -4 0 4
    4 0 4
    4 0 4
    -4 0 -4
    4 0 4
    4 0 4
    4 0 4
    4 0 -4
    4 0 -4
    4 0 4
    4 0 4
    4 0 -5
    -4 0 -5
    4 0 5
    -4 0 5
    4 0 5
    4 0 -5
    4 0 6
    -4 0 6
    4 0 -6
    4 0 6
    4 0 6
    4 0 -7
    4 0 -7
    -4 0 -7
    4 0 -7
    -4 0 7
    4 0 7
    4 0 -7
    -4 0 7
    4 0 7
    4 0 8
    4 0 -8
    -4 0 -8
    4 0 8
    4 0 -8
    4 0 -8
    -4 0 8
    -4 0 -9
    4 0 9
    4 0 9
    4 0 -9
    4 0 -9
    4 0 9
    -4 0 9
    4 0 -10
    -4 0 -10
    4 0 -10
    4 0 10
    -4 0 10
    -4 0 -10
    4 0 -11
    -4 0 -11
    -4 0 -11
    -4 0 11
    4 0 11
    4 0 -12
    -4 0 -12
    4 0 -12
    -4 0 13
    4 0 13
    4 0 -13
    4 0 -13
    -4 0 -13
    -4 0 -14
    -4 0 14
    4 0 14
    4 0 14
    4 0 -15
    -4 0 15
    4 1 -15
    -4 1 15
    4 -1 14
    4 -1 14
    -4 -1 -14
    -4 1 14
    4 -1 13
    -4 1 13
    4 -1 13
    4 1 -13
    -4 -1 -13
    -4 -1 -12
    4 1 -12
    4 1 -12
    4 -1 11
    4 1 -11
    -4 -1 -11
    -4 1 11
    4 -1 10
    4 1 -10
    -4 -1 -10
    -4 1 10
    4 -1 10
    4 1 -10
    4 -1 9
    -4 1 9
    4 1 -9
    -4 -1 -9
    4 -1 9
    4 1 -9
    4 -1 8
    -4 1 8
    4 1 -8
    4 1 -8
    4 -1 8
    4 1 -8
    4 1 -7
    4 -1 7
    4 -1 7
    4 -1 7
    -4 1 7
    4 -1 7
    -4 1 7
    4 1 -7
    4 1 -7
    4 1 -6
    4 1 -6
    4 1 -6
    4 -1 6
    4 -1 6
    4 -1 6
    -4 1 6
    -4 1 6
    -4 1 5
    -4 -1 -5
    4 1 -5
    4 1 -5
    4 -1 5
    4 -1 5
    4 -1 5
    4 -1 5
    4 -1 5
    4 1 -5
    -4 1 4
    4 -1 4
    4 -1 4
    -4 1 4
    -4 1 4
    4 1 -4
    4 1 -4
    4 -1 4
    4 -1 4
    4 1 -4
    4 -1 4
    -4 -1 -4
    4 1 -4
    -4 1 3
    -4 1 3
    4 -1 3
    4 1 -3
    4 -1 3
    -4 1 3
    4 -1 3
    4 -1 3
    4 -1 3
    -4 -1 -3
    4 1 -3
    4 -1 3
    4 -1 2
    -4 1 2
    4 1 -2
    4 -1 2
    4 1 -2
    4 -1 2
    4 -1 2
    4 1 -2
    4 1 -2
    -4 1 2
    4 -1 2
    4 -1 1
    4 1 -1
    4 1 -1
    4 1 -1
    4 -1 1
    4 -1 1
    4 -1 1
    4 1 -1
    4 1 -1
    4 -1 1
    4 -1 0
    4 1 0
    4 1 0
    4 1 0
    4 1 0
    4 1 0
    -4 -1 0
    4 1 0
    4 -1 0
    4 1 0
    4 -1 0
    4 -1 0
    4 -1 0
    4 1 0
    4 1 1
    4 -1 -1
    4 1 1
    -4 -1 1
    -4 -1 1
    4 1 1
    4 -1 -1
    4 -1 -1
    4 1 1
    4 -1 -1
    4 -1 -1
    4 1 1
    4 1 1
    4 1 1
    4 1 1
    -4 -1 2
    4 1 2
    4 1 2
    4 1 2
    4 1 2
    4 1 2
    4 -1 -2
    4 -1 -2
    4 -1 -2
    4 1 2
    4 1 2
    4 -1 -2
    4 1 2
    4 1 3
    4 1 3
    4 1 3
    -4 -1 3
    4 1 3
    4 1 3
    4 1 3
    4 1 3
    4 -1 -3
    4 -1 -3
    -4 -1 4
    4 1 4
    4 -1 -4
    -4 -1 4
    4 1 4
    4 -1 -4
    4 1 4
    4 1 4
    4 1 4
    4 1 5
    -4 -1 5
    4 1 5
    4 -1 -5
    4 1 5
    4 1 5
    -4 1 -6
    4 1 6
    4 -1 -6
    -4 -1 6
    4 -1 -6
    -4 1 -7
    4 1 7
    -4 -1 7
    4 -1 -7
    4 -1 -7
    4 1 7
    4 -1 -8
    4 1 8
    4 -1 -8
    -4 -1 8
    -4 1 -8
    4 -1 -8
    4 -1 -9
    -4 1 -9
    4 1 9
    -4 -1 9
    4 -1 -9
    4 -1 -9
    -4 1 -10
    4 -1 -10
    -4 -1 10
    4 -1 -10
    4 -1 -10
    4 1 10
    -4 -1 11
    -4 1 -11
    -4 1 -11
    4 -1 -11
    4 1 11
    4 -1 -12
    4 -1 -12
    -4 1 -12
    -4 1 -13
    4 1 13
    4 -1 -13
    4 1 13
    -4 -1 13
    -4 1 -14
    -4 -1 14
    4 1 14
    4 1 14
    -4 -1 15
    4 -1 -15
    -4 2 15
    -4 2 14
    -4 2 14
    4 2 -14
    4 -2 14
    4 -2 14
    -4 2 13
    4 -2 13
    -4 -2 -12
    4 2 -12
    -4 2 11
    4 -2 11
    4 2 -10
    -4 -2 -10
    -4 2 10
    4 -2 10
    4 -2 10
    4 2 -10
    4 2 -9
    -4 -2 -9
    4 2 -9
    4 -2 9
    4 -2 9
    -4 2 9
    4 -2 9
    4 -2 8
    4 -2 8
    4 -2 8
    4 2 -8
    -4 -2 -8
    4 -2 8
    -4 2 8
    4 -2 8
    4 2 -8
    4 2 -7
    4 2 -7
    4 -2 7
    4 -2 7
    4 -2 7
    4 2 -7
    4 2 -7
    4 -2 7
    -4 2 7
    4 -2 7
    -4 2 7
    4 2 -6
    4 2 -6
    4 -2 6
    4 2 -6
    4 2 -6
    4 -2 6
    4 -2 6
    4 -2 6
    -4 2 6
    -4 2 6
    4 2 -5
    4 -2 5
    -4 2 5
    4 2 -5
    -4 2 5
    4 2 -5
    4 2 -5
    4 -2 5
    4 2 -4
    -4 2 4
    4 2 -4
    4 2 -4
    4 2 -4
    4 2 -4
    4 -2 4
    4 2 -4
    4 -2 4
    4 2 -3
    -4 2 3
    4 -2 3
    4 2 -3
    4 2 -3
    4 -2 3
    -4 2 3
    4 -2 3
    4 -2 3
    4 2 -3
    4 2 -3
    4 2 -3
    4 -2 3
    4 2 -3
    4 2 -3
    4 -2 2
    4 -2 2
    4 2 -2
    -4 2 2
    4 -2 2
    4 -2 2
    4 2 -2
    4 2 -2
    4 2 -2
    4 2 -2
    4 -2 2
    4 2 -2
    4 2 -2
    4 2 -2
    4 -2 2
    4 -2 1
    4 -2 1
    4 2 -1
    4 2 -1
    4 -2 1
    4 2 -1
    4 -2 1
    -4 -2 -1
    4 -2 1
    4 2 -1
    4 2 -1
    4 -2 1
    4 2 -1
    4 2 -1
    4 2 -1
    4 -2 1
    4 2 -1
    4 2 -1
    4 -2 0
    4 2 0
    4 2 0
    4 -2 0
    4 -2 0
    4 2 0
    4 -2 0
    4 2 0
    4 -2 0
    4 -2 0
    4 2 0
    4 2 0
    4 2 0
    4 2 0
    4 2 0
    4 2 0
    4 2 0
    4 2 1
    4 2 1
    4 2 1
    4 -2 -1
    4 2 1
    4 -2 -1
    4 2 1
    4 2 1
    4 -2 -1
    4 -2 -1
    4 2 1
    4 2 1
    4 2 1
    4 2 2
    4 2 2
    -4 -2 2
    4 -2 -2
    4 2 2
    4 2 2
    4 2 2
    4 2 2
    4 2 2
    4 2 2
    4 2 2
    4 2 2
    4 2 3
    4 2 3
    4 2 3
    -4 -2 3
    4 2 3
    4 2 3
    4 2 3
    4 2 3
    4 2 3
    4 2 3
    4 -2 -3
    4 2 3
    4 -2 -3
    4 2 3
    4 2 4
    4 2 4
    4 2 4
    4 2 4
    -4 -2 4
    4 2 4
    4 2 4
    4 2 4
    4 2 4
    4 2 5
    -4 2 -5
    4 2 5
    4 2 5
    -4 -2 5
    -4 -2 5
    4 -2 -5
    4 2 6
    4 2 6
    4 -2 -6
    -4 -2 6
    4 2 6
    4 2 6
    -4 2 -6
    4 -2 -6
    4 -2 -7
    4 2 7
    -4 -2 7
    4 2 7
    4 2 7
    -4 -2 7
    4 -2 -7
    -4 2 -7
    -4 2 -8
    -4 -2 8
    4 -2 -8
    4 2 8
    4 2 8
    4 2 8
    4 -2 -8
    -4 -2 8
    4 -2 -8
    4 -2 -9
    -4 2 -9
    4 2 9
    4 -2 -9
    -4 -2 9
    4 2 9
    4 -2 -9
    4 2 10
    -4 -2 10
    4 -2 -10
    4 -2 -10
    4 -2 -10
    -4 2 -10
    -4 -2 11
    4 -2 -11
    4 -2 -11
    -4 2 -11
    4 2 11
    4 -2 -12
    4 2 12
    -4 2 -12
    4 -2 -12
    -4 2 -12
    -4 2 -13
    -4 2 -13
    4 2 13
    4 -2 -13
    4 2 13
    -4 -2 13
    4 2 14
    4 -2 -14
    -4 -2 14
    -4 2 -14
    -4 3 14
    4 -3 14
    -4 3 14
    4 3 -14
    4 -3 14
    -4 3 13
    -4 3 13
    4 3 -13
    4 -3 13
    4 -3 12
    -4 3 12
    4 -3 11
    -4 3 11
    4 -3 10
    4 -3 10
    -4 3 10
    -4 3 9
    4 -3 9
    4 -3 9
    4 -3 9
    4 -3 9
    4 -3 9
    4 3 -9
    4 -3 8
    -4 3 8
    4 -3 8
    4 -3 8
    4 -3 8
    4 -3 8
    4 3 -8
    4 -3 7
    4 -3 7
    -4 3 7
    4 -3 7
    4 -3 7
    4 3 -7
    4 3 -7
    4 3 -6
    4 3 -6
    4 -3 6
    4 -3 6
    4 -3 6
    -4 3 6
    4 -3 6
    4 3 -6
    4 -3 6
    4 3 -6
    4 3 -5
    4 -3 5
    4 3 -5
    4 3 -5
    4 3 -5
    4 -3 5
    -4 3 5
    4 -3 5
    4 -3 5
    4 3 -5
    4 -3 4
    4 3 -4
    4 3 -4
    4 -3 4
    -4 3 4
    4 -3 4
    4 3 -4
    4 3 -4
    4 3 -3
    4 3 -3
    4 -3 3
    4 -3 3
    4 -3 3
    4 3 -3
    4 3 -3
    4 3 -3
    4 3 -3
    4 3 -3
    4 3 -3
    4 3 -2
    4 3 -2
    4 3 -2
    4 3 -2
    4 -3 2
    4 3 -2
    4 -3 2
    4 -3 2
    4 -3 2
    4 3 -2
    4 3 -2
    4 3 -2
    4 3 -2
    4 3 -2
    4 -3 2
    4 3 -1
    4 3 -1
    4 -3 1
    4 3 -1
    4 3 -1
    4 -3 1
    4 -3 1
    4 -3 1
    4 -3 1
    4 3 -1
    4 -3 1
    4 3 -1
    4 3 -1
    4 3 -1
    4 3 -1
    4 -3 0
    4 3 0
    4 3 0
    4 3 0
    4 3 0
    4 -3 0
    4 -3 0
    4 -3 0
    4 -3 0
    4 3 0
    4 3 0
    4 3 0
    4 3 0
    4 3 0
    4 3 0
    4 3 1
    4 3 1
    4 -3 -1
    4 -3 -1
    4 3 1
    4 3 1
    4 3 1
    4 3 1
    4 3 1
    4 -3 -1
    4 -3 -1
    4 3 1
    4 3 1
    4 3 1
    4 -3 -2
    4 3 2
    4 3 2
    4 3 2
    4 3 2
    4 -3 -2
    4 3 2
    4 3 2
    4 3 2
    4 3 2
    4 -3 -3
    4 3 3
    4 3 3
    4 3 3
    4 3 3
    4 -3 -3
    4 3 3
    4 3 3
    4 3 4
    4 3 4
    4 -3 -4
    4 3 4
    4 3 4
    4 3 4
    4 -3 -4
    4 3 4
    4 3 4
    4 3 4
    4 -3 -5
    4 3 5
    4 3 5
    4 3 5
    4 -3 -5
    4 3 5
    -4 3 -5
    4 3 5
    4 3 5
    4 3 5
    4 3 5
    -4 -3 6
    4 3 6
    4 -3 -6
    -4 -3 6
    4 3 6
    -4 3 -6
    4 3 6
    4 3 6
    4 3 6
    4 3 7
    -4 3 -7
    4 3 7
    4 -3 -7
    -4 -3 7
    4 3 7
    4 3 7
    -4 -3 7
    -4 3 -8
    4 -3 -8
    4 3 8
    4 3 8
    4 3 8
    -4 -3 8
    -4 -3 8
    4 3 8
    -4 3 -9
    4 -3 -9
    4 3 9
    4 3 9
    4 3 9
    4 -3 -9
    -4 -3 9
    -4 -3 9
    4 3 9
    -4 -3 10
    4 -3 -10
    4 3 10
    -4 3 -10
    4 3 11
    -4 -3 11
    4 -3 -11
    4 -3 -11
    4 3 11
    -4 3 -11
    -4 3 -12
    4 -3 -12
    4 3 12
    4 -3 -12
    -4 -3 12
    4 -3 -12
    4 3 12
    -4 3 -12
    4 -3 -13
    4 -3 -13
    -4 3 -13
    4 3 13
    -4 3 -13
    -4 -3 13
    4 -3 -14
    -4 3 -14
    -4 -3 14
    4 -4 14
    4 4 -14
    4 -4 14
    -4 4 13
    4 -4 13
    4 4 -13
    -4 4 12
    4 -4 12
    4 4 -12
    -4 4 12
    4 4 -11
    4 -4 11
    4 4 -11
    4 -4 11
    4 4 -10
    4 -4 10
    -4 4 10
    4 -4 10
    -4 4 9
    4 -4 9
    4 -4 9
    4 -4 9
    4 -4 9
    4 -4 9
    4 4 -8
    -4 4 8
    4 -4 8
    4 -4 8
    4 -4 8
    4 -4 8
    4 -4 8
    4 -4 7
    4 -4 7
    4 -4 7
    4 4 -7
    -4 4 7
    4 -4 7
    4 -4 7
    4 -4 6
    4 4 -6
    4 4 -6
    4 -4 6
    4 -4 6
    4 -4 6
    4 -4 6
    -4 4 6
    4 4 -6
    -4 4 5
    4 -4 5
    4 4 -5
    4 4 -5
    4 -4 5
    4 4 -5
    4 -4 5
    4 4 -5
    4 4 -5
    4 4 -5
    4 -4 5
    4 4 -5
    -4 4 4
    4 4 -4
    4 -4 4
    4 -4 4
    4 4 -4
    4 -4 4
    4 -4 4
    4 4 -4
    4 4 -4
    4 4 -4
    4 4 -4
    4 4 -3
    4 4 -3
    4 4 -3
    4 -4 3
    4 -4 3
    4 -4 3
    4 4 -3
    4 4 -3
    4 4 -3
    4 4 -3
    4 -4 3
    4 -4 3
    4 4 -2
    4 -4 2
    4 -4 2
    4 -4 2
    4 -4 2
    4 4 -2
    4 4 -2
    4 -4 2
    4 4 -2
    4 4 -2
    4 4 -2
    4 -4 1
    4 -4 1
    4 4 -1
    4 -4 1
    4 -4 1
    4 4 -1
    4 4 -1
    4 4 -1
    4 -4 1
    4 -4 1
    4 4 -1
    4 4 -1
    4 -4 0
    4 -4 0
    4 4 0
    4 4 0
    4 4 0
    4 -4 0
    4 4 0
    4 -4 0
    4 -4 0
    4 4 0
    4 4 0
    4 4 1
    4 -4 -1
    4 4 1
    4 4 1
    4 -4 -1
    4 4 1
    4 4 1
    4 -4 -1
    4 4 1
    4 4 1
    4 4 2
    4 4 2
    4 -4 -2
    4 4 2
    4 -4 -2
    4 -4 -2
    4 4 2
    4 4 2
    4 -4 -2
    4 4 2
    4 4 2
    4 4 2
    4 4 3
    4 4 3
    4 4 3
    4 -4 -3
    4 4 3
    4 4 3
    4 -4 -3
    4 4 3
    4 4 3
    4 -4 -3
    4 4 3
    4 4 3
    4 -4 -4
    4 4 4
    4 4 4
    4 -4 -4
    4 4 4
    4 -4 -4
    4 4 4
    4 4 4
    4 4 4
    4 4 4
    4 4 4
    4 4 5
    4 4 5
    4 4 5
    4 4 5
    -4 4 -5
    4 -4 -5
    4 4 5
    4 4 5
    4 4 5
    4 4 5
    4 -4 -5
    4 -4 -6
    -4 4 -6
    4 -4 -6
    4 4 6
    -4 -4 6
    4 4 6
    4 4 6
    4 4 6
    4 -4 -7
    -4 4 -7
    4 4 7
    4 -4 -7
    -4 -4 7
    4 4 7
    4 4 7
    4 4 7
    4 -4 -8
    4 4 8
    -4 4 -8
    4 -4 -8
    4 4 8
    4 4 8
    4 4 8
    -4 -4 8
    4 -4 -9
    4 4 9
    4 -4 -9
    4 4 9
    -4 -4 9
    4 4 9
    -4 4 -9
    4 -4 -9
    -4 4 -10
    4 -4 -10
    4 -4 -10
    4 4 10
    4 4 10
    4 4 11
    4 -4 -11
    4 -4 -11
    -4 -4 11
    4 -4 -12
    4 4 12
    -4 4 -12
    4 -4 -12
    4 -4 -12
    -4 -4 12
    -4 4 -12
    -4 4 -13
    -4 4 -13
    -4 -4 13
    4 -4 -13
    4 -4 -13
    4 -4 -13
    -4 4 -14
    4 -5 13
    4 5 -13
    -4 5 13
    4 -5 12
    -4 5 12
    4 5 -12
    4 -5 11
    4 -5 11
    -4 5 11
    4 5 -11
    4 -5 10
    4 -5 10
    -4 5 10
    4 -5 10
    4 5 -10
    4 5 -9
    4 5 -9
    4 -5 9
    4 -5 9
    4 5 -9
    -4 5 9
    4 5 -9
    4 -5 9
    4 -5 9
    4 -5 9
    -4 5 9
    4 5 -8
    4 5 -8
    4 -5 8
    4 -5 8
    4 5 -8
    4 -5 8
    4 -5 8
    4 5 -8
    -4 5 8
    4 -5 8
    4 5 -7
    4 -5 7
    4 5 -7
    -4 5 7
    4 -5 7
    4 -5 7
    4 5 -7
    4 -5 7
    4 -5 7
    4 -5 6
    4 5 -6
    4 -5 6
    4 5 -6
    4 -5 6
    4 -5 6
    4 5 -6
    4 -5 5
    4 5 -5
    4 5 -5
    4 5 -5
    4 -5 5
    4 5 -5
    4 -5 5
    4 5 -5
    4 -5 5
    4 5 -4
    4 5 -4
    4 5 -4
    4 5 -4
    4 -5 4
    4 -5 4
    4 5 -4
    4 -5 4
    4 5 -4
    4 -5 4
    4 -5 3
    4 5 -3
    4 5 -3
    4 -5 3
    4 5 -3
    4 -5 3
    4 -5 3
    4 -5 3
    4 5 -3
    4 5 -3
    4 5 -3
    4 5 -3
    4 5 -3
    4 5 -2
    4 5 -2
    4 5 -2
    4 5 -2
    4 -5 2
    4 -5 2
    4 5 -2
    4 5 -2
    4 -5 2
    4 5 -2
    4 -5 2
    4 5 -2
    4 5 -1
    4 -5 1
    4 5 -1
    4 5 -1
    4 5 -1
    4 -5 1
    4 -5 1
    4 -5 1
    4 -5 1
    4 5 -1
    4 5 -1
    4 -5 1
    4 5 -1
    4 5 -1
    4 -5 1
    4 -5 0
    4 5 0
    4 5 0
    4 -5 0
    4 5 0
    4 -5 0
    4 -5 0
    4 -5 0
    4 -5 0
    4 -5 0
    4 5 0
    4 5 0
    4 5 0
    4 5 0
    4 5 0
    4 5 1
    4 5 1
    4 -5 -1
    4 5 1
    4 -5 -1
    4 -5 -1
    4 -5 -1
    4 5 1
    4 5 1
    4 5 1
    4 5 1
    4 5 1
    4 -5 -1
    4 5 2
    4 5 2
    4 -5 -2
    4 5 2
    4 5 2
    4 -5 -2
    4 -5 -2
    4 5 2
    4 5 2
    4 -5 -2
    4 -5 -2
    4 5 2
    4 5 2
    4 5 2
    4 5 3
    4 5 3
    4 5 3
    4 5 3
    4 -5 -3
    4 5 3
    4 5 3
    4 -5 -3
    4 -5 -3
    4 5 3
    4 5 3
    4 5 4
    4 -5 -4
    4 5 4
    4 -5 -4
    4 5 4
    4 5 4
    4 -5 -4
    4 5 4
    4 5 4
    4 5 4
    4 -5 -5
    -4 5 -5
    4 5 5
    4 5 5
    4 5 5
    4 -5 -5
    4 5 5
    4 5 5
    4 5 5
    4 -5 -6
    4 5 6
    -4 5 -6
    4 -5 -6
    4 5 6
    4 5 6
    4 -5 -7
    4 5 7
    -4 -5 7
    -4 5 -7
    4 -5 -7
    4 5 7
    4 5 7
    4 -5 -8
    -4 5 -8
    4 5 8
    4 5 8
    4 5 8
    4 -5 -8
    -4 -5 8
    -4 -5 9
    4 5 9
    4 -5 -9
    4 -5 -9
    -4 5 -9
    -4 5 -10
    4 5 10
    4 5 10
    4 -5 -10
    4 -5 -10
    4 -5 -11
    -4 5 -11
    4 -5 -11
    -4 5 -11
    4 -5 -11
    4 5 11
    -4 5 -12
    4 -5 -12
    4 -5 -12
    4 -5 -12
    -4 5 -12
    4 -5 -13
    4 -5 -13
    -4 5 -13
    -4 5 -13
    4 -5 -14
    4 -6 13
    -4 6 12
    4 -6 12
    4 6 -12
    4 -6 12
    4 -6 11
    4 -6 11
    -4 6 11
    4 6 -11
    -4 6 10
    4 6 -10
    4 -6 10
    4 6 -10
    4 -6 10
    4 -6 10
    4 -6 10
    -4 6 9
    4 6 -9
    4 -6 9
    4 -6 9
    4 -6 9
    4 6 -8
    -4 6 8
    4 -6 8
    4 -6 8
    4 -6 8
    4 6 -8
    4 -6 8
    4 -6 8
    4 6 -8
    4 6 -7
    4 -6 7
    4 -6 7
    4 6 -7
    4 -6 7
    4 6 -7
    4 6 -7
    4 -6 7
    -4 6 7
    4 6 -6
    4 -6 6
    4 6 -6
    -4 6 6
    4 -6 6
    4 6 -6
    4 6 -6
    4 -6 6
    4 -6 6
    4 6 -5
    4 -6 5
    4 6 -5
    4 6 -5
    4 6 -5
    4 -6 5
    4 6 -5
    4 6 -5
    4 -6 5
    4 -6 5
    4 6 -4
    4 6 -4
    4 -6 4
    4 6 -4
    4 6 -4
    4 6 -4
    4 -6 4
    4 6 -4
    4 -6 4
    4 -6 4
    4 6 -4
    4 6 -3
    4 -6 3
    4 -6 3
    4 -6 3
    4 -6 3
    4 -6 3
    4 6 -3
    4 6 -3
    4 6 -3
    4 6 -3
    4 6 -3
    4 6 -2
    4 -6 2
    4 6 -2
    4 6 -2
    4 -6 2
    4 -6 2
    4 -6 2
    4 6 -2
    4 -6 2
    4 6 -2
    4 6 -2
    4 6 -2
    4 6 -1
    4 6 -1
    4 6 -1
    4 -6 1
    4 -6 1
    4 -6 1
    4 -6 1
    4 -6 1
    4 6 -1
    4 6 -1
    4 6 -1
    4 -6 1
    4 -6 1
    4 6 0
    4 6 0
    4 6 0
    4 6 0
    4 6 0
    4 -6 0
    4 -6 0
    4 -6 0
    4 -6 0
    4 -6 0
    4 -6 0
    4 6 0
    4 6 0
    4 6 0
    4 -6 0
    4 6 1
    4 6 1
    4 6 1
    4 -6 -1
    4 -6 -1
    4 -6 -1
    4 -6 -1
    4 6 1
    4 6 1
    4 6 1
    4 -6 -1
    4 6 1
    4 -6 -2
    4 -6 -2
    4 6 2
    4 6 2
    4 6 2
    4 6 2
    4 -6 -2
    4 6 2
    4 -6 -2
    4 6 2
    4 -6 -2
    4 6 3
    4 6 3
    4 6 3
    4 -6 -3
    4 6 3
    4 -6 -3
    4 -6 -3
    4 6 3
    4 -6 -3
    4 -6 -4
    4 6 4
    4 6 4
    4 6 4
    4 6 4
    4 6 4
    4 6 4
    4 -6 -4
    4 6 4
    4 -6 -4
    4 6 5
    4 6 5
    4 -6 -5
    4 6 5
    4 -6 -5
    -4 6 -5
    4 6 5
    4 6 5
    4 -6 -5
    4 -6 -6
    -4 6 -6
    4 6 6
    4 6 6
    4 6 6
    4 -6 -6
    4 -6 -7
    4 -6 -7
    -4 6 -7
    4 6 7
    4 6 7
    4 6 7
    4 6 8
    4 -6 -8
    4 6 8
    4 -6 -8
    -4 6 -8
    4 6 9
    4 -6 -9
    4 -6 -9
    -4 6 -9
    -4 6 -10
    4 -6 -10
    4 6 10
    4 -6 -10
    4 -6 -10
    4 -6 -11
    -4 6 -11
    4 -6 -11
    4 -6 -11
    4 6 11
    -4 6 -11
    -4 6 -12
    4 -6 -12
    -4 6 -12
    4 -6 -12
    4 -6 -13
    4 -6 -13
    -4 6 -13
    4 -7 12
    4 7 -11
    4 7 -11
    -4 7 11
    4 -7 11
    4 -7 10
    -4 7 10
    4 -7 10
    4 7 -10
    4 -7 10
    4 7 -10
    4 -7 9
    4 7 -9
    -4 7 9
    4 -7 9
    4 -7 9
    4 -7 9
    4 7 -9
    4 -7 9
    -4 7 8
    4 -7 8
    4 -7 8
    4 -7 8
    4 7 -8
    4 7 -8
    4 -7 8
    4 -7 7
    4 7 -7
    4 -7 7
    4 -7 7
    4 -7 7
    4 -7 6
    4 -7 6
    4 -7 6
    4 7 -6
    4 -7 6
    4 7 -6
    4 7 -6
    4 -7 5
    4 7 -5
    4 7 -5
    4 7 -5
    4 -7 5
    4 7 -5
    4 7 -5
    4 -7 5
    4 7 -4
    4 7 -4
    4 -7 4
    4 7 -4
    4 7 -4
    4 7 -4
    4 7 -4
    4 -7 4
    4 -7 4
    4 -7 4
    4 -7 4
    4 -7 3
    4 -7 3
    4 -7 3
    4 7 -3
    4 7 -3
    4 7 -3
    4 7 -3
    4 7 -3
    4 -7 3
    4 -7 3
    4 -7 3
    4 7 -3
    4 -7 2
    4 -7 2
    4 7 -2
    4 7 -2
    4 7 -2
    4 7 -2
    4 -7 2
    4 -7 2
    4 -7 2
    4 7 -2
    4 7 -1
    4 -7 1
    4 7 -1
    4 7 -1
    4 7 -1
    4 7 -1
    4 -7 1
    4 -7 1
    4 -7 1
    4 -7 1
    4 7 -1
    4 7 0
    4 -7 0
    4 -7 0
    4 -7 0
    4 -7 0
    4 -7 0
    4 7 0
    4 7 0
    4 7 0
    4 7 0
    4 -7 0
    4 -7 -1
    4 7 1
    4 -7 -1
    4 -7 -1
    4 7 1
    4 7 1
    4 -7 -1
    4 -7 -1
    4 -7 -1
    4 7 1
    4 7 1
    4 7 2
    4 7 2
    4 -7 -2
    4 7 2
    4 7 2
    4 -7 -2
    4 7 2
    4 -7 -2
    4 7 3
    4 7 3
    4 -7 -3
    4 -7 -3
    4 7 3
    4 -7 -3
    4 7 3
    4 7 3
    4 7 4
    4 -7 -4
    4 -7 -4
    4 7 4
    4 7 4
    -4 7 -4
    4 7 4
    4 7 4
    4 -7 -4
    4 -7 -4
    4 -7 -5
    4 -7 -5
    -4 7 -5
    4 -7 -5
    4 7 5
    4 7 5
    4 7 5
    4 -7 -5
    4 7 5
    -4 7 -6
    4 -7 -6
    4 7 6
    4 -7 -6
    4 -7 -6
    4 7 7
    4 -7 -7
    -4 7 -7
    4 7 7
    4 -7 -7
    4 7 8
    4 -7 -8
    4 -7 -8
    4 -7 -9
    4 -7 -9
    -4 7 -9
    4 -7 -9
    4 7 9
    4 -7 -10
    4 7 10
    4 -7 -10
    -4 7 -10
    4 -7 -10
    -4 7 -11
    4 -7 -11
    4 -7 -11
    4 7 11
    -4 7 -12
    -4 7 -12
    4 -7 -12
    4 -8 11
    4 8 -10
    4 -8 10
    4 -8 10
    4 -8 9
    4 8 -9
    4 8 -9
    4 -8 9
    4 -8 9
    4 -8 9
    4 -8 8
    4 8 -8
    4 8 -8
    4 -8 8
    4 -8 8
    4 -8 8
    4 -8 7
    4 -8 7
    4 -8 7
    4 -8 7
    4 8 -7
    4 8 -7
    4 -8 7
    4 8 -6
    4 -8 6
    4 -8 6
    4 -8 6
    4 8 -6
    4 -8 6
    4 8 -5
    4 8 -5
    4 -8 5
    4 8 -5
    4 -8 5
    4 -8 5
    4 8 -4
    4 8 -4
    4 8 -4
    4 -8 4
    4 -8 4
    4 8 -4
    4 8 -4
    4 -8 4
    4 -8 4
    4 8 -3
    4 -8 3
    4 -8 3
    4 8 -3
    4 8 -3
    4 -8 3
    4 -8 3
    4 8 -3
    4 8 -3
    4 -8 3
    4 8 -3
    4 -8 2
    4 -8 2
    4 8 -2
    4 8 -2
    4 -8 2
    4 8 -2
    4 -8 2
    4 -8 2
    4 8 -2
    4 -8 1
    4 -8 1
    4 -8 1
    4 -8 1
    4 8 -1
    4 8 -1
    4 -8 1
    4 8 -1
    4 -8 0
    4 8 0
    4 8 0
    4 -8 0
    4 -8 0
    4 -8 0
    4 -8 0
    4 8 0
    4 -8 -1
    4 -8 -1
    4 -8 -1
    4 8 1
    4 8 1
    4 8 1
    -4 8 -1
    4 -8 -1
    4 -8 -2
    4 -8 -2
    4 8 2
    4 -8 -2
    4 8 2
    4 -8 -2
    4 8 2
    4 8 2
    4 -8 -2
    4 -8 -3
    4 8 3
    4 -8 -3
    4 -8 -3
    4 8 3
    4 8 3
    -4 8 -3
    4 8 3
    4 8 4
    4 8 4
    4 8 4
    4 8 4
    -4 8 -4
    4 8 4
    4 -8 -4
    4 -8 -4
    4 -8 -5
    4 -8 -5
    -4 8 -5
    4 8 5
    4 8 5
    4 8 5
    4 8 5
    4 8 6
    4 -8 -6
    4 -8 -6
    4 8 6
    -4 8 -7
    4 8 7
    4 -8 -7
    4 -8 -8
    4 -8 -8
    4 8 8
    -4 8 -8
    -4 8 -9
    4 -8 -9
    4 8 9
    4 -8 -9
    -4 8 -10
    4 -8 -10
    4 8 10
    -4 8 -10
    -4 8 -11
    4 -8 -11
    -4 8 -11
    4 9 -9
    4 9 -8
    4 -9 8
    4 -9 8
    4 -9 8
    4 -9 8
    4 9 -7
    4 -9 7
    4 -9 7
    4 -9 7
    4 -9 7
    4 -9 6
    4 9 -6
    4 -9 6
    4 -9 6
    4 -9 6
    4 -9 6
    4 -9 5
    4 -9 5
    4 9 -5
    4 9 -5
    4 -9 5
    4 -9 5
    4 9 -5
    4 -9 5
    -4 9 5
    4 -9 4
    4 -9 4
    4 9 -4
    4 9 -3
    4 -9 3
    4 -9 3
    4 -9 3
    4 -9 3
    4 9 -2
    4 9 -2
    4 9 -2
    4 -9 2
    4 -9 2
    4 -9 2
    4 -9 2
    4 9 -1
    4 9 -1
    4 -9 1
    4 -9 1
    4 9 -1
    4 -9 1
    4 -9 1
    4 -9 0
    4 9 0
    4 9 0
    4 9 0
    4 -9 0
    4 -9 0
    4 9 0
    4 9 1
    4 9 1
    4 -9 -1
    4 -9 -1
    4 9 1
    4 -9 -1
    4 -9 -2
    4 9 2
    4 9 2
    4 -9 -2
    -4 9 -2
    4 -9 -3
    4 9 3
    -4 9 -3
    4 -9 -3
    4 9 4
    4 -9 -4
    -4 9 -4
    4 -9 -4
    4 9 4
    -4 9 -5
    -4 9 -5
    4 9 5
    4 9 5
    4 -9 -5
    4 9 5
    4 -9 -5
    4 -9 -6
    -4 9 -6
    4 -9 -6
    4 9 6
    4 -9 -7
    4 -9 -7
    4 9 7
    -4 9 -7
    4 9 8
    4 -9 -8
    4 -9 -8
    4 -9 -9
    4 -9 -9
    4 10 -8
    4 10 -7
    4 -10 7
    4 -10 7
    4 -10 6
    4 10 -6
    4 -10 6
    4 -10 5
    4 10 -5
    4 10 -5
    4 -10 5
    4 10 -5
    -4 10 4
    4 10 -4
    4 10 -4
    4 -10 4
    4 10 -4
    -4 10 3
    4 -10 3
    4 10 -3
    4 10 -3
    4 10 -3
    4 -10 3
    4 -10 2
    -4 10 2
    4 10 -2
    4 -10 2
    4 10 -2
    4 10 -2
    4 -10 2
    4 -10 1
    4 10 -1
    4 10 -1
    4 10 -1
    4 -10 1
    4 -10 1
    4 10 0
    4 10 0
    4 -10 0
    4 10 0
    4 -10 0
    4 -10 0
    4 -10 0
    4 10 1
    4 -10 -1
    4 10 1
    4 10 1
    4 -10 -1
    4 -10 -1
    4 -10 -2
    4 10 2
    -4 10 -2
    4 -10 -2
    4 10 2
    4 -10 -2
    4 10 2
    4 -10 -3
    4 10 3
    -4 10 -3
    4 10 3
    -4 10 -3
    4 -10 -3
    4 -10 -3
    4 10 4
    -4 10 -4
    4 10 4
    -4 10 -4
    4 -10 -4
    4 -10 -4
    -4 10 -5
    4 -10 -5
    -4 10 -5
    4 -10 -5
    -4 10 -6
    4 -10 -6
    4 -10 -6
    -4 10 -7
    4 -10 -7
    4 -10 -8
    4 -11 5
    4 11 -5
    4 -11 4
    4 11 -4
    4 -11 4
    4 11 -4
    4 11 -3
    4 11 -3
    4 -11 3
    4 11 -3
    4 -11 3
    -4 11 3
    4 11 -2
    4 -11 2
    4 11 -2
    -4 11 2
    4 11 -2
    4 -11 1
    4 -11 1
    -4 11 1
    4 11 -1
    4 11 -1
    4 11 -1
    4 11 0
    4 11 0
    -4 11 0
    4 -11 0
    4 11 1
    4 11 1
    -4 11 -1
    4 -11 -1
    4 11 2
    4 11 2
    4 -11 -2
    -4 11 -2
    4 -11 -2
    4 11 3
    4 -11 -3
    4 11 3
    4 -11 -3
    -4 11 -3
    4 -11 -4
    4 -11 -4
    -4 11 -4
    4 -11 -5
    5 0 0
    5 0 0
    5 0 0
    5 0 0
    5 0 0
    5 0 0
    5 0 1
    5 0 1
    5 0 1
    5 0 1
    5 0 -1
    5 0 -1
    5 0 1
    5 0 -1
    5 0 1
    -5 0 2
    -5 0 2
    5 0 2
    5 0 2
    5 0 2
    5 0 2
    5 0 -2
    5 0 2
    5 0 -2
    5 0 3
    5 0 3
    5 0 3
    5 0 3
    5 0 3
    -5 0 3
    5 0 -3
    -5 0 3
    -5 0 3
    5 0 4
    5 0 4
    5 0 4
    -5 0 4
    -5 0 4
    5 0 4
    -5 0 -4
    5 0 -5
    -5 0 5
    -5 0 5
    5 0 5
    5 0 5
    5 0 6
    5 0 -6
    -5 0 6
    -5 0 6
    5 0 6
    5 0 6
    -5 0 -6
    5 0 -7
    5 0 -7
    -5 0 -7
    5 0 7
    5 0 -7
    5 0 7
    5 0 -7
    -5 0 7
    5 0 -8
    5 0 8
    -5 0 8
    5 0 8
    5 0 -8
    5 0 8
    5 0 9
    -5 0 9
    5 0 -9
    5 0 -9
    5 0 10
    -5 0 10
    -5 0 -10
    5 0 -11
    -5 0 11
    -5 0 -11
    5 0 11
    5 0 -12
    5 0 12
    -5 0 12
    -5 0 -12
    5 0 12
    5 0 -13
    5 0 13
    -5 0 13
    -5 0 -13
    5 0 13
    5 0 -14
    -5 0 -14
    -5 0 14
    5 0 14
    5 0 14
    5 1 -14
    -5 1 14
    5 -1 14
    5 1 -14
    5 -1 14
    5 1 -14
    5 -1 13
    -5 -1 -13
    5 -1 13
    -5 1 13
    5 1 -12
    5 -1 12
    -5 -1 -12
    -5 1 12
    5 -1 12
    5 -1 11
    5 1 -11
    -5 1 11
    -5 -1 -11
    5 -1 10
    5 1 -10
    -5 -1 -10
    5 -1 10
    -5 1 10
    5 -1 9
    5 -1 9
    -5 1 9
    -5 -1 -9
    5 1 -9
    5 1 -9
    5 1 -8
    5 -1 8
    5 -1 8
    -5 1 8
    5 1 -8
    5 1 -8
    5 1 -7
    5 -1 7
    -5 1 7
    5 -1 7
    5 1 -7
    5 1 -7
    5 -1 6
    5 -1 6
    -5 1 6
    5 -1 6
    5 1 -6
    -5 1 6
    5 1 -6
    5 1 -6
    5 1 -5
    -5 1 5
    5 -1 5
    -5 1 5
    5 1 -5
    5 -1 4
    5 -1 4
    5 -1 4
    5 1 -4
    5 1 -4
    -5 1 4
    5 -1 4
    -5 1 4
    5 1 -3
    5 -1 3
    5 -1 3
    5 1 -3
    5 -1 3
    5 -1 3
    5 -1 3
    -5 1 3
    5 1 -3
    5 -1 3
    5 1 -2
    5 -1 2
    5 1 -2
    5 -1 2
    5 -1 2
    5 1 -2
    -5 1 2
    5 1 -2
    5 1 -1
    5 -1 1
    5 -1 1
    5 1 -1
    5 1 -1
    5 1 -1
    5 -1 1
    5 -1 1
    5 1 -1
    5 -1 1
    5 1 -1
    5 -1 0
    5 1 0
    5 1 0
    5 1 0
    5 1 0
    5 1 0
    5 1 0
    5 -1 0
    5 1 0
    5 1 1
    5 1 1
    5 1 1
    5 1 1
    5 1 1
    5 -1 -1
    5 1 1
    5 1 1
    5 -1 -1
    5 -1 -1
    5 1 2
    5 1 2
    5 -1 -2
    5 -1 -2
    5 1 2
    5 1 2
    -5 -1 2
    -5 -1 2
    5 -1 -3
    5 1 3
    5 1 3
    -5 -1 3
    5 -1 -3
    5 1 3
    -5 -1 3
    5 1 4
    5 -1 -4
    5 1 4
    5 1 4
    5 1 4
    -5 -1 4
    5 1 4
    5 -1 -4
    5 -1 -4
    5 1 5
    -5 1 -5
    5 -1 -5
    5 1 5
    5 1 5
    -5 -1 5
    5 1 5
    5 1 5
    5 -1 -6
    5 1 6
    5 1 6
    -5 -1 6
    -5 1 -6
    5 1 6
    5 1 6
    5 1 7
    5 1 7
    5 -1 -7
    -5 1 -7
    -5 -1 7
    5 1 8
    5 1 8
    5 -1 -8
    -5 -1 8
    -5 1 -8
    5 -1 -8
    5 1 9
    -5 1 -9
    5 -1 -9
    5 1 9
    5 -1 -9
    -5 -1 9
    -5 -1 10
    5 1 10
    -5 1 -10
    5 1 10
    5 -1 -11
    5 1 11
    5 1 11
    -5 -1 11
    -5 1 -11
    -5 1 -12
    -5 1 -12
    5 -1 -12
    5 1 12
    5 1 12
    -5 -1 12
    -5 -1 13
    5 -1 -13
    5 -1 -13
    -5 1 -13
    5 1 13
    5 1 13
    5 -1 -14
    -5 -1 14
    5 1 14
    -5 1 -14
    5 -2 14
    5 2 -14
    -5 2 14
    5 -2 13
    5 2 -13
    -5 2 13
    5 2 -13
    5 -2 13
    -5 2 12
    5 -2 12
    5 2 -11
    5 -2 11
    5 -2 11
    -5 2 10
    5 -2 10
    5 -2 10
    5 -2 9
    5 2 -9
    -5 2 9
    5 -2 9
    5 -2 8
    -5 2 8
    5 -2 8
    5 2 -8
    5 2 -8
    5 2 -7
    5 -2 7
    5 -2 7
    5 2 -7
    5 2 -7
    -5 2 7
    5 -2 7
    5 2 -7
    5 2 -6
    5 2 -6
    5 -2 6
    5 -2 6
    -5 2 6
    5 2 -6
    -5 2 6
    5 -2 6
    5 2 -5
    -5 2 5
    5 -2 5
    5 -2 5
    5 -2 5
    5 2 -5
    5 2 -5
    -5 2 5
    5 2 -4
    -5 2 4
    5 2 -4
    5 -2 4
    5 2 -4
    5 -2 4
    5 2 -4
    5 2 -3
    5 2 -3
    5 -2 3
    5 -2 3
    5 2 -3
    5 -2 3
    -5 2 3
    5 2 -3
    5 2 -2
    5 -2 2
    5 -2 2
    5 -2 2
    5 2 -2
    5 2 -2
    5 2 -2
    5 2 -2
    5 2 -2
    5 2 -1
    5 -2 1
    5 -2 1
    5 -2 1
    5 2 -1
    5 2 -1
    5 2 -1
    5 2 -1
    5 2 0
    5 2 0
    5 2 0
    5 2 0
    5 -2 0
    5 2 0
    5 -2 0
    5 2 0
    5 -2 0
    5 -2 -1
    5 2 1
    5 -2 -1
    5 2 1
    5 2 1
    5 -2 -1
    5 2 1
    5 2 2
    5 2 2
    5 2 2
    5 2 2
    5 2 2
    5 -2 -2
    5 2 2
    5 2 3
    5 2 3
    5 2 3
    5 -2 -3
    5 2 3
    5 2 3
    5 2 3
    5 -2 -3
    5 -2 -4
    5 -2 -4
    5 -2 -4
    5 2 4
    5 2 4
    5 2 4
    5 2 4
    5 2 4
    5 2 4
    5 2 4
    5 2 4
    -5 -2 5
    -5 2 -5
    5 2 5
    5 -2 -5
    5 2 5
    5 2 5
    5 2 5
    5 2 5
    5 2 5
    5 2 5
    5 -2 -5
    5 -2 -5
    5 -2 -6
    5 2 6
    5 2 6
    5 2 6
    -5 2 -6
    -5 -2 6
    5 2 6
    5 2 6
    5 2 6
    5 2 7
    5 2 7
    5 2 7
    5 -2 -7
    -5 -2 7
    5 2 7
    -5 2 -7
    5 -2 -8
    -5 -2 8
    5 2 8
    -5 2 -8
    5 2 8
    5 2 8
    5 -2 -9
    -5 -2 9
    5 2 9
    -5 2 -9
    5 2 9
    5 -2 -9
    5 2 9
    -5 -2 10
    -5 2 -10
    5 -2 -10
    5 2 11
    5 -2 -11
    -5 2 -11
    -5 2 -12
    5 -2 -12
    5 -2 -12
    5 2 12
    -5 2 -12
    5 2 12
    -5 -2 12
    5 2 13
    5 -2 -13
    -5 -2 13
    -5 2 -13
    -5 2 -13
    5 -2 -13
    -5 -2 14
    5 -2 -14
    -5 2 -14
    5 3 -14
    5 -3 14
    5 -3 13
    5 3 -13
    -5 3 13
    5 -3 13
    5 -3 13
    -5 3 13
    5 -3 12
    5 3 -12
    5 3 -12
    5 -3 12
    -5 3 12
    5 3 -11
    5 -3 11
    5 -3 11
    5 -3 10
    -5 3 10
    -5 3 9
    5 -3 9
    5 -3 8
    -5 3 8
    5 -3 8
    5 -3 8
    5 -3 7
    5 -3 7
    -5 3 7
    5 3 -6
    5 -3 6
    5 -3 6
    5 -3 6
    5 3 -6
    -5 3 6
    5 3 -6
    5 3 -6
    5 3 -5
    5 3 -5
    5 -3 5
    5 -3 5
    5 3 -5
    -5 3 5
    5 3 -5
    5 -3 5
    5 3 -5
    5 -3 4
    -5 3 4
    5 -3 4
    5 3 -4
    5 3 -4
    5 3 -4
    5 -3 4
    5 3 -4
    5 3 -4
    5 3 -4
    5 3 -4
    5 -3 3
    5 3 -3
    5 3 -3
    5 3 -3
    5 3 -3
    5 -3 3
    5 3 -3
    5 3 -3
    5 3 -3
    5 3 -2
    5 3 -2
    5 -3 2
    5 3 -2
    5 -3 2
    5 -3 2
    5 3 -2
    5 3 -2
    5 3 -2
    5 3 -2
    5 3 -2
    5 3 -1
    5 3 -1
    5 -3 1
    5 -3 1
    5 -3 1
    5 -3 1
    5 3 -1
    5 3 -1
    5 3 -1
    5 3 -1
    5 -3 1
    5 3 -1
    5 3 -1
    5 3 0
    5 -3 0
    5 -3 0
    5 3 0
    5 3 0
    5 3 0
    5 -3 0
    5 3 0
    5 3 0
    5 3 0
    5 3 1
    5 3 1
    5 3 1
    5 -3 -1
    5 3 1
    5 3 1
    5 3 1
    5 -3 -1
    5 3 1
    5 3 1
    5 3 2
    5 -3 -2
    5 -3 -2
    5 3 2
    5 3 2
    5 3 2
    5 3 2
    5 3 2
    5 3 2
    5 -3 -2
    5 3 2
    5 3 2
    5 3 3
    5 -3 -3
    5 -3 -3
    5 3 3
    5 3 3
    5 3 3
    5 3 3
    5 3 3
    5 3 3
    5 3 3
    5 3 3
    5 3 3
    5 3 3
    5 -3 -3
    5 3 4
    5 3 4
    5 -3 -4
    5 3 4
    5 3 4
    5 -3 -4
    5 3 4
    5 3 4
    5 3 4
    5 3 4
    5 3 5
    5 3 5
    -5 3 -5
    5 3 5
    5 3 5
    5 -3 -5
    5 3 5
    5 3 5
    5 3 5
    5 -3 -5
    5 3 6
    5 -3 -6
    5 3 6
    5 3 6
    5 3 6
    -5 3 -6
    5 -3 -6
    5 3 6
    5 3 7
    5 -3 -7
    5 3 7
    5 3 7
    -5 3 -7
    5 3 7
    5 3 7
    5 -3 -7
    5 3 8
    5 -3 -8
    5 -3 -8
    5 3 8
    5 3 8
    -5 3 -8
    5 3 9
    -5 3 -9
    5 -3 -9
    -5 -3 9
    5 -3 -9
    5 3 9
    5 -3 -9
    5 3 9
    -5 3 -10
    -5 -3 10
    5 -3 -10
    5 3 10
    5 -3 -10
    5 3 10
    5 -3 -11
    5 3 11
    5 -3 -11
    -5 -3 11
    -5 3 -11
    5 -3 -11
    -5 -3 12
    -5 3 -12
    5 3 12
    5 -3 -12
    -5 3 -12
    5 -3 -12
    5 -3 -12
    5 3 13
    -5 -3 13
    -5 3 -13
    5 -3 -13
    -5 3 -13
    5 -3 -13
    -5 3 -14
    -5 4 13
    5 -4 13
    5 -4 13
    5 4 -13
    5 4 -12
    5 -4 12
    -5 4 12
    5 -4 11
    5 4 -11
    -5 4 11
    5 -4 11
    5 4 -11
    5 -4 10
    5 4 -10
    5 -4 10
    5 -4 9
    5 -4 9
    5 4 -9
    5 -4 9
    -5 4 9
    5 4 -9
    5 -4 8
    5 -4 8
    -5 4 8
    5 -4 8
    5 4 -8
    5 4 -8
    5 4 -7
    -5 4 7
    5 -4 7
    5 4 -7
    5 -4 7
    5 4 -7
    5 4 -6
    5 -4 6
    5 -4 6
    5 4 -6
    5 4 -6
    -5 4 6
    5 -4 6
    5 -4 6
    5 4 -6
    5 4 -6
    5 -4 5
    5 4 -5
    5 4 -5
    5 4 -5
    5 4 -5
    5 4 -5
    5 -4 5
    5 4 -5
    5 -4 5
    5 4 -4
    5 -4 4
    5 4 -4
    5 4 -4
    5 4 -4
    5 -4 4
    5 4 -4
    5 4 -4
    5 -4 4
    5 4 -4
    5 -4 3
    5 4 -3
    5 4 -3
    5 -4 3
    5 4 -3
    5 4 -3
    5 -4 3
    5 4 -3
    5 4 -3
    5 4 -3
    5 4 -3
    5 4 -3
    5 4 -2
    5 4 -2
    5 4 -2
    5 -4 2
    5 4 -2
    5 -4 2
    5 -4 2
    5 -4 2
    5 -4 2
    5 4 -2
    5 4 -2
    5 4 -2
    5 4 -2
    5 4 -2
    5 -4 1
    5 4 -1
    5 4 -1
    5 4 -1
    5 4 -1
    5 4 -1
    5 -4 1
    5 -4 1
    5 4 -1
    5 4 -1
    5 4 -1
    5 4 -1
    5 4 -1
    5 -4 1
    5 -4 1
    5 -4 0
    5 4 0
    5 -4 0
    5 -4 0
    5 4 0
    5 4 0
    5 -4 0
    5 -4 0
    5 4 0
    5 4 0
    5 4 0
    5 4 0
    5 4 0
    5 4 0
    5 4 1
    5 -4 -1
    5 4 1
    5 4 1
    5 4 1
    5 -4 -1
    5 -4 -1
    5 -4 -1
    5 4 1
    5 4 1
    5 4 1
    5 4 1
    5 4 2
    5 4 2
    5 4 2
    5 4 2
    5 4 2
    5 -4 -2
    5 -4 -2
    5 4 2
    5 -4 -2
    5 -4 -2
    5 4 2
    5 4 2
    5 -4 -2
    5 4 2
    5 4 2
    5 4 3
    5 4 3
    5 4 3
    5 4 3
    5 4 3
    5 4 3
    5 4 3
    5 4 3
    5 4 3
    5 -4 -3
    5 -4 -3
    5 4 3
    5 4 4
    5 4 4
    5 -4 -4
    5 4 4
    5 4 4
    5 -4 -4
    5 4 4
    5 4 4
    5 4 4
    5 4 4
    5 4 5
    5 4 5
    5 -4 -5
    5 4 5
    5 4 5
    5 4 5
    5 -4 -5
    5 4 5
    -5 4 -5
    5 4 5
    -5 4 -6
    5 4 6
    5 4 6
    5 -4 -6
    5 4 6
    5 -4 -6
    5 4 6
    5 4 7
    -5 4 -7
    5 4 7
    5 4 7
    5 -4 -7
    5 -4 -8
    5 4 8
    5 4 8
    -5 4 -8
    5 -4 -8
    5 4 8
    -5 4 -9
    5 -4 -9
    5 -4 -9
    5 4 9
    5 -4 -10
    5 4 10
    5 -4 -10
    -5 4 -11
    5 -4 -11
    5 -4 -11
    5 4 11
    5 -4 -11
    -5 4 -12
    5 -4 -12
    5 -4 -12
    5 -4 -12
    -5 4 -12
    5 4 12
    5 -4 -13
    5 -4 -13
    -5 4 -13
    -5 4 -13
    5 -4 -14
    5 5 -13
    5 -5 13
    5 -5 13
    5 5 -12
    5 -5 12
    -5 5 12
    -5 5 11
    5 -5 11
    5 5 -11
    5 -5 11
    5 5 -10
    5 -5 10
    -5 5 10
    5 -5 10
    5 5 -10
    5 5 -10
    5 -5 9
    -5 5 9
    5 -5 9
    5 5 -9
    5 5 -8
    5 5 -8
    5 -5 8
    5 -5 8
    5 5 -8
    5 5 -8
    5 -5 8
    5 -5 7
    5 5 -7
    5 -5 7
    5 -5 7
    5 -5 7
    5 5 -7
    5 5 -7
    5 5 -6
    5 5 -6
    5 -5 6
    5 -5 6
    5 -5 6
    5 -5 6
    5 5 -6
    5 5 -5
    5 -5 5
    5 5 -5
    5 -5 5
    5 -5 5
    5 -5 5
    5 5 -5
    5 5 -5
    5 5 -5
    5 5 -5
    5 5 -4
    5 -5 4
    5 -5 4
    5 5 -4
    5 -5 4
    5 5 -4
    5 -5 4
    5 5 -4
    5 5 -4
    5 5 -4
    5 -5 3
    5 -5 3
    5 5 -3
    5 -5 3
    5 5 -3
    5 5 -3
    5 5 -3
    5 5 -3
    5 5 -3
    5 5 -3
    5 -5 3
    5 5 -2
    5 5 -2
    5 5 -2
    5 5 -2
    5 5 -2
    5 -5 2
    5 -5 2
    5 5 -2
    5 -5 2
    5 -5 2
    5 5 -2
    5 -5 2
    5 5 -2
    5 5 -2
    5 -5 1
    5 -5 1
    5 -5 1
    5 -5 1
    5 5 -1
    5 5 -1
    5 5 -1
    5 5 -1
    5 5 -1
    5 -5 1
    5 5 -1
    5 5 -1
    5 5 -1
    5 -5 0
    5 -5 0
    5 5 0
    5 -5 0
    5 5 0
    5 -5 0
    5 -5 0
    5 5 0
    5 5 0
    5 5 0
    5 5 0
    5 5 0
    5 -5 -1
    5 5 1
    5 5 1
    5 5 1
    5 5 1
    5 5 1
    5 -5 -1
    5 -5 -1
    5 -5 -1
    5 5 1
    5 5 1
    5 -5 -1
    5 5 1
    5 5 1
    5 5 2
    5 5 2
    5 -5 -2
    5 5 2
    5 5 2
    5 -5 -2
    5 5 2
    5 5 2
    5 -5 -2
    5 5 2
    5 5 2
    5 5 2
    5 -5 -2
    5 -5 -3
    5 5 3
    5 5 3
    5 5 3
    5 -5 -3
    5 5 3
    5 -5 -3
    5 -5 -3
    5 5 3
    5 5 3
    5 5 3
    5 5 3
    5 5 3
    5 5 4
    5 -5 -4
    5 5 4
    5 5 4
    5 -5 -4
    5 5 4
    5 5 4
    5 5 4
    5 5 4
    5 5 4
    5 5 4
    5 5 5
    -5 5 -5
    5 5 5
    5 -5 -5
    5 5 5
    5 5 5
    5 5 5
    5 5 5
    5 -5 -5
    5 -5 -6
    5 5 6
    5 5 6
    5 -5 -6
    5 5 6
    -5 5 -6
    5 5 7
    -5 5 -7
    5 5 7
    5 -5 -7
    5 5 7
    5 -5 -7
    5 -5 -8
    -5 5 -8
    5 5 8
    5 -5 -8
    5 5 8
    5 -5 -9
    5 5 9
    5 -5 -9
    5 5 9
    5 5 9
    5 -5 -9
    -5 5 -9
    5 5 10
    5 -5 -10
    -5 5 -10
    5 -5 -10
    5 -5 -10
    5 -5 -11
    -5 5 -11
    5 -5 -11
    -5 5 -11
    5 -5 -11
    5 -5 -12
    5 -5 -12
    5 -5 -12
    -5 5 -12
    -5 5 -12
    -5 5 -13
    5 -5 -13
    5 -6 12
    5 6 -12
    5 6 -11
    -5 6 11
    5 -6 11
    5 -6 11
    -5 6 10
    5 -6 10
    5 6 -10
    5 -6 10
    5 6 -9
    5 -6 9
    5 -6 9
    5 6 -9
    -5 6 9
    5 6 -9
    5 -6 9
    5 -6 8
    5 -6 8
    5 -6 8
    5 6 -8
    5 6 -8
    5 -6 7
    5 6 -7
    5 -6 7
    5 6 -7
    5 -6 7
    5 6 -7
    5 6 -7
    5 -6 6
    5 -6 6
    5 6 -6
    5 -6 6
    5 6 -6
    5 -6 6
    5 6 -6
    5 6 -6
    5 -6 5
    5 -6 5
    5 6 -5
    5 -6 5
    5 6 -5
    5 6 -5
    5 6 -5
    5 6 -5
    5 -6 5
    5 6 -5
    5 -6 4
    5 -6 4
    5 -6 4
    5 6 -4
    5 -6 4
    5 6 -4
    5 6 -4
    5 6 -4
    5 6 -4
    5 6 -4
    5 6 -4
    5 -6 3
    5 -6 3
    5 6 -3
    5 -6 3
    5 6 -3
    5 6 -3
    5 6 -3
    5 -6 3
    5 6 -3
    5 6 -3
    5 -6 2
    5 6 -2
    5 6 -2
    5 -6 2
    5 -6 2
    5 -6 2
    5 -6 2
    5 6 -2
    5 6 -2
    5 6 -2
    5 -6 2
    5 6 -2
    5 6 -2
    5 -6 2
    5 6 -1
    5 6 -1
    5 -6 1
    5 -6 1
    5 -6 1
    5 6 -1
    5 -6 1
    5 6 -1
    5 6 -1
    5 6 -1
    5 6 0
    5 6 0
    5 -6 0
    5 6 0
    5 -6 0
    5 -6 0
    5 6 0
    5 6 0
    5 6 0
    5 -6 0
    5 6 0
    5 -6 -1
    5 6 1
    5 -6 -1
    5 -6 -1
    5 6 1
    5 6 1
    5 6 1
    5 6 1
    5 -6 -1
    5 -6 -1
    5 6 1
    5 6 1
    5 6 2
    5 6 2
    5 6 2
    5 6 2
    5 -6 -2
    5 -6 -2
    5 6 2
    5 -6 -2
    5 6 2
    5 6 2
    5 6 2
    5 -6 -2
    5 6 3
    5 -6 -3
    5 6 3
    5 6 3
    5 -6 -3
    5 -6 -3
    5 6 3
    5 6 3
    5 6 3
    5 6 4
    5 6 4
    5 -6 -4
    5 6 4
    5 -6 -4
    5 6 4
    5 6 4
    5 6 4
    5 -6 -4
    5 -6 -5
    5 6 5
    5 6 5
    5 6 5
    5 6 5
    5 -6 -5
    5 -6 -5
    5 6 5
    -5 6 -5
    5 -6 -6
    5 -6 -6
    5 6 6
    -5 6 -6
    5 6 6
    5 6 7
    5 -6 -7
    5 6 7
    -5 6 -7
    5 6 7
    5 6 8
    -5 6 -8
    5 6 8
    5 6 8
    5 -6 -8
    -5 6 -9
    5 6 9
    5 -6 -9
    5 -6 -9
    5 6 9
    5 -6 -9
    5 -6 -9
    5 -6 -10
    5 -6 -10
    5 -6 -10
    5 6 10
    -5 6 -10
    -5 6 -11
    -5 6 -11
    5 -6 -11
    5 -6 -11
    5 -6 -11
    -5 6 -12
    -5 6 -12
    5 -6 -12
    5 7 -11
    5 -7 10
    5 7 -10
    5 -7 10
    5 7 -9
    5 -7 9
    5 -7 9
    5 7 -9
    5 -7 9
    5 7 -9
    5 7 -8
    5 -7 8
    5 -7 8
    5 -7 8
    5 7 -8
    5 -7 8
    5 7 -8
    5 7 -7
    5 -7 7
    5 -7 7
    5 -7 7
    5 7 -7
    5 7 -6
    5 -7 6
    5 -7 6
    5 -7 6
    5 -7 5
    5 7 -5
    5 7 -5
    5 -7 5
    5 7 -5
    5 -7 5
    5 -7 5
    5 7 -5
    5 7 -5
    5 7 -4
    5 -7 4
    5 7 -4
    5 7 -4
    5 7 -4
    5 -7 4
    5 7 -4
    5 -7 4
    5 7 -3
    5 -7 3
    5 7 -3
    5 -7 3
    5 7 -3
    5 -7 3
    5 7 -3
    5 7 -3
    5 7 -3
    5 -7 2
    5 7 -2
    5 -7 2
    5 -7 2
    5 -7 2
    5 -7 2
    5 -7 2
    5 -7 2
    5 7 -2
    5 7 -2
    5 7 -2
    5 7 -2
    5 7 -2
    5 -7 1
    5 7 -1
    5 7 -1
    5 -7 1
    5 -7 1
    5 -7 1
    5 -7 1
    5 7 -1
    5 7 -1
    5 7 -1
    5 7 -1
    5 7 -1
    5 -7 0
    5 -7 0
    5 7 0
    5 -7 0
    5 7 0
    5 7 0
    5 7 0
    5 -7 0
    5 7 0
    5 7 0
    5 7 1
    5 -7 -1
    5 -7 -1
    5 -7 -1
    5 7 1
    5 7 1
    5 7 1
    5 -7 -1
    5 -7 -1
    5 7 1
    5 -7 -2
    5 7 2
    5 -7 -2
    5 7 2
    5 7 2
    5 7 2
    5 7 2
    5 -7 -2
    5 7 2
    5 -7 -2
    5 -7 -3
    5 -7 -3
    5 7 3
    5 7 3
    5 7 3
    5 -7 -3
    5 7 3
    5 7 3
    5 7 3
    5 -7 -3
    5 -7 -4
    5 7 4
    5 7 4
    5 7 4
    -5 7 -4
    5 -7 -4
    5 -7 -4
    5 7 5
    5 7 5
    5 7 5
    5 -7 -5
    -5 7 -5
    5 7 5
    5 -7 -5
    5 7 6
    5 -7 -6
    5 7 6
    5 -7 -6
    -5 7 -6
    5 7 7
    5 7 7
    5 -7 -7
    5 -7 -7
    5 -7 -8
    5 -7 -8
    5 7 8
    5 -7 -8
    5 -7 -8
    5 7 8
    -5 7 -8
    -5 7 -9
    5 -7 -9
    5 -7 -9
    5 -7 -9
    5 7 9
    5 -7 -9
    5 -7 -9
    -5 7 -10
    5 -7 -10
    -5 7 -10
    5 -7 -10
    5 7 10
    5 -7 -10
    5 -7 -11
    -5 7 -11
    5 -8 10
    5 8 -9
    5 -8 9
    5 -8 9
    5 8 -8
    5 -8 8
    5 -8 8
    5 -8 8
    5 -8 7
    5 -8 7
    5 8 -7
    5 -8 7
    5 8 -7
    5 8 -6
    5 8 -6
    5 -8 6
    5 -8 6
    5 -8 6
    5 -8 6
    5 -8 6
    5 -8 5
    5 8 -5
    5 -8 5
    5 8 -5
    5 -8 4
    5 -8 4
    5 8 -4
    5 8 -4
    5 8 -4
    5 8 -3
    5 -8 3
    5 8 -3
    5 -8 3
    5 8 -3
    5 8 -3
    5 8 -2
    5 8 -2
    5 -8 2
    5 -8 2
    5 -8 2
    5 8 -2
    5 8 -2
    5 -8 1
    5 -8 1
    5 8 -1
    5 8 -1
    5 -8 1
    5 8 -1
    5 -8 1
    5 8 -1
    5 -8 1
    5 -8 0
    5 8 0
    5 8 0
    5 -8 0
    5 -8 0
    5 8 0
    5 -8 0
    5 8 0
    5 8 1
    5 8 1
    5 -8 -1
    5 -8 -1
    5 8 1
    5 -8 -1
    5 8 1
    5 8 1
    5 8 2
    5 8 2
    5 -8 -2
    5 -8 -2
    5 8 2
    5 -8 -2
    5 8 2
    5 8 2
    5 8 3
    5 -8 -3
    5 -8 -3
    5 -8 -3
    -5 8 -3
    5 8 3
    5 8 3
    5 8 3
    -5 8 -4
    5 8 4
    5 -8 -4
    5 8 4
    5 8 4
    5 -8 -4
    5 -8 -5
    5 8 5
    5 8 5
    5 -8 -5
    5 8 5
    5 -8 -6
    5 -8 -6
    -5 8 -6
    5 8 6
    5 -8 -7
    5 -8 -7
    5 -8 -7
    5 -8 -7
    -5 8 -7
    5 8 7
    5 -8 -8
    5 -8 -8
    5 -8 -8
    5 -8 -8
    -5 8 -8
    5 8 8
    -5 8 -9
    5 -8 -9
    5 8 9
    5 -8 -10
    -5 8 -10
    5 -9 8
    5 9 -8
    5 -9 8
    5 -9 7
    5 -9 7
    5 9 -7
    5 -9 7
    5 -9 6
    5 -9 6
    5 9 -6
    5 -9 6
    5 9 -5
    5 9 -5
    5 -9 5
    5 -9 5
    5 -9 5
    5 -9 5
    5 -9 5
    5 -9 4
    5 -9 4
    5 -9 4
    5 9 -4
    5 9 -4
    5 9 -4
    5 -9 3
    5 9 -3
    5 9 -3
    5 9 -3
    5 -9 3
    5 9 -2
    5 -9 2
    5 -9 2
    5 9 -2
    5 9 -2
    5 -9 2
    5 -9 1
    5 -9 1
    5 9 -1
    5 -9 1
    5 -9 0
    5 -9 0
    5 -9 0
    5 -9 0
    5 9 0
    5 -9 -1
    5 -9 -1
    5 9 1
    5 -9 -1
    5 -9 -2
    5 9 2
    5 -9 -2
    5 -9 -2
    5 9 2
    -5 9 -2
    5 9 3
    5 -9 -3
    -5 9 -3
    5 9 3
    5 -9 -3
    5 -9 -3
    5 9 4
    -5 9 -4
    -5 9 -4
    5 -9 -4
    5 9 4
    5 -9 -4
    -5 9 -5
    5 -9 -5
    5 -9 -5
    -5 9 -6
    5 -9 -6
    5 -9 -6
    5 -9 -7
    5 -9 -7
    -5 9 -7
    5 -9 -8
    -5 9 -8
    5 -9 -8
    5 10 -7
    5 -10 7
    5 10 -6
    5 -10 6
    5 10 -5
    5 -10 5
    5 -10 4
    5 -10 4
    5 -10 4
    5 10 -4
    5 10 -4
    5 -10 3
    5 10 -3
    5 10 -3
    5 -10 3
    -5 10 3
    5 10 -3
    5 -10 3
    5 -10 3
    5 -10 2
    5 10 -2
    5 10 -2
    5 -10 2
    5 -10 2
    5 10 -2
    5 10 -1
    5 -10 1
    5 10 -1
    5 10 -1
    5 -10 1
    5 -10 0
    5 10 0
    5 10 0
    5 -10 0
    5 10 0
    5 -10 0
    5 -10 -1
    5 -10 -1
    5 -10 -1
    5 10 1
    5 10 1
    5 10 1
    5 -10 -2
    5 -10 -2
    5 -10 -2
    5 10 2
    5 10 2
    5 -10 -3
    5 -10 -3
    5 10 3
    5 -10 -3
    -5 10 -3
    5 10 3
    -5 10 -4
    5 -10 -4
    5 -10 -4
    -5 10 -5
    5 -10 -5
    5 -10 -6
    5 -10 -6
    5 -10 -7
    5 11 -3
    5 -11 3
    5 11 -2
    5 -11 2
    -5 11 2
    5 11 -2
    5 -11 2
    5 -11 1
    -5 11 1
    5 11 -1
    5 -11 1
    5 11 -1
    -5 11 0
    5 -11 0
    5 -11 0
    5 11 0
    -5 11 -1
    5 -11 -1
    5 -11 -1
    -5 11 -2
    5 -11 -2
    5 11 2
    -5 11 -3
    6 0 0
    6 0 0
    6 0 1
    6 0 -1
    6 0 1
    6 0 -1
    6 0 1
    6 0 -1
    6 0 1
    6 0 -2
    6 0 2
    6 0 -2
    6 0 2
    6 0 2
    6 0 3
    6 0 3
    6 0 -3
    6 0 3
    6 0 3
    6 0 4
    6 0 4
    -6 0 4
    6 0 4
    6 0 4
    6 0 4
    6 0 -4
    -6 0 5
    6 0 5
    6 0 5
    6 0 5
    6 0 -5
    -6 0 6
    6 0 -6
    6 0 6
    6 0 6
    6 0 6
    6 0 7
    6 0 -7
    6 0 7
    6 0 7
    -6 0 7
    6 0 8
    6 0 8
    6 0 -8
    6 0 8
    6 0 -8
    -6 0 8
    6 0 9
    6 0 9
    -6 0 9
    6 0 10
    6 0 10
    -6 0 10
    6 0 10
    6 0 -10
    -6 0 -10
    6 0 11
    -6 0 -11
    6 0 -11
    6 0 11
    6 0 -11
    -6 0 11
    -6 0 -12
    6 0 12
    6 0 -12
    -6 0 12
    6 0 12
    6 0 -12
    -6 0 -13
    6 0 -13
    6 0 13
    6 0 13
    -6 0 13
    6 0 -14
    6 -1 14
    6 -1 13
    -6 1 13
    6 -1 13
    6 1 -13
    6 1 -12
    -6 1 12
    6 -1 12
    6 1 -12
    6 -1 12
    6 -1 11
    6 -1 11
    6 1 -11
    -6 1 11
    6 -1 10
    6 1 -10
    6 -1 10
    -6 1 10
    6 -1 10
    -6 1 9
    6 -1 9
    6 1 -8
    -6 1 8
    6 -1 8
    6 -1 8
    6 1 -8
    6 -1 7
    6 1 -7
    6 -1 7
    -6 1 7
    6 1 -7
    6 -1 7
    6 1 -6
    6 -1 6
    6 -1 6
    -6 1 6
    6 1 -6
    6 -1 6
    6 1 -5
    6 -1 5
    6 1 -5
    6 1 -5
    6 1 -5
    6 -1 5
    6 -1 5
    6 1 -5
    6 -1 5
    -6 1 5
    6 -1 4
    6 -1 4
    6 1 -4
    6 1 -4
    6 1 -4
    -6 1 4
    6 1 -4
    6 -1 3
    6 -1 3
    6 1 -3
    6 -1 3
    6 1 -3
    6 1 -3
    6 1 -2
    6 1 -2
    6 -1 2
    6 1 -2
    6 -1 2
    6 1 -2
    6 -1 2
    6 -1 1
    6 -1 1
    6 1 -1
    6 1 -1
    6 -1 1
    6 1 -1
    6 -1 1
    6 1 -1
    6 1 -1
    6 -1 0
    6 1 0
    6 -1 0
    6 -1 0
    6 1 0
    6 1 0
    6 1 1
    6 -1 -1
    6 1 1
    6 1 1
    6 1 1
    6 1 1
    6 -1 -1
    6 -1 -2
    6 1 2
    6 1 2
    6 1 2
    6 1 2
    6 1 2
    6 -1 -2
    6 1 3
    6 1 3
    6 1 3
    6 1 3
    6 1 3
    6 1 3
    6 1 3
    6 -1 -3
    6 1 3
    6 1 4
    6 1 4
    6 1 4
    6 1 4
    6 1 4
    6 -1 -4
    6 1 4
    -6 -1 4
    6 1 5
    6 1 5
    6 1 5
    -6 1 -5
    6 1 5
    6 -1 -5
    6 1 5
    -6 -1 5
    6 -1 -6
    -6 1 -6
    6 1 6
    6 -1 -6
    -6 -1 6
    6 1 6
    6 1 6
    6 1 6
    6 -1 -7
    -6 1 -7
    6 1 7
    6 1 7
    6 1 7
    6 -1 -7
    6 1 7
    -6 -1 7
    -6 1 -8
    6 -1 -8
    6 1 8
    6 -1 -8
    6 1 8
    6 1 8
    6 -1 -8
    -6 -1 8
    -6 -1 9
    6 1 9
    6 -1 -9
    6 1 9
    6 1 10
    -6 -1 10
    6 1 10
    6 -1 -10
    6 -1 -10
    6 1 10
    6 -1 -11
    -6 1 -11
    6 1 11
    6 -1 -11
    -6 -1 11
    6 1 11
    6 -1 -12
    -6 1 -12
    6 1 12
    6 -1 -12
    -6 -1 12
    6 1 12
    6 -1 -13
    -6 1 -13
    6 1 13
    6 -1 -13
    -6 -1 13
    6 1 13
    6 -1 -14
    6 2 -13
    6 -2 13
    6 2 -13
    6 2 -12
    6 2 -12
    6 -2 12
    6 -2 12
    -6 2 12
    6 2 -11
    6 -2 11
    -6 2 11
    6 -2 11
    6 -2 11
    6 -2 10
    6 -2 10
    6 -2 10
    6 2 -10
    6 2 -10
    6 -2 10
    6 -2 9
    6 -2 9
    -6 2 9
    6 -2 9
    6 2 -9
    6 2 -8
    6 -2 8
    6 2 -8
    -6 2 8
    6 -2 8
    6 -2 8
    6 -2 7
    6 -2 7
    6 2 -7
    6 2 -7
    6 2 -7
    6 -2 7
    -6 2 7
    6 2 -6
    6 -2 6
    6 -2 6
    6 -2 6
    6 -2 6
    6 2 -6
    -6 2 6
    6 2 -6
    6 -2 5
    6 -2 5
    6 2 -5
    6 -2 5
    6 2 -5
    6 2 -5
    -6 2 5
    6 -2 4
    6 -2 4
    6 2 -4
    6 2 -4
    6 2 -4
    6 2 -4
    6 -2 4
    6 2 -4
    6 2 -3
    6 2 -3
    6 2 -3
    6 -2 3
    6 2 -3
    6 -2 3
    6 2 -3
    6 -2 3
    6 2 -2
    6 2 -2
    6 -2 2
    6 2 -2
    6 2 -2
    6 2 -2
    6 -2 2
    6 2 -2
    6 2 -2
    6 2 -1
    6 2 -1
    6 2 -1
    6 -2 1
    6 -2 1
    6 2 -1
    6 2 -1
    6 2 -1
    6 2 -1
    6 -2 1
    6 2 0
    6 2 0
    6 2 0
    6 2 0
    6 2 0
    6 -2 0
    6 2 1
    6 2 1
    6 2 1
    6 2 1
    6 2 1
    6 -2 -1
    6 2 1
    6 -2 -1
    6 2 2
    6 2 2
    6 2 2
    6 2 2
    6 -2 -2
    6 2 2
    6 2 2
    6 -2 -2
    6 -2 -2
    6 2 2
    6 2 3
    6 -2 -3
    6 2 3
    6 2 3
    6 2 3
    6 2 3
    6 2 3
    6 2 3
    6 -2 -3
    6 2 4
    6 2 4
    6 2 4
    6 -2 -4
    6 2 4
    6 2 4
    6 -2 -4
    6 2 4
    6 2 5
    6 2 5
    6 2 5
    6 2 5
    -6 2 -5
    6 2 5
    6 2 5
    6 -2 -5
    6 -2 -5
    6 2 6
    6 2 6
    6 -2 -6
    6 2 6
    6 2 6
    6 -2 -6
    6 2 6
    -6 2 -6
    6 2 7
    6 -2 -7
    6 2 7
    6 2 7
    6 2 7
    6 -2 -7
    -6 2 -7
    6 -2 -8
    6 2 8
    6 -2 -8
    6 2 8
    -6 -2 8
    6 -2 -8
    -6 2 -8
    6 2 8
    6 2 9
    6 2 9
    6 -2 -9
    -6 2 -9
    6 -2 -9
    -6 -2 9
    6 -2 -10
    6 2 10
    6 -2 -10
    6 2 10
    6 2 10
    6 2 11
    6 -2 -11
    -6 2 -11
    6 2 11
    -6 2 -11
    6 -2 -11
    -6 -2 11
    -6 2 -12
    6 2 12
    6 -2 -12
    -6 2 -12
    6 -2 -12
    -6 -2 12
    -6 2 -13
    6 -2 -13
    -6 -2 13
    6 2 13
    6 -2 -13
    6 -3 13
    6 3 -13
    6 -3 12
    6 3 -12
    6 3 -12
    6 -3 11
    6 -3 11
    6 3 -11
    6 -3 11
    6 3 -11
    6 -3 11
    6 3 -10
    6 -3 10
    6 -3 10
    6 3 -9
    -6 3 9
    6 -3 9
    -6 3 8
    6 3 -8
    6 3 -8
    6 -3 8
    6 -3 7
    6 3 -7
    6 3 -7
    -6 3 7
    6 3 -7
    6 -3 7
    6 3 -6
    6 -3 6
    6 -3 6
    6 3 -6
    6 3 -6
    -6 3 6
    6 3 -6
    6 3 -6
    6 -3 6
    6 3 -5
    6 3 -5
    6 3 -5
    6 -3 5
    6 3 -5
    6 -3 5
    6 -3 5
    6 3 -4
    6 -3 4
    6 3 -4
    6 3 -4
    6 -3 4
    6 -3 4
    6 3 -4
    6 3 -4
    6 3 -4
    6 3 -3
    6 -3 3
    6 -3 3
    6 3 -3
    6 3 -3
    6 -3 3
    6 3 -3
    6 3 -3
    6 3 -3
    6 3 -2
    6 -3 2
    6 -3 2
    6 3 -2
    6 3 -2
    6 3 -2
    6 3 -2
    6 3 -2
    6 3 -2
    6 3 -2
    6 -3 1
    6 3 -1
    6 -3 1
    6 3 -1
    6 3 -1
    6 3 -1
    6 3 -1
    6 3 -1
    6 -3 1
    6 3 -1
    6 3 -1
    6 -3 0
    6 3 0
    6 3 0
    6 3 0
    6 3 0
    6 3 0
    6 3 0
    6 -3 0
    6 -3 0
    6 3 0
    6 -3 0
    6 3 0
    6 3 1
    6 3 1
    6 3 1
    6 3 1
    6 -3 -1
    6 3 1
    6 3 1
    6 3 1
    6 -3 -1
    6 -3 -1
    6 -3 -2
    6 -3 -2
    6 3 2
    6 -3 -2
    6 3 2
    6 3 2
    6 3 2
    6 3 2
    6 3 2
    6 3 2
    6 3 2
    6 3 2
    6 -3 -3
    6 3 3
    6 3 3
    6 3 3
    6 -3 -3
    6 3 3
    6 3 3
    6 3 3
    6 3 3
    6 -3 -4
    6 3 4
    6 3 4
    6 3 4
    6 -3 -4
    6 3 4
    6 3 4
    6 3 4
    6 3 5
    6 -3 -5
    6 -3 -5
    6 -3 -5
    6 3 5
    6 3 5
    6 3 5
    6 3 5
    -6 3 -5
    6 3 5
    6 3 5
    6 -3 -6
    6 3 6
    -6 3 -6
    6 -3 -6
    6 3 6
    6 3 6
    6 3 6
    6 3 7
    6 3 7
    6 -3 -7
    6 3 7
    -6 3 -7
    6 3 7
    6 -3 -7
    6 -3 -8
    6 3 8
    6 -3 -8
    6 3 8
    -6 3 -8
    6 -3 -9
    6 3 9
    6 3 9
    -6 3 -9
    6 3 9
    6 -3 -9
    6 3 10
    6 -3 -10
    6 -3 -10
    6 -3 -10
    -6 3 -10
    6 -3 -11
    6 3 11
    6 -3 -11
    -6 3 -11
    -6 3 -12
    -6 3 -12
    6 -3 -12
    6 3 12
    6 -3 -12
    -6 3 -13
    6 -3 -13
    6 -4 13
    -6 4 12
    6 4 -12
    6 -4 12
    6 -4 12
    6 4 -11
    -6 4 11
    6 -4 11
    6 -4 11
    6 4 -11
    6 -4 11
    6 4 -11
    6 4 -10
    6 4 -10
    6 -4 10
    6 -4 10
    6 4 -10
    6 -4 9
    6 -4 9
    6 4 -9
    6 -4 8
    6 -4 8
    6 4 -8
    6 4 -8
    6 -4 7
    6 4 -7
    6 -4 7
    6 4 -7
    6 4 -6
    6 4 -6
    6 4 -6
    6 4 -6
    6 -4 6
    6 -4 6
    6 -4 6
    6 -4 5
    6 4 -5
    6 -4 5
    6 4 -5
    6 4 -5
    6 4 -5
    6 -4 5
    6 4 -5
    6 4 -4
    6 4 -4
    6 -4 4
    6 4 -4
    6 -4 4
    6 4 -4
    6 -4 4
    6 4 -4
    6 4 -4
    6 4 -3
    6 4 -3
    6 4 -3
    6 -4 3
    6 4 -3
    6 4 -3
    6 -4 3
    6 4 -3
    6 4 -3
    6 -4 3
    6 4 -3
    6 4 -2
    6 4 -2
    6 -4 2
    6 4 -2
    6 4 -2
    6 4 -2
    6 4 -2
    6 4 -2
    6 4 -2
    6 4 -2
    6 4 -2
    6 -4 2
    6 4 -1
    6 4 -1
    6 4 -1
    6 -4 1
    6 4 -1
    6 4 -1
    6 -4 1
    6 -4 1
    6 4 -1
    6 4 -1
    6 4 -1
    6 -4 1
    6 4 -1
    6 4 -1
    6 4 0
    6 4 0
    6 4 0
    6 -4 0
    6 4 0
    6 4 0
    6 -4 0
    6 -4 0
    6 4 0
    6 4 0
    6 4 0
    6 -4 0
    6 4 0
    6 4 1
    6 4 1
    6 -4 -1
    6 4 1
    6 4 1
    6 4 1
    6 -4 -1
    6 -4 -1
    6 4 1
    6 4 1
    6 -4 -1
    6 4 1
    6 4 2
    6 4 2
    6 4 2
    6 4 2
    6 4 2
    6 4 2
    6 4 2
    6 -4 -2
    6 -4 -2
    6 4 2
    6 -4 -2
    6 4 3
    6 4 3
    6 4 3
    6 4 3
    6 4 3
    6 4 3
    6 -4 -3
    6 -4 -3
    6 4 3
    6 4 3
    6 -4 -3
    6 4 4
    6 4 4
    6 4 4
    6 -4 -4
    6 4 4
    6 -4 -4
    6 4 4
    6 4 4
    6 4 4
    6 4 5
    6 -4 -5
    6 -4 -5
    6 4 5
    6 -4 -5
    6 4 5
    -6 4 -5
    6 4 5
    6 4 5
    6 4 5
    6 4 6
    6 -4 -6
    6 -4 -6
    -6 4 -6
    6 -4 -6
    6 4 6
    6 4 6
    6 4 6
    6 4 7
    6 -4 -7
    6 4 7
    6 -4 -7
    -6 4 -7
    6 4 8
    6 4 8
    6 -4 -8
    -6 4 -8
    6 -4 -9
    6 4 9
    6 -4 -9
    6 4 9
    6 4 10
    6 -4 -10
    6 4 10
    6 -4 -10
    6 -4 -10
    -6 4 -10
    6 -4 -11
    6 4 11
    6 -4 -11
    -6 4 -11
    6 -4 -12
    6 4 12
    6 -4 -12
    -6 4 -12
    -6 4 -12
    6 -4 -13
    6 -5 12
    6 -5 12
    6 5 -12
    6 -5 11
    6 -5 11
    6 -5 11
    -6 5 11
    6 5 -11
    6 5 -10
    6 5 -10
    6 5 -10
    6 -5 10
    6 -5 10
    -6 5 10
    6 -5 9
    6 5 -9
    -6 5 9
    6 5 -9
    6 5 -9
    6 -5 9
    6 -5 8
    6 5 -8
    6 -5 8
    6 5 -7
    6 5 -7
    6 -5 7
    6 5 -7
    6 5 -6
    6 -5 6
    6 -5 6
    6 -5 6
    6 5 -6
    6 5 -6
    6 5 -5
    6 5 -5
    6 -5 5
    6 5 -5
    6 -5 5
    6 -5 5
    6 5 -5
    6 -5 5
    6 5 -4
    6 5 -4
    6 -5 4
    6 -5 4
    6 -5 4
    6 5 -4
    6 5 -4
    6 5 -4
    6 5 -3
    6 5 -3
    6 5 -3
    6 5 -3
    6 5 -3
    6 -5 3
    6 5 -3
    6 -5 3
    6 5 -3
    6 5 -3
    6 -5 3
    6 5 -2
    6 5 -2
    6 5 -2
    6 5 -2
    6 5 -2
    6 -5 2
    6 5 -2
    6 -5 2
    6 5 -2
    6 5 -2
    6 5 -1
    6 -5 1
    6 5 -1
    6 5 -1
    6 5 -1
    6 -5 1
    6 -5 1
    6 5 -1
    6 -5 1
    6 5 -1
    6 -5 1
    6 5 -1
    6 -5 0
    6 5 0
    6 -5 0
    6 5 0
    6 5 0
    6 5 0
    6 -5 0
    6 5 0
    6 5 0
    6 5 0
    6 -5 0
    6 5 1
    6 5 1
    6 -5 -1
    6 5 1
    6 5 1
    6 5 1
    6 -5 -1
    6 5 1
    6 5 1
    6 -5 -1
    6 -5 -1
    6 5 1
    6 5 2
    6 5 2
    6 5 2
    6 5 2
    6 5 2
    6 -5 -2
    6 5 2
    6 5 2
    6 5 2
    6 -5 -2
    6 -5 -2
    6 -5 -2
    6 5 3
    6 5 3
    6 5 3
    6 -5 -3
    6 5 3
    6 5 3
    6 -5 -3
    6 5 3
    6 5 3
    6 5 3
    6 -5 -3
    6 5 4
    6 5 4
    6 5 4
    6 5 4
    6 -5 -4
    6 5 4
    6 5 4
    6 -5 -4
    6 5 4
    6 -5 -4
    6 -5 -5
    -6 5 -5
    6 5 5
    6 -5 -5
    6 -5 -5
    6 5 5
    6 5 5
    6 5 5
    6 -5 -6
    6 -5 -6
    -6 5 -6
    6 -5 -6
    6 5 6
    -6 5 -7
    6 5 7
    6 5 7
    6 5 7
    6 -5 -7
    6 -5 -7
    6 -5 -8
    6 5 8
    6 5 8
    6 5 8
    6 -5 -9
    6 5 9
    6 -5 -9
    6 -5 -9
    6 5 9
    -6 5 -9
    6 -5 -10
    -6 5 -10
    6 -5 -10
    6 5 10
    6 5 10
    6 -5 -11
    -6 5 -11
    -6 5 -11
    6 -5 -11
    6 -5 -11
    -6 5 -12
    6 -5 -12
    -6 5 -12
    6 -5 -12
    6 -6 11
    6 6 -11
    6 -6 11
    6 -6 10
    6 6 -10
    6 6 -10
    6 -6 10
    6 -6 9
    6 -6 9
    6 6 -9
    6 6 -9
    6 6 -8
    6 -6 8
    6 -6 8
    6 6 -8
    6 -6 8
    6 6 -8
    6 -6 7
    6 6 -7
    6 6 -7
    6 -6 7
    6 -6 6
    6 6 -6
    6 6 -6
    6 -6 6
    6 6 -5
    6 6 -5
    6 6 -5
    6 -6 5
    6 -6 5
    6 -6 5
    6 6 -5
    6 6 -5
    6 -6 5
    6 6 -4
    6 -6 4
    6 6 -4
    6 -6 4
    6 -6 4
    6 6 -4
    6 6 -4
    6 6 -3
    6 -6 3
    6 -6 3
    6 6 -3
    6 6 -3
    6 -6 3
    6 6 -3
    6 6 -3
    6 6 -3
    6 6 -2
    6 -6 2
    6 -6 2
    6 6 -2
    6 -6 2
    6 6 -2
    6 6 -2
    6 6 -2
    6 6 -2
    6 6 -1
    6 6 -1
    6 6 -1
    6 -6 1
    6 6 -1
    6 6 -1
    6 6 -1
    6 -6 1
    6 6 -1
    6 -6 1
    6 6 0
    6 6 0
    6 6 0
    6 -6 0
    6 -6 0
    6 6 0
    6 -6 0
    6 -6 0
    6 6 0
    6 6 0
    6 6 0
    6 -6 -1
    6 6 1
    6 6 1
    6 6 1
    6 6 1
    6 6 1
    6 -6 -1
    6 6 1
    6 -6 -1
    6 6 1
    6 -6 -1
    6 6 2
    6 6 2
    6 6 2
    6 -6 -2
    6 -6 -2
    6 -6 -2
    6 6 2
    6 6 2
    6 6 2
    6 -6 -2
    6 -6 -3
    6 6 3
    6 6 3
    6 6 3
    6 -6 -3
    6 -6 -3
    6 6 3
    6 6 3
    6 -6 -4
    6 -6 -4
    6 6 4
    6 -6 -4
    6 6 4
    6 6 4
    6 -6 -5
    -6 6 -5
    6 6 5
    6 -6 -5
    6 6 5
    6 -6 -5
    6 6 5
    6 6 6
    6 -6 -6
    6 6 6
    6 -6 -6
    -6 6 -6
    6 -6 -7
    6 6 7
    6 -6 -7
    6 6 7
    6 -6 -8
    -6 6 -8
    6 6 8
    6 -6 -8
    6 6 8
    6 -6 -9
    6 6 9
    6 -6 -9
    -6 6 -9
    6 -6 -9
    6 -6 -10
    6 -6 -10
    -6 6 -10
    6 -6 -10
    -6 6 -11
    6 -6 -11
    -6 6 -11
    6 -6 -11
    6 -6 -12
    6 -7 10
    6 7 -9
    6 7 -9
    6 -7 9
    6 -7 9
    6 7 -8
    6 -7 8
    6 7 -8
    6 -7 8
    6 7 -8
    6 -7 8
    6 7 -7
    6 -7 7
    6 7 -7
    6 -7 7
    6 7 -7
    6 -7 7
    6 -7 6
    6 7 -6
    6 7 -6
    6 -7 6
    6 7 -6
    6 7 -5
    6 7 -5
    6 7 -5
    6 -7 5
    6 -7 5
    6 7 -4
    6 7 -4
    6 7 -4
    6 -7 4
    6 -7 4
    6 -7 3
    6 7 -3
    6 7 -3
    6 7 -3
    6 -7 3
    6 7 -3
    6 7 -3
    6 7 -3
    6 7 -2
    6 7 -2
    6 7 -2
    6 -7 2
    6 -7 2
    6 -7 2
    6 7 -2
    6 7 -2
    6 7 -2
    6 -7 1
    6 7 -1
    6 -7 1
    6 -7 1
    6 7 -1
    6 7 -1
    6 7 -1
    6 -7 1
    6 7 -1
    6 7 -1
    6 -7 1
    6 -7 0
    6 7 0
    6 -7 0
    6 7 0
    6 7 0
    6 7 0
    6 -7 0
    6 -7 0
    6 7 0
    6 7 0
    6 -7 -1
    6 -7 -1
    6 7 1
    6 7 1
    6 -7 -1
    6 7 1
    6 7 1
    6 -7 -1
    6 7 1
    6 -7 -2
    6 -7 -2
    6 -7 -2
    6 7 2
    6 -7 -2
    6 7 2
    6 7 2
    6 7 2
    6 7 2
    6 7 3
    6 7 3
    6 -7 -3
    6 7 3
    6 7 3
    6 7 3
    6 -7 -3
    6 7 4
    6 -7 -4
    6 -7 -4
    6 7 4
    -6 7 -4
    6 -7 -5
    6 7 5
    6 -7 -5
    6 7 5
    -6 7 -6
    6 7 6
    6 -7 -6
    6 -7 -6
    -6 7 -7
    6 7 7
    6 -7 -7
    6 -7 -7
    6 -7 -7
    -6 7 -8
    6 -7 -8
    6 -7 -8
    6 -7 -8
    6 7 8
    6 -7 -8
    6 -7 -9
    6 -7 -9
    6 -7 -9
    -6 7 -9
    -6 7 -10
    6 -7 -10
    -6 7 -10
    6 -7 -11
    6 -8 9
    6 -8 8
    6 8 -8
    6 -8 8
    6 -8 8
    6 -8 7
    6 8 -7
    6 -8 7
    6 -8 7
    6 -8 6
    6 8 -6
    6 -8 6
    6 8 -6
    6 -8 6
    6 8 -5
    6 -8 5
    6 -8 5
    6 8 -5
    6 -8 5
    6 8 -5
    6 -8 4
    6 8 -4
    6 8 -4
    6 -8 4
    6 8 -4
    6 8 -4
    6 8 -3
    6 8 -3
    6 -8 3
    6 8 -3
    6 -8 3
    6 -8 2
    6 8 -2
    6 -8 2
    6 -8 1
    6 8 -1
    6 -8 1
    6 -8 0
    6 8 0
    6 -8 0
    6 -8 -1
    6 8 1
    6 -8 -1
    6 8 1
    6 8 2
    6 -8 -2
    6 -8 -2
    6 8 2
    6 -8 -3
    6 8 3
    6 -8 -3
    6 -8 -3
    -6 8 -4
    6 -8 -4
    6 8 4
    6 -8 -4
    6 -8 -5
    6 -8 -5
    -6 8 -5
    6 -8 -5
    6 8 5
    6 -8 -6
    6 -8 -6
    -6 8 -6
    6 8 6
    6 -8 -6
    6 -8 -7
    6 -8 -7
    6 -8 -7
    6 -8 -7
    -6 8 -7
    6 -8 -8
    6 -8 -8
    -6 8 -8
    6 -8 -9
    -6 8 -9
    6 9 -7
    6 -9 7
    6 -9 7
    6 -9 6
    6 -9 6
    6 9 -6
    6 -9 5
    6 9 -5
    6 -9 5
    6 -9 5
    6 -9 4
    6 -9 4
    6 -9 4
    6 9 -4
    6 -9 4
    6 -9 3
    6 9 -3
    6 9 -3
    6 -9 3
    6 -9 3
    6 -9 2
    6 9 -2
    6 9 -2
    6 -9 2
    6 9 -2
    6 9 -2
    6 -9 2
    6 -9 1
    6 9 -1
    6 9 -1
    6 9 -1
    6 9 -1
    6 -9 1
    6 -9 1
    6 -9 0
    6 9 0
    6 9 0
    6 -9 0
    6 9 0
    6 9 0
    6 -9 0
    6 9 1
    -6 9 -1
    6 -9 -1
    6 -9 -1
    6 -9 -1
    6 9 1
    6 -9 -1
    6 9 1
    -6 9 -2
    6 9 2
    6 -9 -2
    6 9 2
    6 -9 -2
    6 -9 -2
    6 -9 -2
    6 -9 -3
    -6 9 -3
    6 9 3
    6 -9 -3
    6 -9 -3
    6 -9 -4
    -6 9 -4
    6 -9 -4
    6 -9 -4
    -6 9 -5
    6 -9 -5
    -6 9 -5
    6 -9 -5
    6 -9 -5
    -6 9 -6
    6 -9 -6
    6 -9 -6
    -6 9 -7
    6 -9 -7
    6 -9 -7
    6 -9 -8
    6 10 -5
    6 -10 5
    6 10 -4
    6 -10 4
    -6 10 3
    6 -10 3
    6 -10 3
    6 10 -3
    6 10 -2
    6 -10 2
    6 -10 2
    -6 10 2
    6 -10 2
    6 10 -2
    6 -10 1
    6 -10 1
    6 10 -1
    6 10 -1
    6 -10 1
    6 -10 0
    6 -10 0
    6 10 0
    6 10 0
    6 -10 0
    6 10 1
    6 -10 -1
    6 -10 -1
    6 -10 -1
    6 10 2
    6 -10 -2
    -6 10 -3
    6 -10 -3
    -6 10 -4
    6 -10 -4
    6 -10 -5
    -6 11 0
    7 0 0
    7 0 0
    7 0 0
    7 0 1
    7 0 -1
    7 0 1
    7 0 -1
    7 0 1
    7 0 -1
    7 0 2
    7 0 2
    7 0 -2
    7 0 -2
    7 0 2
    7 0 -2
    7 0 2
    7 0 3
    7 0 -3
    7 0 3
    7 0 3
    7 0 -3
    7 0 3
    7 0 -3
    7 0 3
    7 0 3
    7 0 4
    7 0 -4
    7 0 -4
    7 0 4
    7 0 4
    7 0 -4
    7 0 4
    7 0 -5
    7 0 -5
    7 0 5
    7 0 5
    7 0 5
    7 0 5
    -7 0 6
    7 0 6
    7 0 -6
    7 0 6
    7 0 -6
    7 0 -6
    7 0 6
    7 0 6
    7 0 -6
    7 0 -7
    7 0 -7
    7 0 7
    7 0 -7
    7 0 7
    7 0 -7
    7 0 7
    -7 0 7
    7 0 -8
    7 0 8
    7 0 -8
    7 0 -8
    7 0 8
    -7 0 8
    7 0 -9
    7 0 -9
    7 0 9
    7 0 9
    7 0 -9
    7 0 9
    7 0 -10
    7 0 10
    -7 0 10
    7 0 10
    7 0 -10
    7 0 10
    -7 0 -10
    7 0 11
    7 0 11
    7 0 -11
    -7 0 11
    7 0 11
    7 0 -11
    7 0 12
    7 0 12
    7 0 -12
    7 0 -13
    7 -1 13
    7 1 -13
    7 -1 12
    7 -1 12
    7 1 -12
    7 -1 11
    7 1 -11
    7 -1 11
    7 -1 11
    -7 1 10
    7 -1 10
    7 -1 10
    7 -1 10
    7 1 -9
    7 1 -9
    7 -1 9
    7 1 -9
    7 -1 9
    7 1 -9
    7 -1 8
    7 -1 8
    7 -1 8
    7 1 -8
    -7 1 8
    7 1 -7
    7 -1 7
    7 -1 7
    7 1 -7
    7 -1 7
    -7 1 7
    7 1 -7
    7 1 -6
    7 1 -6
    7 -1 6
    7 1 -6
    7 -1 6
    7 -1 6
    7 -1 5
    7 1 -5
    7 1 -5
    7 -1 5
    7 1 -4
    7 -1 4
    7 1 -4
    7 1 -4
    7 -1 4
    7 -1 4
    7 1 -4
    7 -1 4
    7 -1 3
    7 1 -3
    7 1 -3
    7 1 -3
    7 1 -3
    7 -1 3
    7 1 -2
    7 -1 2
    7 -1 2
    7 -1 2
    7 1 -2
    7 -1 2
    7 1 -2
    7 1 -1
    7 1 -1
    7 -1 1
    7 1 -1
    7 -1 1
    7 1 -1
    7 1 -1
    7 1 0
    7 1 0
    7 -1 0
    7 1 0
    7 -1 0
    7 1 0
    7 1 0
    7 1 1
    7 -1 -1
    7 -1 -1
    7 1 1
    7 1 1
    7 1 2
    7 1 2
    7 -1 -2
    7 1 2
    7 1 2
    7 1 2
    7 1 2
    7 -1 -2
    7 -1 -2
    7 1 3
    7 1 3
    7 -1 -3
    7 1 3
    7 -1 -3
    7 1 3
    7 1 3
    7 1 3
    7 -1 -3
    7 1 3
    7 1 4
    7 1 4
    7 -1 -4
    7 1 4
    7 1 4
    7 1 4
    7 1 5
    7 1 5
    7 -1 -5
    7 1 5
    7 1 5
    7 1 6
    7 1 6
    7 -1 -6
    7 1 6
    7 1 6
    7 1 7
    7 1 7
    7 -1 -7
    7 -1 -7
    7 1 7
    7 1 7
    7 -1 -7
    7 -1 -8
    7 1 8
    7 -1 -8
    7 -1 -8
    7 1 8
    7 1 8
    7 1 9
    7 1 9
    7 1 9
    7 -1 -9
    7 -1 -9
    7 -1 -9
    7 -1 -10
    7 -1 -10
    7 1 10
    7 -1 -10
    7 1 10
    -7 -1 10
    7 1 10
    7 -1 -11
    -7 -1 11
    7 1 11
    7 1 11
    7 -1 -11
    7 1 11
    -7 1 -11
    7 1 12
    7 -1 -12
    7 -1 -12
    -7 1 -12
    7 -1 -13
    7 -2 13
    7 2 -12
    7 -2 12
    7 -2 11
    7 2 -11
    7 -2 11
    7 -2 11
    7 -2 10
    7 -2 10
    7 -2 10
    7 2 -10
    7 2 -10
    7 -2 9
    7 -2 9
    7 2 -9
    7 2 -8
    7 -2 8
    7 -2 8
    7 2 -8
    7 2 -8
    7 -2 7
    7 2 -7
    7 2 -7
    7 2 -7
    7 2 -6
    7 2 -6
    7 -2 6
    7 2 -6
    7 -2 6
    7 2 -6
    7 2 -6
    7 2 -5
    7 -2 5
    7 2 -5
    7 2 -5
    7 -2 5
    7 -2 5
    7 -2 5
    7 2 -5
    7 2 -5
    7 2 -4
    7 2 -4
    7 2 -4
    7 2 -4
    7 -2 4
    7 2 -4
    7 2 -4
    7 -2 4
    7 2 -3
    7 2 -3
    7 -2 3
    7 -2 3
    7 2 -3
    7 2 -3
    7 2 -3
    7 -2 2
    7 2 -2
    7 2 -2
    7 2 -2
    7 -2 2
    7 2 -2
    7 -2 2
    7 2 -2
    7 2 -2
    7 2 -1
    7 2 -1
    7 2 -1
    7 -2 1
    7 -2 1
    7 -2 1
    7 2 -1
    7 2 -1
    7 2 -1
    7 2 0
    7 -2 0
    7 -2 0
    7 2 0
    7 -2 0
    7 2 0
    7 2 0
    7 2 1
    7 -2 -1
    7 -2 -1
    7 2 1
    7 -2 -1
    7 2 1
    7 2 1
    7 2 1
    7 2 2
    7 2 2
    7 2 2
    7 2 2
    7 2 2
    7 2 2
    7 -2 -2
    7 2 2
    7 -2 -2
    7 2 3
    7 2 3
    7 -2 -3
    7 2 3
    7 2 3
    7 2 3
    7 -2 -3
    7 2 3
    7 2 4
    7 -2 -4
    7 2 4
    7 2 4
    7 2 4
    7 2 4
    7 -2 -4
    7 2 5
    7 -2 -5
    -7 2 -5
    7 2 5
    7 2 5
    7 2 5
    7 2 5
    7 2 6
    -7 2 -6
    7 2 6
    7 -2 -6
    7 2 6
    7 2 6
    -7 2 -7
    7 2 7
    7 -2 -7
    7 2 7
    7 2 7
    -7 2 -8
    7 2 8
    7 -2 -8
    7 2 8
    7 2 8
    7 2 9
    7 -2 -9
    7 -2 -9
    7 2 9
    7 -2 -9
    7 -2 -10
    7 -2 -10
    7 2 10
    7 -2 -10
    7 2 10
    7 2 10
    7 2 11
    7 -2 -11
    -7 2 -11
    7 2 11
    7 -2 -11
    7 -2 -12
    7 2 12
    7 -2 -12
    -7 2 -12
    7 -3 12
    7 3 -12
    7 -3 11
    7 3 -11
    7 3 -11
    7 3 -11
    7 -3 11
    7 3 -10
    7 -3 10
    7 3 -10
    7 -3 10
    7 -3 9
    7 -3 9
    7 -3 9
    7 3 -9
    7 3 -9
    7 -3 8
    7 3 -8
    7 -3 8
    7 3 -8
    7 -3 7
    7 3 -7
    7 -3 7
    7 3 -7
    7 3 -7
    7 3 -6
    7 -3 6
    7 3 -6
    7 -3 6
    7 3 -6
    7 3 -6
    7 3 -5
    7 3 -5
    7 3 -5
    7 -3 5
    7 -3 5
    7 3 -5
    7 3 -4
    7 3 -4
    7 3 -4
    7 3 -4
    7 -3 4
    7 -3 4
    7 -3 3
    7 3 -3
    7 3 -3
    7 3 -3
    7 3 -3
    7 3 -3
    7 3 -3
    7 -3 3
    7 3 -2
    7 3 -2
    7 -3 2
    7 3 -2
    7 3 -2
    7 3 -2
    7 3 -2
    7 3 -1
    7 3 -1
    7 3 -1
    7 -3 1
    7 -3 1
    7 -3 1
    7 3 -1
    7 3 -1
    7 3 -1
    7 3 -1
    7 3 0
    7 -3 0
    7 -3 0
    7 3 0
    7 3 0
    7 -3 0
    7 3 0
    7 3 0
    7 3 0
    7 3 1
    7 3 1
    7 -3 -1
    7 3 1
    7 3 1
    7 3 1
    7 -3 -1
    7 3 1
    7 3 2
    7 3 2
    7 3 2
    7 -3 -2
    7 3 2
    7 3 2
    7 -3 -2
    7 -3 -2
    7 3 3
    7 -3 -3
    7 3 3
    7 3 3
    7 3 3
    7 3 3
    7 -3 -3
    7 3 3
    7 -3 -3
    7 3 4
    7 3 4
    7 3 4
    7 -3 -4
    7 3 4
    7 -3 -4
    7 3 4
    7 -3 -4
    7 -3 -5
    7 3 5
    7 3 5
    7 3 5
    7 -3 -5
    7 3 5
    7 -3 -5
    -7 3 -5
    7 3 5
    7 3 6
    7 -3 -6
    -7 3 -6
    7 3 6
    7 3 6
    7 3 7
    -7 3 -7
    7 -3 -7
    7 3 7
    7 3 8
    7 -3 -8
    7 -3 -8
    7 3 8
    7 -3 -9
    -7 3 -9
    7 3 9
    7 -3 -9
    7 3 10
    7 -3 -10
    -7 3 -10
    7 3 10
    7 -3 -10
    7 -3 -10
    7 -3 -11
    7 -3 -11
    7 3 11
    -7 3 -11
    -7 3 -11
    7 -3 -12
    -7 3 -12
    7 -4 12
    7 -4 11
    7 4 -11
    7 -4 11
    7 4 -11
    7 4 -11
    7 4 -10
    7 -4 10
    7 -4 10
    7 4 -10
    7 -4 10
    7 4 -10
    7 -4 10
    -7 4 10
    7 4 -9
    7 -4 9
    7 4 -9
    7 -4 9
    7 -4 8
    7 4 -8
    7 -4 8
    7 -4 7
    7 4 -7
    7 4 -6
    7 4 -6
    7 4 -6
    7 4 -6
    7 -4 6
    7 -4 6
    7 4 -5
    7 4 -5
    7 4 -5
    7 -4 5
    7 -4 5
    7 4 -4
    7 4 -4
    7 -4 4
    7 4 -4
    7 4 -4
    7 4 -4
    7 -4 4
    7 4 -3
    7 4 -3
    7 4 -3
    7 -4 3
    7 4 -3
    7 4 -3
    7 4 -3
    7 -4 3
    7 4 -2
    7 4 -2
    7 4 -2
    7 4 -2
    7 4 -2
    7 -4 2
    7 4 -2
    7 -4 2
    7 -4 1
    7 4 -1
    7 4 -1
    7 4 -1
    7 4 -1
    7 4 -1
    7 -4 1
    7 -4 1
    7 4 -1
    7 4 -1
    7 4 0
    7 -4 0
    7 4 0
    7 4 0
    7 -4 0
    7 4 0
    7 4 0
    7 -4 0
    7 4 1
    7 -4 -1
    7 4 1
    7 4 1
    7 -4 -1
    7 -4 -1
    7 4 1
    7 4 1
    7 4 1
    7 -4 -2
    7 -4 -2
    7 4 2
    7 4 2
    7 4 2
    7 4 2
    7 -4 -2
    7 4 3
    7 -4 -3
    7 -4 -3
    7 -4 -3
    7 4 3
    7 4 3
    7 4 3
    7 4 4
    7 -4 -4
    7 -4 -4
    7 4 4
    7 4 4
    7 4 4
    7 4 4
    7 -4 -4
    7 -4 -5
    7 4 5
    7 -4 -5
    -7 4 -5
    7 4 5
    7 -4 -5
    7 4 5
    7 4 5
    -7 4 -6
    7 -4 -6
    7 -4 -6
    7 4 6
    7 4 6
    -7 4 -7
    7 4 7
    7 4 7
    7 -4 -7
    7 -4 -8
    7 4 8
    7 -4 -9
    -7 4 -9
    7 4 9
    7 -4 -9
    7 4 9
    7 -4 -10
    -7 4 -10
    7 -4 -10
    7 4 10
    7 -4 -10
    7 4 10
    7 -4 -11
    7 4 11
    7 -4 -11
    -7 4 -11
    7 -4 -11
    -7 4 -11
    7 -4 -11
    7 -5 11
    7 5 -11
    7 -5 10
    7 5 -10
    7 -5 10
    7 5 -10
    7 -5 10
    7 5 -10
    7 -5 9
    7 5 -9
    7 5 -9
    7 -5 9
    7 5 -9
    7 -5 8
    7 5 -8
    7 5 -8
    7 -5 8
    7 5 -8
    7 -5 7
    7 -5 7
    7 -5 7
    7 5 -7
    7 5 -7
    7 5 -6
    7 -5 6
    7 5 -5
    7 5 -5
    7 -5 5
    7 -5 5
    7 5 -5
    7 5 -5
    7 5 -5
    7 -5 4
    7 -5 4
    7 5 -4
    7 -5 4
    7 5 -4
    7 5 -4
    7 5 -4
    7 5 -3
    7 -5 3
    7 5 -3
    7 5 -3
    7 -5 3
    7 -5 3
    7 5 -3
    7 5 -2
    7 -5 2
    7 5 -2
    7 5 -2
    7 -5 2
    7 -5 2
    7 5 -2
    7 5 -2
    7 -5 1
    7 -5 1
    7 5 -1
    7 5 -1
    7 5 -1
    7 5 -1
    7 5 -1
    7 5 -1
    7 -5 0
    7 -5 0
    7 5 0
    7 5 0
    7 5 0
    7 5 0
    7 -5 0
    7 5 0
    7 5 0
    7 5 0
    7 -5 -1
    7 5 1
    7 5 1
    7 5 1
    7 5 1
    7 5 1
    7 -5 -1
    7 -5 -1
    7 5 1
    7 5 1
    7 -5 -2
    7 -5 -2
    7 5 2
    7 5 2
    7 5 2
    7 5 2
    7 5 2
    7 -5 -2
    7 5 3
    7 5 3
    7 -5 -3
    7 5 3
    7 -5 -3
    7 -5 -3
    7 5 4
    7 -5 -4
    7 5 4
    7 5 4
    7 -5 -4
    7 -5 -4
    7 5 5
    -7 5 -5
    7 -5 -5
    7 -5 -5
    7 -5 -5
    7 -5 -6
    -7 5 -6
    7 5 6
    7 -5 -7
    7 5 7
    7 -5 -7
    7 5 7
    7 5 8
    7 5 8
    7 -5 -8
    7 -5 -8
    -7 5 -8
    7 -5 -8
    -7 5 -9
    7 -5 -9
    7 5 9
    7 -5 -9
    7 5 9
    7 -5 -9
    -7 5 -10
    7 -5 -10
    7 -5 -10
    7 -5 -10
    7 5 10
    -7 5 -11
    7 -5 -11
    7 -5 -11
    -7 5 -11
    7 6 -10
    7 -6 10
    7 -6 10
    7 6 -9
    7 6 -9
    7 -6 9
    7 -6 9
    7 6 -8
    7 6 -8
    7 -6 8
    7 -6 8
    7 -6 7
    7 6 -7
    7 6 -7
    7 -6 7
    7 -6 7
    7 6 -6
    7 6 -6
    7 -6 6
    7 -6 6
    7 6 -6
    7 -6 5
    7 6 -5
    7 6 -5
    7 -6 5
    7 -6 5
    7 -6 4
    7 6 -4
    7 6 -4
    7 6 -3
    7 6 -3
    7 -6 3
    7 -6 3
    7 6 -2
    7 6 -2
    7 6 -2
    7 6 -2
    7 -6 2
    7 -6 2
    7 6 -2
    7 6 -2
    7 -6 2
    7 6 -1
    7 6 -1
    7 -6 1
    7 6 -1
    7 6 -1
    7 -6 1
    7 -6 1
    7 6 -1
    7 -6 0
    7 6 0
    7 6 0
    7 6 0
    7 6 0
    7 -6 0
    7 6 0
    7 6 1
    7 6 1
    7 6 1
    7 6 1
    7 6 1
    7 -6 -1
    7 -6 -1
    7 -6 -1
    7 -6 -2
    7 -6 -2
    7 6 2
    7 6 2
    7 6 2
    7 6 2
    7 6 2
    7 -6 -2
    7 6 3
    7 6 3
    7 -6 -3
    7 6 4
    -7 6 -4
    7 6 4
    7 -6 -4
    7 -6 -4
    7 6 5
    7 -6 -5
    7 -6 -5
    -7 6 -6
    7 -6 -6
    7 -6 -6
    -7 6 -7
    7 -6 -7
    7 6 7
    7 -6 -7
    7 -6 -8
    -7 6 -8
    7 -6 -8
    7 -6 -8
    7 6 8
    -7 6 -9
    7 6 9
    7 -6 -9
    7 -6 -9
    7 -6 -9
    7 -6 -10
    -7 6 -10
    7 -6 -10
    7 -7 9
    7 -7 8
    7 -7 8
    7 7 -8
    7 7 -7
    7 7 -7
    7 -7 7
    7 -7 7
    7 7 -7
    7 -7 6
    7 7 -6
    7 7 -6
    7 -7 6
    7 -7 6
    7 7 -6
    7 7 -5
    7 7 -5
    7 -7 5
    7 7 -5
    7 -7 5
    7 -7 5
    7 -7 4
    7 -7 4
    7 7 -4
    7 7 -4
    7 7 -4
    7 -7 3
    7 7 -3
    7 -7 3
    7 7 -3
    7 -7 3
    7 -7 2
    7 7 -2
    7 7 -2
    7 7 -2
    7 -7 2
    7 -7 1
    7 7 -1
    7 -7 1
    7 7 -1
    7 7 -1
    7 7 -1
    7 7 0
    7 7 0
    7 7 0
    7 7 0
    7 7 0
    7 7 0
    7 -7 0
    7 -7 0
    7 -7 -1
    7 7 1
    7 7 1
    7 -7 -2
    7 -7 -2
    7 7 2
    7 7 2
    7 -7 -3
    7 -7 -3
    7 -7 -3
    7 7 3
    7 -7 -4
    -7 7 -4
    7 -7 -4
    7 7 5
    7 -7 -5
    7 -7 -5
    -7 7 -5
    7 -7 -5
    7 7 6
    7 -7 -6
    7 -7 -6
    7 -7 -6
    -7 7 -6
    7 -7 -7
    7 7 7
    -7 7 -7
    7 -7 -7
    7 -7 -8
    7 -7 -8
    7 7 8
    7 -7 -8
    -7 7 -8
    -7 7 -9
    7 -7 -9
    7 -8 7
    7 8 -7
    7 -8 7
    7 -8 6
    7 8 -6
    7 -8 6
    7 -8 5
    7 -8 5
    7 8 -5
    7 8 -5
    7 8 -5
    7 8 -4
    7 -8 4
    7 -8 4
    7 -8 4
    7 8 -4
    7 8 -4
    7 8 -3
    7 8 -3
    7 -8 3
    7 -8 3
    7 -8 2
    7 8 -2
    7 8 -2
    7 -8 2
    7 -8 2
    7 -8 1
    7 8 -1
    7 8 -1
    7 -8 1
    7 -8 1
    7 8 -1
    7 8 0
    7 8 0
    7 -8 0
    7 -8 0
    7 -8 0
    7 8 0
    7 8 1
    7 -8 -1
    7 8 1
    7 8 1
    7 -8 -1
    -7 8 -2
    7 -8 -2
    7 8 2
    7 -8 -2
    7 8 3
    7 -8 -3
    -7 8 -3
    7 -8 -3
    7 8 4
    7 -8 -4
    -7 8 -4
    7 -8 -4
    7 8 5
    7 -8 -5
    -7 8 -5
    7 -8 -5
    7 -8 -6
    -7 8 -6
    7 -8 -6
    -7 8 -7
    7 -8 -7
    -7 8 -8
    7 -8 -8
    7 -9 5
    7 9 -5
    7 9 -4
    7 -9 4
    7 -9 4
    7 -9 3
    7 9 -3
    7 -9 3
    7 -9 2
    7 9 -2
    7 9 -2
    7 -9 2
    7 9 -1
    7 9 -1
    7 -9 1
    7 -9 1
    7 -9 1
    7 -9 0
    -7 9 0
    7 -9 0
    7 -9 -1
    -7 9 -1
    7 -9 -1
    7 -9 -2
    -7 9 -2
    7 -9 -2
    7 -9 -3
    -7 9 -3
    7 -9 -3
    -7 9 -4
    7 -9 -4
    7 -9 -4
    -7 9 -5
    7 -9 -5
    7 -9 -6
    -7 9 -6
    7 -10 2
    -7 10 2
    7 -10 1
    -7 10 1
    7 -10 0
    -7 10 0
    7 -10 -1
    -7 10 -1
    7 -10 -2
    -7 10 -2
    7 -10 -3
    8 0 0
    8 0 0
    8 0 0
    8 0 0
    8 0 -1
    8 0 1
    8 0 -1
    8 0 1
    8 0 1
    8 0 -1
    8 0 -2
    8 0 2
    8 0 -2
    8 0 2
    8 0 2
    8 0 -2
    8 0 3
    8 0 -3
    8 0 3
    8 0 -3
    8 0 3
    8 0 3
    8 0 -3
    8 0 3
    8 0 3
    8 0 -4
    8 0 4
    8 0 -4
    8 0 4
    8 0 -4
    8 0 4
    8 0 5
    8 0 5
    8 0 -5
    8 0 5
    8 0 5
    8 0 -5
    8 0 6
    8 0 -6
    8 0 6
    8 0 -6
    8 0 6
    8 0 -7
    8 0 7
    8 0 -7
    8 0 7
    8 0 -7
    8 0 7
    8 0 -8
    8 0 8
    8 0 8
    8 0 -8
    8 0 -9
    8 0 9
    8 0 9
    8 0 9
    8 0 -9
    8 0 -9
    8 0 10
    8 0 -10
    8 0 10
    8 0 10
    8 0 -11
    8 0 11
    8 0 11
    8 0 -12
    8 1 -12
    8 -1 11
    8 -1 11
    8 1 -11
    8 -1 10
    8 -1 10
    8 -1 10
    8 1 -10
    8 -1 9
    8 1 -9
    8 -1 9
    8 -1 9
    8 1 -8
    8 1 -8
    8 -1 8
    8 -1 8
    8 1 -8
    8 -1 8
    8 1 -7
    8 1 -7
    8 -1 7
    8 -1 7
    8 -1 7
    8 1 -7
    8 1 -7
    8 1 -6
    8 -1 6
    8 -1 6
    8 1 -6
    8 -1 6
    8 1 -6
    8 -1 6
    8 1 -6
    8 -1 5
    8 1 -5
    8 1 -5
    8 -1 5
    8 1 -4
    8 1 -4
    8 -1 4
    8 -1 4
    8 1 -4
    8 1 -4
    8 1 -3
    8 1 -3
    8 -1 3
    8 1 -3
    8 1 -3
    8 -1 3
    8 1 -3
    8 1 -2
    8 -1 2
    8 1 -2
    8 1 -2
    8 -1 2
    8 1 -2
    8 1 -2
    8 -1 2
    8 1 -1
    8 1 -1
    8 -1 1
    8 -1 1
    8 1 -1
    8 1 -1
    8 -1 1
    8 1 -1
    8 1 0
    8 1 0
    8 -1 0
    8 1 0
    8 -1 0
    8 1 0
    8 1 1
    8 1 1
    8 -1 -1
    8 1 1
    8 -1 -1
    8 1 1
    8 1 2
    8 1 2
    8 -1 -2
    8 -1 -2
    8 1 2
    8 1 2
    8 1 2
    8 1 3
    8 1 3
    8 -1 -3
    8 -1 -3
    8 1 3
    8 1 4
    8 -1 -4
    8 1 4
    8 -1 -4
    8 -1 -4
    8 1 4
    8 -1 -4
    8 1 4
    8 1 5
    8 -1 -5
    8 -1 -5
    8 1 5
    8 -1 -6
    8 1 6
    8 1 6
    8 -1 -6
    8 1 6
    8 -1 -6
    8 -1 -6
    8 1 6
    8 1 7
    8 1 7
    8 -1 -7
    8 -1 -7
    8 1 7
    8 -1 -7
    8 -1 -7
    8 -1 -8
    8 1 8
    8 -1 -8
    8 -1 -8
    8 1 8
    8 1 9
    8 -1 -9
    8 1 9
    8 -1 -9
    8 -1 -9
    8 -1 -9
    8 1 9
    8 -1 -10
    -8 1 -10
    8 -1 -10
    8 1 10
    8 1 10
    8 1 11
    8 -1 -11
    8 1 11
    8 -1 -12
    8 2 -11
    8 -2 11
    8 -2 11
    8 2 -10
    8 -2 10
    8 -2 10
    8 -2 9
    8 -2 9
    8 2 -9
    8 -2 8
    8 2 -8
    8 2 -8
    8 2 -7
    8 -2 7
    8 2 -6
    8 2 -6
    8 2 -6
    8 -2 6
    8 2 -5
    8 -2 5
    8 2 -5
    8 -2 4
    8 2 -4
    8 2 -4
    8 2 -4
    8 2 -4
    8 2 -4
    8 2 -3
    8 2 -3
    8 -2 3
    8 2 -3
    8 2 -3
    8 2 -2
    8 -2 2
    8 2 -2
    8 2 -2
    8 2 -2
    8 2 -1
    8 -2 1
    8 2 -1
    8 -2 1
    8 2 -1
    8 -2 0
    8 2 0
    8 2 0
    8 -2 0
    8 2 0
    8 2 0
    8 2 0
    8 -2 -1
    8 2 1
    8 2 1
    8 -2 -1
    8 2 1
    8 2 1
    8 2 1
    8 2 1
    8 2 2
    8 2 2
    8 2 2
    8 2 2
    8 -2 -2
    8 2 2
    8 2 2
    8 -2 -2
    8 2 3
    8 2 3
    8 2 3
    8 -2 -3
    8 2 3
    8 2 3
    8 -2 -3
    8 -2 -4
    8 2 4
    -8 2 -4
    8 2 4
    8 2 4
    8 -2 -4
    8 2 4
    8 2 5
    8 -2 -5
    8 2 5
    8 -2 -6
    8 2 6
    8 2 6
    8 2 6
    8 -2 -7
    8 2 7
    8 -2 -7
    8 -2 -7
    8 -2 -7
    8 2 7
    8 -2 -8
    8 -2 -8
    8 -2 -8
    8 2 8
    8 2 9
    8 -2 -9
    8 2 9
    8 -2 -9
    8 -2 -9
    8 2 10
    8 -2 -10
    8 -2 -10
    8 2 10
    8 -2 -10
    8 -2 -10
    -8 2 -10
    8 2 11
    8 -2 -11
    8 2 11
    8 -2 -11
    8 3 -11
    8 -3 11
    8 3 -10
    8 -3 10
    8 -3 9
    8 3 -9
    8 3 -8
    8 -3 8
    8 3 -7
    8 3 -7
    8 -3 7
    8 -3 7
    8 3 -7
    8 -3 6
    8 3 -6
    8 3 -6
    8 3 -6
    8 3 -6
    8 3 -5
    8 -3 5
    8 3 -5
    8 3 -5
    8 3 -4
    8 -3 4
    8 3 -4
    8 3 -3
    8 3 -3
    8 3 -3
    8 -3 3
    8 3 -3
    8 -3 2
    8 3 -2
    8 3 -2
    8 3 -2
    8 -3 2
    8 3 -2
    8 3 -2
    8 3 -1
    8 3 -1
    8 3 -1
    8 3 -1
    8 -3 1
    8 3 -1
    8 3 0
    8 3 0
    8 -3 0
    8 3 0
    8 3 0
    8 -3 0
    8 -3 0
    8 3 0
    8 3 0
    8 3 1
    8 3 1
    8 -3 -1
    8 -3 -1
    8 3 1
    8 3 1
    8 3 1
    8 -3 -1
    8 3 2
    8 -3 -2
    8 3 2
    8 3 2
    8 3 2
    8 -3 -2
    8 3 2
    8 -3 -2
    8 3 3
    8 3 3
    8 3 3
    8 -3 -3
    8 -3 -3
    8 3 4
    8 -3 -4
    8 3 4
    8 3 4
    8 -3 -4
    -8 3 -4
    8 3 5
    8 3 5
    8 -3 -5
    -8 3 -5
    8 3 5
    8 3 5
    8 -3 -6
    8 3 6
    8 -3 -6
    8 3 6
    8 3 6
    8 -3 -7
    8 3 7
    8 -3 -7
    -8 3 -7
    8 3 7
    8 3 7
    8 3 8
    8 -3 -8
    8 -3 -8
    8 -3 -8
    8 3 8
    -8 3 -8
    8 -3 -9
    8 -3 -9
    8 3 9
    8 -3 -9
    8 3 9
    8 -3 -9
    8 -3 -10
    8 3 10
    8 -3 -10
    8 -3 -10
    8 3 10
    8 -3 -10
    8 -3 -11
    8 -4 10
    8 4 -10
    8 4 -10
    8 4 -9
    8 -4 9
    8 4 -9
    8 -4 8
    8 4 -8
    8 4 -8
    8 4 -8
    8 -4 8
    8 4 -7
    8 -4 7
    8 4 -7
    8 -4 7
    8 4 -6
    8 -4 6
    8 4 -6
    8 4 -5
    8 4 -5
    8 4 -5
    8 -4 5
    8 -4 5
    8 4 -5
    8 4 -4
    8 4 -4
    8 4 -4
    8 -4 4
    8 4 -3
    8 -4 3
    8 -4 3
    8 4 -3
    8 4 -3
    8 4 -2
    8 4 -2
    8 4 -2
    8 -4 2
    8 4 -2
    8 -4 2
    8 -4 1
    8 4 -1
    8 4 -1
    8 4 -1
    8 4 -1
    8 -4 0
    8 4 0
    8 -4 0
    8 4 0
    8 4 0
    8 4 0
    8 4 1
    8 4 1
    8 -4 -1
    8 -4 -1
    8 4 1
    8 4 2
    8 4 2
    8 -4 -2
    8 -4 -2
    8 4 2
    8 4 3
    8 -4 -3
    8 4 3
    8 4 3
    8 -4 -3
    8 4 3
    -8 4 -4
    8 4 4
    8 4 4
    8 4 4
    8 -4 -4
    8 4 4
    8 4 5
    8 4 5
    -8 4 -5
    8 -4 -5
    8 -4 -5
    8 4 6
    -8 4 -6
    8 -4 -6
    8 -4 -7
    -8 4 -7
    8 -4 -7
    8 4 8
    8 -4 -8
    8 -4 -8
    8 -4 -8
    -8 4 -8
    8 -4 -8
    8 -4 -9
    8 -4 -9
    8 -4 -9
    -8 4 -9
    8 4 9
    8 -4 -10
    -8 4 -10
    8 4 10
    8 -4 -10
    8 -5 10
    8 5 -9
    8 -5 9
    8 -5 8
    8 5 -8
    8 -5 8
    8 5 -8
    8 -5 7
    8 5 -7
    8 5 -7
    8 -5 7
    8 -5 6
    8 5 -6
    8 5 -5
    8 -5 5
    8 5 -5
    8 -5 4
    8 -5 4
    8 5 -4
    8 5 -4
    8 -5 3
    8 -5 3
    8 5 -3
    8 5 -2
    8 -5 2
    8 5 -2
    8 5 -2
    8 5 -1
    8 -5 1
    8 5 -1
    8 5 -1
    8 5 -1
    8 5 -1
    8 5 0
    8 -5 0
    8 5 0
    8 5 0
    8 5 0
    8 5 1
    8 -5 -1
    8 5 1
    8 5 1
    8 5 1
    8 5 2
    8 -5 -2
    8 -5 -2
    8 5 2
    8 5 2
    8 5 2
    8 5 3
    8 -5 -3
    8 5 3
    8 5 3
    8 5 3
    8 -5 -4
    8 5 4
    8 -5 -4
    8 -5 -5
    -8 5 -5
    -8 5 -6
    8 -5 -6
    8 5 6
    8 -5 -6
    -8 5 -7
    8 -5 -7
    8 -5 -7
    8 5 7
    8 -5 -8
    8 -5 -8
    8 -5 -8
    8 5 8
    8 -5 -8
    -8 5 -8
    -8 5 -9
    8 -5 -9
    8 -5 -9
    8 5 9
    8 -5 -9
    8 -6 9
    8 -6 8
    8 -6 8
    8 6 -8
    8 -6 7
    8 -6 7
    8 6 -6
    8 -6 6
    8 -6 6
    8 -6 5
    8 6 -5
    8 -6 5
    8 6 -4
    8 -6 4
    8 6 -4
    8 -6 4
    8 6 -4
    8 6 -4
    8 6 -3
    8 6 -3
    8 6 -3
    8 6 -3
    8 -6 3
    8 6 -2
    8 6 -2
    8 -6 2
    8 6 -2
    8 6 -1
    8 6 -1
    8 -6 1
    8 -6 1
    8 6 0
    8 6 0
    8 6 0
    8 -6 0
    8 -6 0
    8 6 1
    8 -6 -1
    8 6 1
    8 -6 -2
    8 6 2
    8 -6 -3
    -8 6 -3
    8 6 3
    8 -6 -4
    8 -6 -4
    -8 6 -4
    8 -6 -5
    8 6 5
    -8 6 -5
    8 -6 -5
    8 -6 -6
    8 -6 -6
    -8 6 -6
    8 6 6
    8 6 7
    8 -6 -7
    8 -6 -7
    8 -6 -7
    -8 6 -7
    8 -6 -8
    8 -6 -8
    -8 6 -8
    8 -6 -8
    8 -6 -8
    8 6 8
    8 -6 -9
    8 6 9
    -8 6 -9
    8 -7 8
    8 7 -7
    8 7 -7
    8 -7 7
    8 7 -6
    8 -7 6
    8 7 -6
    8 -7 6
    8 7 -5
    8 7 -5
    8 7 -5
    8 -7 5
    8 -7 4
    8 7 -4
    8 7 -4
    8 7 -4
    8 -7 4
    8 7 -3
    8 7 -3
    8 7 -3
    8 -7 3
    8 -7 3
    8 7 -2
    8 7 -2
    8 7 -2
    8 -7 2
    8 -7 2
    8 7 -1
    8 7 -1
    8 -7 1
    8 -7 1
    8 -7 0
    8 7 0
    8 7 0
    8 -7 0
    8 -7 -1
    8 7 1
    8 7 1
    8 -7 -1
    8 7 2
    8 7 2
    8 -7 -2
    -8 7 -3
    8 7 3
    8 -7 -3
    8 -7 -4
    -8 7 -4
    8 -7 -4
    8 7 4
    8 -7 -4
    8 -7 -5
    -8 7 -5
    8 -7 -5
    8 7 5
    8 -7 -5
    8 -7 -6
    -8 7 -6
    8 -7 -6
    8 7 6
    8 -7 -6
    8 -7 -7
    -8 7 -7
    8 7 7
    8 -7 -7
    8 -7 -8
    -8 7 -8
    8 -8 5
    8 -8 4
    8 8 -4
    8 -8 3
    8 -8 3
    8 8 -3
    8 -8 2
    8 -8 2
    8 8 -2
    8 -8 1
    8 -8 1
    8 8 -1
    8 -8 0
    8 8 0
    8 -8 0
    -8 8 -1
    8 -8 -1
    8 -8 -1
    -8 8 -2
    8 -8 -2
    8 -8 -2
    8 -8 -3
    -8 8 -3
    8 -8 -3
    -8 8 -4
    8 -8 -4
    8 -8 -4
    8 -8 -5
    -8 8 -5
    8 -8 -5
    -8 8 -6
    8 -8 -6
    -8 9 2
    8 -9 2
    8 -9 1
    -8 9 1
    8 -9 1
    8 -9 0
    8 -9 0
    -8 9 0
    8 -9 -1
    -8 9 -1
    8 -9 -2
    -8 9 -2
    8 -9 -3
    -8 9 -3
    8 -9 -4
    9 0 0
    9 0 0
    9 0 1
    9 0 -1
    9 0 -1
    9 0 1
    9 0 1
    9 0 -2
    9 0 2
    9 0 2
    9 0 -2
    9 0 2
    9 0 -2
    9 0 2
    9 0 3
    9 0 -3
    9 0 -3
    9 0 3
    9 0 -3
    9 0 -3
    9 0 -4
    9 0 4
    9 0 -4
    9 0 -4
    9 0 -4
    9 0 4
    9 0 -4
    9 0 -5
    9 0 -5
    9 0 -5
    9 0 5
    9 0 -6
    9 0 -6
    9 0 6
    9 0 -6
    9 0 -7
    9 0 7
    9 0 -7
    9 0 7
    9 0 -7
    9 0 -7
    9 0 7
    9 0 8
    9 0 -8
    9 0 8
    9 0 -8
    9 0 -8
    9 0 -9
    9 0 -9
    9 0 9
    9 0 10
    9 0 -10
    9 1 -10
    9 -1 10
    9 -1 9
    9 1 -9
    9 1 -8
    9 -1 8
    9 1 -8
    9 1 -7
    9 1 -7
    9 1 -7
    9 -1 7
    9 1 -6
    9 1 -6
    9 1 -6
    9 -1 6
    9 1 -6
    9 1 -5
    9 1 -5
    9 -1 5
    9 1 -4
    9 1 -4
    9 -1 4
    9 1 -4
    9 1 -4
    9 -1 4
    9 1 -3
    9 -1 3
    9 1 -3
    9 1 -3
    9 -1 3
    9 1 -3
    9 -1 2
    9 1 -2
    9 1 -2
    9 -1 2
    9 1 -1
    9 -1 1
    9 -1 1
    9 1 -1
    9 -1 1
    9 1 0
    9 -1 0
    9 1 0
    9 -1 0
    9 1 1
    9 -1 -1
    9 1 1
    9 -1 -1
    9 1 1
    9 1 2
    9 -1 -2
    9 -1 -2
    9 1 2
    9 1 2
    9 -1 -3
    9 1 3
    9 -1 -3
    9 1 3
    9 1 3
    9 -1 -4
    9 -1 -4
    9 -1 -4
    9 1 4
    9 1 4
    9 -1 -5
    9 -1 -5
    9 1 5
    9 -1 -6
    9 -1 -6
    9 1 6
    9 -1 -6
    9 -1 -7
    9 1 7
    9 -1 -7
    9 -1 -7
    9 1 7
    9 1 8
    9 -1 -8
    9 1 8
    9 -1 -8
    9 -1 -8
    9 -1 -9
    9 1 9
    9 -1 -9
    9 -1 -9
    9 1 10
    9 -1 -10
    9 -2 10
    9 2 -10
    9 2 -9
    9 -2 9
    9 2 -8
    9 -2 8
    9 2 -7
    9 2 -7
    9 2 -7
    9 -2 7
    9 2 -6
    9 2 -6
    9 2 -6
    9 -2 6
    9 2 -5
    9 -2 5
    9 2 -4
    9 -2 4
    9 -2 4
    9 2 -4
    9 2 -3
    9 -2 3
    9 -2 3
    9 2 -3
    9 2 -3
    9 2 -3
    9 2 -2
    9 2 -2
    9 2 -2
    9 -2 2
    9 2 -2
    9 -2 2
    9 -2 1
    9 -2 1
    9 2 -1
    9 2 -1
    9 2 -1
    9 -2 1
    9 2 -1
    9 2 0
    9 2 0
    9 -2 0
    9 2 0
    9 -2 0
    9 2 0
    9 2 0
    9 2 1
    9 2 1
    9 2 1
    9 -2 -1
    9 2 1
    9 2 1
    9 2 2
    9 2 2
    9 2 2
    9 -2 -2
    9 2 2
    9 -2 -3
    9 2 3
    9 2 3
    9 -2 -3
    9 2 3
    9 2 4
    9 -2 -4
    9 2 4
    9 2 4
    9 -2 -4
    9 -2 -5
    9 -2 -5
    9 2 5
    9 -2 -6
    9 2 6
    9 -2 -6
    9 -2 -6
    9 -2 -6
    9 2 7
    9 2 7
    9 -2 -7
    9 -2 -7
    9 -2 -7
    9 -2 -8
    9 2 8
    -9 2 -9
    9 2 9
    9 -2 -9
    9 -2 -9
    9 2 10
    9 -3 10
    9 -3 9
    9 3 -9
    9 3 -9
    9 -3 8
    9 3 -8
    9 3 -7
    9 3 -7
    9 -3 7
    9 3 -7
    9 -3 6
    9 3 -6
    9 3 -6
    9 -3 6
    9 3 -6
    9 -3 5
    9 3 -5
    9 3 -5
    9 3 -5
    9 -3 4
    9 3 -4
    9 3 -3
    9 -3 3
    9 -3 3
    9 -3 3
    9 3 -3
    9 3 -3
    9 3 -2
    9 3 -2
    9 3 -2
    9 -3 2
    9 -3 2
    9 3 -2
    9 3 -2
    9 3 -1
    9 -3 1
    9 3 -1
    9 3 -1
    9 3 -1
    9 3 -1
    9 -3 0
    9 3 0
    9 3 0
    9 3 0
    9 -3 0
    9 3 0
    9 3 0
    9 3 1
    9 -3 -1
    9 3 1
    9 3 1
    9 3 2
    9 -3 -2
    9 3 2
    9 3 2
    9 -3 -2
    9 3 3
    9 3 3
    9 -3 -3
    9 3 3
    9 -3 -3
    9 -3 -4
    9 3 4
    9 3 4
    9 -3 -4
    9 -3 -5
    9 3 5
    9 -3 -5
    9 -3 -5
    9 3 6
    9 -3 -6
    9 -3 -6
    9 3 6
    9 3 7
    9 -3 -7
    9 -3 -7
    9 -3 -7
    9 -3 -7
    9 -3 -8
    9 -3 -8
    9 -3 -8
    9 3 8
    9 -3 -9
    9 3 9
    9 -3 -9
    9 3 10
    9 -4 9
    9 4 -9
    9 -4 8
    9 4 -8
    9 -4 7
    9 4 -7
    9 4 -6
    9 4 -6
    9 -4 6
    9 -4 5
    9 -4 5
    9 4 -5
    9 4 -5
    9 -4 4
    9 -4 4
    9 4 -4
    9 4 -4
    9 4 -3
    9 4 -3
    9 -4 3
    9 4 -2
    9 4 -2
    9 -4 2
    9 4 -1
    9 4 -1
    9 -4 1
    9 4 0
    9 4 0
    9 -4 0
    9 4 1
    9 4 1
    9 -4 -1
    9 -4 -2
    9 -4 -2
    9 4 2
    9 4 2
    9 -4 -3
    9 4 3
    9 4 3
    -9 4 -3
    9 -4 -3
    9 4 4
    9 -4 -4
    9 4 4
    -9 4 -4
    9 -4 -4
    9 4 5
    9 -4 -5
    9 -4 -5
    -9 4 -5
    9 4 5
    9 -4 -6
    9 4 6
    9 -4 -6
    -9 4 -6
    -9 4 -7
    9 -4 -7
    9 -4 -7
    9 4 7
    9 -4 -7
    9 -4 -7
    9 -4 -8
    9 4 8
    9 -4 -8
    9 -4 -8
    9 4 9
    9 -5 9
    9 5 -8
    9 5 -8
    9 -5 8
    9 5 -7
    9 -5 7
    9 -5 6
    9 -5 6
    9 -5 6
    9 5 -6
    9 -5 5
    9 5 -5
    9 5 -5
    9 -5 5
    9 -5 4
    9 5 -4
    9 -5 4
    9 5 -4
    9 5 -4
    9 5 -3
    9 5 -3
    9 -5 3
    9 5 -3
    9 5 -2
    9 5 -2
    9 -5 2
    9 5 -2
    9 -5 1
    9 5 -1
    9 5 -1
    9 -5 1
    9 -5 0
    9 -5 0
    9 5 0
    9 5 0
    9 5 0
    9 -5 -1
    9 5 1
    9 5 1
    9 5 1
    9 5 1
    9 -5 -2
    9 5 2
    9 -5 -2
    9 5 2
    9 5 2
    9 5 2
    9 -5 -3
    9 5 3
    9 -5 -3
    9 -5 -3
    -9 5 -3
    9 5 3
    9 5 4
    9 -5 -4
    -9 5 -4
    9 -5 -4
    9 5 5
    -9 5 -5
    9 -5 -5
    9 -5 -5
    9 -5 -6
    9 -5 -6
    9 5 6
    -9 5 -6
    9 -5 -7
    9 5 7
    -9 5 -7
    9 -5 -7
    9 -5 -7
    9 -5 -8
    9 5 8
    9 -6 8
    9 6 -7
    9 -6 7
    9 6 -7
    9 -6 6
    9 6 -6
    9 6 -6
    9 -6 6
    9 6 -5
    9 -6 5
    9 -6 5
    9 6 -5
    9 6 -4
    9 -6 4
    9 -6 4
    9 6 -4
    9 6 -4
    9 -6 3
    9 6 -3
    9 6 -3
    9 6 -3
    9 6 -2
    9 -6 2
    9 6 -2
    9 -6 2
    9 6 -2
    9 -6 1
    9 6 -1
    9 6 -1
    9 -6 1
    9 -6 0
    9 -6 0
    9 6 0
    9 6 0
    9 6 1
    9 6 1
    9 -6 -1
    9 -6 -1
    9 6 2
    9 6 2
    9 -6 -2
    -9 6 -2
    9 6 3
    -9 6 -3
    9 -6 -3
    -9 6 -4
    9 -6 -4
    9 6 4
    9 -6 -4
    9 6 5
    9 -6 -5
    -9 6 -5
    9 -6 -5
    9 -6 -6
    9 -6 -6
    -9 6 -6
    9 6 6
    9 6 7
    9 -6 -7
    -9 6 -7
    9 -7 6
    9 -7 5
    9 7 -5
    9 -7 5
    9 7 -4
    9 -7 4
    9 -7 4
    9 -7 3
    9 7 -3
    9 -7 3
    9 -7 3
    9 7 -2
    9 -7 2
    9 -7 2
    9 7 -1
    9 -7 1
    9 -7 1
    9 7 0
    9 -7 0
    9 -7 0
    -9 7 -1
    9 -7 -1
    9 7 1
    9 -7 -1
    9 -7 -2
    9 -7 -2
    -9 7 -2
    9 7 2
    9 -7 -3
    9 7 3
    -9 7 -3
    9 -7 -3
    9 7 4
    9 -7 -4
    -9 7 -4
    9 -7 -4
    9 -7 -5
    -9 7 -5
    9 7 5
    9 8 -3
    9 -8 2
    9 8 -2
    9 -8 1
    -9 8 1
    9 -8 1
    9 -8 0
    -9 8 0
    9 -8 0
    9 -8 -1
    -9 8 -1
    9 -8 -1
    -9 8 -2
    9 -8 -2
    -9 8 -3
    9 -8 -3
    10 0 0
    10 0 0
    10 0 0
    10 0 -1
    10 0 1
    10 0 1
    10 0 -1
    10 0 1
    10 0 2
    10 0 -2
    10 0 -2
    10 0 2
    10 0 -2
    10 0 2
    10 0 3
    10 0 -3
    10 0 -3
    10 0 3
    10 0 -3
    10 0 -4
    10 0 4
    10 0 -4
    10 0 4
    10 0 5
    10 0 -5
    10 0 -5
    10 0 5
    10 0 6
    10 0 -6
    10 0 6
    10 0 -6
    10 0 -7
    10 0 7
    10 0 -7
    10 0 -7
    10 0 8
    10 0 -8
    10 0 9
    10 -1 9
    10 -1 8
    10 -1 7
    10 1 -7
    10 1 -7
    10 -1 6
    10 1 -6
    10 -1 6
    10 1 -6
    10 1 -6
    10 -1 5
    10 1 -5
    10 -1 5
    10 1 -5
    10 -1 4
    10 1 -4
    10 -1 4
    10 1 -4
    10 -1 3
    10 1 -3
    10 -1 3
    10 1 -3
    10 1 -3
    10 -1 2
    10 1 -2
    10 -1 2
    10 1 -2
    10 1 -2
    10 -1 2
    10 1 -2
    10 1 -1
    10 -1 1
    10 1 -1
    10 -1 1
    10 1 -1
    10 -1 1
    10 1 -1
    10 1 0
    10 -1 0
    10 1 0
    10 -1 0
    10 -1 0
    10 1 0
    10 1 1
    10 -1 -1
    10 -1 -1
    10 1 1
    10 -1 -1
    10 1 2
    10 -1 -2
    10 -1 -2
    10 1 2
    10 -1 -2
    10 1 2
    10 1 3
    10 -1 -3
    10 -1 -3
    10 1 3
    10 -1 -3
    10 -1 -3
    10 1 4
    10 -1 -4
    10 -1 -4
    10 1 4
    10 -1 -4
    10 1 5
    10 -1 -5
    10 -1 -5
    10 1 5
    10 -1 -5
    10 1 6
    10 -1 -6
    10 -1 -6
    10 1 6
    10 -1 -6
    10 1 7
    10 -1 -7
    10 -1 -7
    10 1 7
    10 1 8
    10 -1 -8
    10 1 9
    10 -2 9
    10 -2 8
    10 2 -8
    10 -2 7
    10 2 -7
    10 -2 6
    10 -2 6
    10 2 -6
    10 2 -6
    10 -2 5
    10 2 -5
    10 2 -5
    10 -2 5
    10 -2 4
    10 2 -4
    10 2 -4
    10 -2 4
    10 2 -4
    10 -2 3
    10 2 -3
    10 -2 3
    10 2 -3
    10 2 -3
    10 2 -2
    10 -2 2
    10 -2 2
    10 2 -2
    10 2 -2
    10 2 -2
    10 2 -2
    10 -2 1
    10 2 -1
    10 2 -1
    10 2 -1
    10 2 -1
    10 -2 1
    10 -2 0
    10 2 0
    10 -2 0
    10 2 0
    10 2 0
    10 2 1
    10 -2 -1
    10 -2 -1
    10 2 1
    10 2 1
    10 2 2
    10 -2 -2
    10 -2 -2
    10 2 2
    10 2 2
    10 -2 -2
    10 2 3
    10 -2 -3
    10 2 3
    10 -2 -3
    10 -2 -3
    10 -2 -3
    10 2 3
    10 2 4
    10 -2 -4
    10 -2 -4
    10 2 4
    10 -2 -4
    10 -2 -5
    10 2 5
    10 2 5
    10 -2 -5
    10 -2 -5
    10 2 6
    10 -2 -6
    10 2 6
    10 -2 -6
    10 -2 -6
    10 -2 -7
    10 -2 -7
    10 2 7
    10 2 8
    10 -2 -8
    10 2 9
    10 -3 8
    10 -3 7
    10 3 -7
    10 -3 6
    10 3 -6
    10 3 -6
    10 -3 5
    10 -3 5
    10 3 -5
    10 3 -5
    10 -3 4
    10 3 -4
    10 -3 4
    10 3 -4
    10 3 -3
    10 -3 3
    10 3 -3
    10 -3 3
    10 3 -2
    10 3 -2
    10 -3 2
    10 3 -2
    10 3 -1
    10 3 -1
    10 -3 1
    10 3 -1
    10 3 0
    10 3 0
    10 -3 0
    10 3 0
    10 3 1
    10 -3 -1
    10 -3 -1
    10 3 1
    10 3 2
    10 -3 -2
    10 3 2
    10 -3 -2
    10 -3 -2
    10 3 2
    10 -3 -3
    10 -3 -3
    10 3 3
    10 3 3
    10 -3 -3
    10 3 3
    10 -3 -4
    10 3 4
    10 3 4
    10 -3 -4
    10 -3 -4
    10 -3 -5
    10 3 5
    10 3 5
    10 -3 -5
    10 -3 -5
    10 -3 -6
    10 3 6
    10 -3 -6
    10 -3 -6
    10 3 7
    10 -3 -7
    10 -3 -7
    10 3 8
    10 -3 -8
    10 4 -7
    10 -4 7
    10 4 -6
    10 -4 6
    10 4 -6
    10 4 -5
    10 -4 5
    10 4 -5
    10 4 -5
    10 -4 5
    10 4 -4
    10 -4 4
    10 4 -4
    10 -4 4
    10 4 -4
    10 -4 3
    10 4 -3
    10 4 -3
    10 -4 2
    10 4 -2
    10 4 -2
    10 4 -1
    10 4 -1
    10 -4 1
    10 4 -1
    10 4 0
    10 -4 0
    10 4 0
    10 4 0
    10 4 1
    -10 4 -1
    10 4 1
    10 4 1
    10 -4 -1
    10 -4 -2
    10 4 2
    10 -4 -2
    10 4 2
    -10 4 -2
    10 -4 -2
    10 4 2
    10 4 2
    10 -4 -2
    10 -4 -3
    10 4 3
    10 -4 -3
    10 4 3
    10 -4 -3
    -10 4 -3
    10 -4 -4
    10 4 4
    10 -4 -4
    10 -4 -5
    10 -4 -5
    10 4 5
    10 -4 -5
    10 -4 -6
    10 -4 -6
    10 -4 -7
    10 4 7
    10 5 -6
    10 -5 6
    10 5 -5
    10 5 -5
    10 -5 5
    10 -5 4
    10 5 -4
    10 5 -4
    10 -5 3
    10 5 -3
    10 5 -3
    10 -5 2
    10 5 -2
    10 5 -2
    10 -5 1
    10 -5 1
    10 5 -1
    10 5 -1
    10 -5 0
    10 -5 0
    10 5 0
    10 5 0
    10 5 1
    -10 5 -1
    10 -5 -1
    10 5 1
    10 -5 -1
    -10 5 -2
    10 -5 -2
    10 -5 -2
    -10 5 -3
    10 -5 -3
    10 5 3
    10 -5 -3
    10 -5 -3
    -10 5 -4
    10 -5 -4
    10 5 4
    10 -5 -4
    10 -5 -5
    10 5 5
    10 -5 -6
    10 5 6
    10 6 -4
    10 6 -3
    10 -6 3
    10 -6 2
    10 6 -2
    10 -6 2
    10 -6 1
    10 6 -1
    10 -6 1
    10 6 0
    10 -6 0
    10 -6 0
    -10 6 0
    10 -6 -1
    10 -6 -1
    -10 6 -1
    10 -6 -2
    10 -6 -2
    -10 6 -2
    10 -6 -3
    -10 6 -3
    10 -6 -3
    10 6 4
    10 6 5
    10 -7 0
    10 -7 -1
    11 0 0
    11 0 0
    11 0 0
    11 0 -1
    11 0 -1
    11 0 1
    11 0 -1
    11 0 1
    11 0 -2
    11 0 -2
    11 0 -2
    11 0 -2
    11 0 2
    11 0 -3
    11 0 -3
    11 0 -3
    11 0 3
    11 0 -4
    11 0 -4
    11 0 -4
    11 0 4
    11 0 -5
    11 0 5
    11 0 5
    11 0 -5
    11 0 -5
    11 0 -6
    11 0 6
    11 0 7
    11 -1 7
    11 -1 6
    11 -1 5
    11 1 -5
    11 -1 5
    11 1 -5
    11 1 -4
    11 -1 4
    11 1 -4
    11 1 -3
    11 1 -3
    11 -1 3
    11 1 -3
    11 1 -2
    11 -1 2
    11 1 -2
    11 1 -2
    11 1 -1
    11 -1 1
    11 1 -1
    11 1 -1
    11 -1 0
    11 1 0
    11 -1 0
    11 1 0
    11 1 0
    11 -1 0
    11 1 1
    11 -1 -1
    11 -1 -1
    11 -1 -1
    11 1 1
    11 -1 -1
    11 -1 -2
    11 -1 -2
    11 -1 -2
    11 1 2
    11 -1 -2
    11 -1 -3
    11 -1 -3
    11 1 3
    11 -1 -3
    11 -1 -4
    11 -1 -4
    11 1 4
    11 -1 -4
    11 -1 -5
    11 1 5
    11 -1 -5
    11 1 5
    11 -1 -6
    11 1 6
    11 1 7
    11 -2 6
    11 -2 5
    11 2 -4
    11 -2 4
    11 2 -3
    11 -2 3
    11 2 -2
    11 -2 2
    11 2 -1
    11 -2 1
    11 2 -1
    11 -2 0
    11 2 0
    11 -2 0
    11 2 0
    11 -2 -1
    11 -2 -1
    11 2 1
    11 -2 -1
    11 -2 -1
    11 2 1
    11 -2 -2
    11 -2 -2
    11 -2 -2
    11 2 2
    11 -2 -2
    11 2 2
    11 -2 -3
    11 -2 -3
    11 -2 -3
    11 2 3
    11 -2 -4
    11 2 4
    11 -2 -4
    11 2 5
    11 -2 -5
    11 2 6
    11 -2 -6
    11 -3 4
    11 3 -3
    11 3 -3
    11 -3 3
    11 3 -2
    11 -3 2
    11 3 -1
    11 3 -1
    11 -3 1
    11 -3 0
    11 3 0
    11 3 0
    11 -3 0
    11 -3 -1
    11 3 1
    11 3 1
    11 -3 -1
    11 -3 -2
    11 -3 -2
    11 3 2
    11 -3 -2
    11 -3 -3
    11 3 3
    11 -3 -3
    11 -3 -4
    11 3 5
    11 -3 -5
    11 -4 3
    11 -4 2
    11 4 -2
    11 -4 1
    11 -4 0
    11 -4 -1
    11 -4 -2
    11 -5 1
    11 -5 0
    11 -5 -1
    12 0 0
    12 0 1
    12 0 2
    12 -1 2
    12 -1 1
    12 -1 0
    12 1 0
    12 1 1
    12 1 2
_diffrn_reflns_number     15582
_diffrn_reflns_av_R_equivalents     0.0368
_diffrn_reflns_av_unetI/netI     0.0217
_diffrn_reflns_theta_min     5.557
_diffrn_reflns_theta_max     76.463
_diffrn_reflns_theta_full     67.684
_diffrn_measured_fraction_theta_max     0.970
_diffrn_measured_fraction_theta_full     1.000
_diffrn_reflns_limit_h_min     -10
_diffrn_reflns_limit_h_max     12
_diffrn_reflns_limit_k_min     -12
_diffrn_reflns_limit_k_max     12
_diffrn_reflns_limit_l_min     -16
_diffrn_reflns_limit_l_max     16
_diffrn_radiation_probe     x-ray
_refine_special_details     ?
_reflns_number_total     2577
_reflns_number_gt     2456
_reflns_threshold_expression     'I > 2\s(I)'
_refine_ls_structure_factor_coef     Fsqd
_refine_ls_matrix_type     full
_refine_ls_R_factor_all     0.0301
_refine_ls_R_factor_gt     0.0284
_refine_ls_wR_factor_gt     0.0717
_refine_ls_wR_factor_ref     0.0730
_refine_ls_goodness_of_fit_ref     1.051
_refine_ls_restrained_S_all     1.051
_refine_ls_number_reflns     2577
_refine_ls_number_parameters     164
_refine_ls_number_restraints     0
_refine_ls_hydrogen_treatment     constr
_refine_ls_weighting_scheme     calc
_refine_ls_weighting_details
              'w=1/[\s^2^(Fo^2^)+(0.0356P)^2^+0.1897P] where P=(Fo^2^+2Fc^2^)/3'
_atom_sites_solution_hydrogens     geom
_atom_sites_solution_primary     ?
_atom_sites_solution_secondary     ?
_refine_ls_shift/su_max     0.000
_refine_ls_shift/su_mean     0.000
_refine_diff_density_max     0.140
_refine_diff_density_min     -0.180
_refine_ls_extinction_method
;
SHELXL-2018/3 (Sheldrick 2015b)
;
_refine_ls_extinction_coef     0.0019(4)
_refine_ls_extinction_expression
                                  'Fc^*^=kFc[1+0.001xFc^2^\l^3^/sin(2\q)]^-1/4^'
_refine_ls_abs_structure_details
;
Flack <i>x</i> determined using 979 quotients
[(<i>I</i>^+^)-(<i>I</i>^-^)]/[(<i>I</i>^+^)+(<i>I</i>^-^)]
(Parsons <i>et al.</i>,  2013)
;
_refine_ls_abs_structure_Flack     0.013(9)
loop_
    _atom_type_symbol
    _atom_type_description
    _atom_type_scat_dispersion_real
    _atom_type_scat_dispersion_imag
    _atom_type_scat_source
    'C' 'C' 0.0181 0.0091
                         'International Tables Vol C Tables 4.2.6.8 and 6.1.1.4'
    'H' 'H' 0.0000 0.0000
                         'International Tables Vol C Tables 4.2.6.8 and 6.1.1.4'
    'N' 'N' 0.0311 0.0180
                         'International Tables Vol C Tables 4.2.6.8 and 6.1.1.4'
    'O' 'O' 0.0492 0.0322
                         'International Tables Vol C Tables 4.2.6.8 and 6.1.1.4'
    'S' 'S' 0.3331 0.5567
                         'International Tables Vol C Tables 4.2.6.8 and 6.1.1.4'
_computing_data_collection
;
CrysAlisPro 1.171.44.119a (Rigaku OD, 2025)
;
_computing_cell_refinement
;
CrysAlisPro 1.171.44.119a (Rigaku OD, 2025)
;
_computing_data_reduction
;
CrysAlisPro 1.171.44.119a (Rigaku OD, 2025)
;
_computing_structure_solution
;
<i>SHELXT</i> (Sheldrick, 2015a)
;
_computing_structure_refinement
;
<i>SHELXL2018/3</i> (Sheldrick, 2015b)
;
_computing_molecular_graphics
;
Olex2 1.5-ac6-020 (Dolomanov <i>et al.</i>,  2009)
;
_computing_publication_material
;
Olex2 1.5-ac6-020 (Dolomanov <i>et al.</i>,  2009)
;
loop_
    _atom_site_type_symbol
    _atom_site_label
    _atom_site_fract_x
    _atom_site_fract_y
    _atom_site_fract_z
    _atom_site_U_iso_or_equiv
    _atom_site_adp_type
    _atom_site_calc_flag
    _atom_site_occupancy
    _atom_site_disorder_assembly
    _atom_site_disorder_group
    S S1 0.89569(8) 0.55653(7) 0.61560(5) 0.0551(2) Uani d 1 . .
    S S2 0.80954(8) 0.91269(7) 0.30808(6) 0.0584(2) Uani d 1 . .
    O O1 0.7233(2) 0.91808(17) 0.49817(15) 0.0560(5) Uani d 1 . .
    N N1 0.8157(2) 0.71837(18) 0.45942(14) 0.0372(4) Uani d 1 . .
    N N2 0.8863(2) 0.6695(2) 0.29155(16) 0.0492(5) Uani d 1 . .
    C C1 0.8492(2) 0.5775(2) 0.48283(18) 0.0403(5) Uani d 1 . .
    H H1 0.932918 0.554839 0.441811 0.048 Uiso calc 1 . .
    C C8 0.7369(3) 0.4831(2) 0.44846(17) 0.0394(5) Uani d 1 . .
    C C2 0.7542(2) 0.8056(2) 0.52664(19) 0.0410(5) Uani d 1 . .
    C C9 0.6083(3) 0.5254(3) 0.4168(2) 0.0533(7) Uani d 1 . .
    H H9 0.586998 0.617694 0.417852 0.064 Uiso calc 1 . .
    C C5 0.8384(2) 0.7550(2) 0.35675(18) 0.0381(5) Uani d 1 . .
    C C6 0.9008(3) 0.7284(3) 0.1967(2) 0.0548(7) Uani d 1 . .
    H H6 0.933586 0.680501 0.138953 0.066 Uiso calc 1 . .
    C C13 0.7641(4) 0.3466(3) 0.4476(2) 0.0536(7) Uani d 1 . .
    H H13 0.851329 0.314590 0.469296 0.064 Uiso calc 1 . .
    C C4 0.7364(3) 0.6209(3) 0.6645(2) 0.0511(7) Uani d 1 . .
    H H4A 0.657947 0.571637 0.634444 0.061 Uiso calc 1 . .
    H H4B 0.733136 0.610383 0.739804 0.061 Uiso calc 1 . .
    C C3 0.7273(3) 0.7666(3) 0.6364(2) 0.0488(6) Uani d 1 . .
    H H3A 0.793298 0.815724 0.680090 0.059 Uiso calc 1 . .
    H H3B 0.633938 0.798117 0.654775 0.059 Uiso calc 1 . .
    C C12 0.6630(5) 0.2569(3) 0.4149(2) 0.0687(10) Uani d 1 . .
    H H12 0.681842 0.164056 0.415077 0.082 Uiso calc 1 . .
    C C7 0.8660(3) 0.8566(3) 0.1911(2) 0.0600(8) Uani d 1 . .
    H H7 0.871548 0.909530 0.130911 0.072 Uiso calc 1 . .
    C C10 0.5096(3) 0.4347(3) 0.3836(3) 0.0681(9) Uani d 1 . .
    H H10 0.422186 0.465784 0.361365 0.082 Uiso calc 1 . .
    C C11 0.5374(4) 0.3017(3) 0.3825(3) 0.0682(9) Uani d 1 . .
    H H11 0.469717 0.240301 0.359493 0.082 Uiso calc 1 . .
loop_
    _atom_site_aniso_label
    _atom_site_aniso_U_11
    _atom_site_aniso_U_22
    _atom_site_aniso_U_33
    _atom_site_aniso_U_12
    _atom_site_aniso_U_13
    _atom_site_aniso_U_23
    S1 0.0709(4) 0.0553(4) 0.0391(3) 0.0174(3) -0.0116(3) 0.0017(3)
    S2 0.0820(5) 0.0416(4) 0.0515(4) 0.0087(3) 0.0069(4) 0.0116(3)
    O1 0.0800(13) 0.0353(9) 0.0527(10) 0.0115(9) 0.0006(9) -0.0027(8)
    N1 0.0463(10) 0.0299(9) 0.0354(10) 0.0011(8) 0.0000(9) -0.0002(8)
    N2 0.0680(14) 0.0432(12) 0.0364(11) -0.0006(11) 0.0043(10) -0.0001(9)
    C1 0.0505(13) 0.0361(12) 0.0343(11) 0.0096(10) 0.0023(9) 0.0018(10)
    C8 0.0581(14) 0.0317(11) 0.0284(10) 0.0009(10) 0.0081(10) -0.0006(9)
    C2 0.0458(12) 0.0363(12) 0.0409(12) 0.0014(10) -0.0022(10) -0.0055(10)
    C9 0.0532(15) 0.0405(13) 0.0660(18) -0.0014(12) 0.0024(13) -0.0090(12)
    C5 0.0424(11) 0.0350(11) 0.0369(12) -0.0034(9) -0.0027(9) 0.0022(9)
    C6 0.0694(17) 0.0591(17) 0.0359(13) -0.0055(14) 0.0043(13) 0.0028(12)
    C13 0.088(2) 0.0378(13) 0.0352(13) 0.0093(13) 0.0069(13) 0.0027(10)
    C4 0.0691(17) 0.0500(15) 0.0341(12) -0.0018(13) 0.0029(12) 0.0007(11)
    C3 0.0583(15) 0.0479(14) 0.0401(13) 0.0051(12) 0.0069(11) -0.0044(11)
    C12 0.131(3) 0.0312(14) 0.0434(15) -0.0125(17) 0.0188(18) -0.0030(11)
    C7 0.0734(19) 0.0614(18) 0.0452(15) -0.0007(14) 0.0053(14) 0.0158(14)
    C10 0.0595(17) 0.0628(19) 0.082(2) -0.0120(15) 0.0055(16) -0.0157(19)
    C11 0.089(2) 0.0566(18) 0.0594(18) -0.0269(17) 0.0190(18) -0.0084(17)
_geom_special_details
;
 All esds (except the esd in the dihedral angle between two l.s. planes)
 are estimated using the full covariance matrix.  The cell esds are taken
 into account individually in the estimation of esds in distances, angles
 and torsion angles; correlations between esds in cell parameters are only
 used when they are defined by crystal symmetry.  An approximate (isotropic)
 treatment of cell esds is used for estimating esds involving l.s. planes.
;
loop_
    _geom_bond_atom_site_label_1
    _geom_bond_atom_site_label_2
    _geom_bond_site_symmetry_2
    _geom_bond_distance
    _geom_bond_publ_flag
    S1 C1 . 1.804(2) ?
    S1 C4 . 1.795(3) ?
    S2 C5 . 1.730(2) ?
    S2 C7 . 1.718(3) ?
    O1 C2 . 1.226(3) ?
    N1 C1 . 1.484(3) ?
    N1 C2 . 1.377(3) ?
    N1 C5 . 1.408(3) ?
    N2 C5 . 1.295(3) ?
    N2 C6 . 1.380(3) ?
    C1 H1 . 1.0000 ?
    C1 C8 . 1.513(3) ?
    C8 C9 . 1.383(4) ?
    C8 C13 . 1.395(3) ?
    C2 C3 . 1.510(4) ?
    C9 H9 . 0.9500 ?
    C9 C10 . 1.392(4) ?
    C6 H6 . 0.9500 ?
    C6 C7 . 1.333(4) ?
    C13 H13 . 0.9500 ?
    C13 C12 . 1.400(5) ?
    C4 H4A . 0.9900 ?
    C4 H4B . 0.9900 ?
    C4 C3 . 1.510(4) ?
    C3 H3A . 0.9900 ?
    C3 H3B . 0.9900 ?
    C12 H12 . 0.9500 ?
    C12 C11 . 1.368(5) ?
    C7 H7 . 0.9500 ?
    C10 H10 . 0.9500 ?
    C10 C11 . 1.363(5) ?
    C11 H11 . 0.9500 ?
loop_
    _geom_angle_atom_site_label_1
    _geom_angle_atom_site_label_2
    _geom_angle_atom_site_label_3
    _geom_angle_site_symmetry_1
    _geom_angle_site_symmetry_3
    _geom_angle
    _geom_angle_publ_flag
    C4 S1 C1 . . 94.83(12) ?
    C7 S2 C5 . . 88.58(13) ?
    C2 N1 C1 . . 124.80(19) ?
    C2 N1 C5 . . 120.63(19) ?
    C5 N1 C1 . . 114.25(18) ?
    C5 N2 C6 . . 110.1(2) ?
    S1 C1 H1 . . 106.6 ?
    N1 C1 S1 . . 111.35(16) ?
    N1 C1 H1 . . 106.6 ?
    N1 C1 C8 . . 112.22(19) ?
    C8 C1 S1 . . 113.11(16) ?
    C8 C1 H1 . . 106.6 ?
    C9 C8 C1 . . 123.2(2) ?
    C9 C8 C13 . . 118.0(3) ?
    C13 C8 C1 . . 118.8(3) ?
    O1 C2 N1 . . 119.9(2) ?
    O1 C2 C3 . . 119.0(2) ?
    N1 C2 C3 . . 121.0(2) ?
    C8 C9 H9 . . 119.5 ?
    C8 C9 C10 . . 121.0(3) ?
    C10 C9 H9 . . 119.5 ?
    N1 C5 S2 . . 124.30(17) ?
    N2 C5 S2 . . 115.03(17) ?
    N2 C5 N1 . . 120.7(2) ?
    N2 C6 H6 . . 122.0 ?
    C7 C6 N2 . . 116.0(3) ?
    C7 C6 H6 . . 122.0 ?
    C8 C13 H13 . . 119.9 ?
    C8 C13 C12 . . 120.1(3) ?
    C12 C13 H13 . . 119.9 ?
    S1 C4 H4A . . 110.0 ?
    S1 C4 H4B . . 110.0 ?
    H4A C4 H4B . . 108.4 ?
    C3 C4 S1 . . 108.26(19) ?
    C3 C4 H4A . . 110.0 ?
    C3 C4 H4B . . 110.0 ?
    C2 C3 C4 . . 118.2(2) ?
    C2 C3 H3A . . 107.8 ?
    C2 C3 H3B . . 107.8 ?
    C4 C3 H3A . . 107.8 ?
    C4 C3 H3B . . 107.8 ?
    H3A C3 H3B . . 107.1 ?
    C13 C12 H12 . . 119.7 ?
    C11 C12 C13 . . 120.6(3) ?
    C11 C12 H12 . . 119.7 ?
    S2 C7 H7 . . 124.8 ?
    C6 C7 S2 . . 110.4(2) ?
    C6 C7 H7 . . 124.8 ?
    C9 C10 H10 . . 119.7 ?
    C11 C10 C9 . . 120.5(3) ?
    C11 C10 H10 . . 119.7 ?
    C12 C11 H11 . . 120.1 ?
    C10 C11 C12 . . 119.7(3) ?
    C10 C11 H11 . . 120.1 ?
loop_
    _geom_torsion_atom_site_label_1
    _geom_torsion_atom_site_label_2
    _geom_torsion_atom_site_label_3
    _geom_torsion_atom_site_label_4
    _geom_torsion_site_symmetry_1
    _geom_torsion_site_symmetry_2
    _geom_torsion_site_symmetry_3
    _geom_torsion_site_symmetry_4
    _geom_torsion
    _geom_torsion_publ_flag
    S1 C1 C8 C9 . . . . 115.7(2) ?
    S1 C1 C8 C13 . . . . -64.8(3) ?
    S1 C4 C3 C2 . . . . 49.7(3) ?
    O1 C2 C3 C4 . . . . 166.8(3) ?
    N1 C1 C8 C9 . . . . -11.3(3) ?
    N1 C1 C8 C13 . . . . 168.2(2) ?
    N1 C2 C3 C4 . . . . -14.8(4) ?
    N2 C6 C7 S2 . . . . -0.5(4) ?
    C1 S1 C4 C3 . . . . -65.9(2) ?
    C1 N1 C2 O1 . . . . -175.7(2) ?
    C1 N1 C2 C3 . . . . 5.9(4) ?
    C1 N1 C5 S2 . . . . -179.52(17) ?
    C1 N1 C5 N2 . . . . -0.8(3) ?
    C1 C8 C9 C10 . . . . 178.4(3) ?
    C1 C8 C13 C12 . . . . -179.1(2) ?
    C8 C9 C10 C11 . . . . 0.7(5) ?
    C8 C13 C12 C11 . . . . 0.6(4) ?
    C2 N1 C1 S1 . . . . -33.5(3) ?
    C2 N1 C1 C8 . . . . 94.5(3) ?
    C2 N1 C5 S2 . . . . 6.7(3) ?
    C2 N1 C5 N2 . . . . -174.5(2) ?
    C9 C8 C13 C12 . . . . 0.4(4) ?
    C9 C10 C11 C12 . . . . 0.2(5) ?
    C5 S2 C7 C6 . . . . 0.1(2) ?
    C5 N1 C1 S1 . . . . 153.07(17) ?
    C5 N1 C1 C8 . . . . -79.0(2) ?
    C5 N1 C2 O1 . . . . -2.7(4) ?
    C5 N1 C2 C3 . . . . 179.0(2) ?
    C5 N2 C6 C7 . . . . 0.8(4) ?
    C6 N2 C5 S2 . . . . -0.7(3) ?
    C6 N2 C5 N1 . . . . -179.5(2) ?
    C13 C8 C9 C10 . . . . -1.0(4) ?
    C13 C12 C11 C10 . . . . -0.9(5) ?
    C4 S1 C1 N1 . . . . 58.12(18) ?
    C4 S1 C1 C8 . . . . -69.34(18) ?
    C7 S2 C5 N1 . . . . 179.1(2) ?
    C7 S2 C5 N2 . . . . 0.3(2) ?
loop_
    _geom_hbond_atom_site_label_D
    _geom_hbond_atom_site_label_H
    _geom_hbond_atom_site_label_A
    _geom_hbond_site_symmetry_A
    _geom_hbond_distance_DH
    _geom_hbond_distance_HA
    _geom_hbond_distance_DA
    _geom_hbond_angle_DHA
    _geom_hbond_publ_flag
    C3 H3B N2 4_466 0.99 2.53 3.503(4) 169 yes
    C7 H7 O1 2_674 0.95 2.62 3.495(3) 154 yes
_shelx_space_group_comment
;
The symmetry employed for this shelxl refinement is uniquely defined
by the following loop, which should always be used as a source of
symmetry information in preference to the above space-group names.
They are only intended as comments.
;
_shelx_estimated_absorpt_T_min     0.607
_shelx_estimated_absorpt_T_max     0.837
_iucr_refine_instructions_details
;
TITL ljs70c_auto_a.res in P2(1)2(1)2(1)
    ljs70c_auto.res
    created by SHELXL-2018/3 at 15:41:36 on 23-Sep-2025
REM Old TITL ljs70c_auto in P2(1)2(1)2(1)
REM SHELXT solution in P2(1)2(1)2(1): R1 0.144, Rweak 0.040, Alpha 0.002
REM <I/s> 1.003 for 12 systematic absences, Orientation as input
REM Flack x = 0.033 ( 0.014 ) from 570 Parsons' quotients
REM Formula found by SHELXT: C11 N2 O S2
CELL 1.54184 9.715063 10.040914 13.061685 90 90 90
ZERR 4 0.000151 0.000134 0.000181 0 0 0
LATT -1
SYMM 0.5-X,-Y,0.5+Z
SYMM -X,0.5+Y,0.5-Z
SYMM 0.5+X,0.5-Y,-Z
SFAC C H N O S
UNIT 52 48 8 4 8
EQIV $1 1.5-X,2-Y,-0.5+Z
EQIV $2 -0.5+X,1.5-Y,1-Z
L.S. 20
PLAN  1
SIZE 0.15 0.1 0.05
TEMP -100
HTAB C7 O1_$1
HTAB C3 N2_$2
BOND
fmap 2
acta
REM <olex2.extras>
REM <HklSrc "%.\\ljs70c_auto.hkl">
REM </olex2.extras>
WGHT    0.035600    0.189700
EXTI    0.001907
FVAR       7.54463
S1    5    0.895690    0.556534    0.615598    11.00000    0.07086    0.05529 =
         0.03913    0.00173   -0.01158    0.01743
S2    5    0.809535    0.912686    0.308081    11.00000    0.08199    0.04161 =
         0.05153    0.01158    0.00687    0.00869
O1    4    0.723262    0.918076    0.498168    11.00000    0.07996    0.03534 =
         0.05273   -0.00271    0.00063    0.01146
N1    3    0.815697    0.718375    0.459423    11.00000    0.04634    0.02986 =
         0.03536   -0.00021   -0.00002    0.00108
N2    3    0.886263    0.669517    0.291548    11.00000    0.06796    0.04324 =
         0.03645   -0.00014    0.00430   -0.00058
C1    1    0.849210    0.577479    0.482825    11.00000    0.05050    0.03613 =
         0.03425    0.00182    0.00231    0.00963
AFIX  13
H1    2    0.932918    0.554839    0.441811    11.00000   -1.20000
AFIX   0
C8    1    0.736921    0.483053    0.448458    11.00000    0.05813    0.03166 =
         0.02835   -0.00062    0.00806    0.00089
C2    1    0.754199    0.805628    0.526638    11.00000    0.04577    0.03634 =
         0.04087   -0.00548   -0.00223    0.00137
C9    1    0.608303    0.525363    0.416839    11.00000    0.05324    0.04054 =
         0.06600   -0.00901    0.00242   -0.00144
AFIX  43
H9    2    0.586998    0.617694    0.417852    11.00000   -1.20000
AFIX   0
C5    1    0.838430    0.754956    0.356753    11.00000    0.04238    0.03495 =
         0.03685    0.00224   -0.00273   -0.00335
C6    1    0.900773    0.728415    0.196725    11.00000    0.06943    0.05915 =
         0.03591    0.00284    0.00430   -0.00550
AFIX  43
H6    2    0.933586    0.680501    0.138953    11.00000   -1.20000
AFIX   0
C13   1    0.764069    0.346644    0.447606    11.00000    0.08773    0.03777 =
         0.03522    0.00267    0.00693    0.00935
AFIX  43
H13   2    0.851329    0.314590    0.469296    11.00000   -1.20000
AFIX   0
C4    1    0.736415    0.620935    0.664484    11.00000    0.06915    0.05000 =
         0.03411    0.00070    0.00293   -0.00182
AFIX  23
H4A   2    0.657947    0.571637    0.634444    11.00000   -1.20000
H4B   2    0.733136    0.610383    0.739804    11.00000   -1.20000
AFIX   0
C3    1    0.727280    0.766552    0.636446    11.00000    0.05826    0.04794 =
         0.04006   -0.00443    0.00691    0.00515
AFIX  23
H3A   2    0.793298    0.815724    0.680090    11.00000   -1.20000
H3B   2    0.633938    0.798117    0.654775    11.00000   -1.20000
AFIX   0
C12   1    0.662998    0.256896    0.414857    11.00000    0.13146    0.03123 =
         0.04342   -0.00302    0.01881   -0.01254
AFIX  43
H12   2    0.681842    0.164056    0.415077    11.00000   -1.20000
AFIX   0
C7    1    0.865956    0.856650    0.191079    11.00000    0.07340    0.06136 =
         0.04522    0.01581    0.00532   -0.00068
AFIX  43
H7    2    0.871548    0.909530    0.130911    11.00000   -1.20000
AFIX   0
C10   1    0.509591    0.434693    0.383553    11.00000    0.05952    0.06282 =
         0.08183   -0.01571    0.00551   -0.01204
AFIX  43
H10   2    0.422186    0.465784    0.361365    11.00000   -1.20000
AFIX   0
C11   1    0.537367    0.301683    0.382549    11.00000    0.08861    0.05665 =
         0.05944   -0.00843    0.01898   -0.02686
AFIX  43
H11   2    0.469717    0.240301    0.359493    11.00000   -1.20000
AFIX   0
HKLF 4
REM  ljs70c_auto_a.res in P2(1)2(1)2(1)
REM wR2 = 0.0730, GooF = S = 1.051, Restrained GooF = 1.051 for all data
REM R1 = 0.0284 for 2456 Fo > 4sig(Fo) and 0.0301 for all 2577 data
REM 164 parameters refined using 0 restraints
END
WGHT      0.0360      0.1892
REM Highest difference peak  0.140,  deepest hole -0.180,  1-sigma level  0.031
Q1    1   0.7432  0.8580  0.3106  11.00000  0.05    0.14
  REM The information below was added by Olex2.
  REM
  REM R1 = 0.0284 for 2456 Fo > 4sig(Fo) and 0.0301 for all 15671 data
  REM 164 parameters refined using n/a restraints
  REM Highest difference peak 0.14, deepest hole -0.18
  REM Mean Shift 0, Max Shift 0.000.
  REM +++ Tabular Listing of Refinement Information +++
  REM R1_all = 0.0301
  REM R1_gt = 0.0284
  REM wR_ref = 0.0730
  REM GOOF = 1.051
  REM Shift_max = 0.000
  REM Shift_mean = 0
  REM Reflections_all = 15671
  REM Reflections_gt = 2456
  REM Parameters = 164
  REM Hole = -0.18
  REM Peak = 0.14
  REM Flack = 0.013(9)
;
data_2
_audit_creation_method
;
Olex2 1.5-ac6-020
(compiled 2024.02.14 svn.r2f8d729c for Rigaku Oxford Diffraction, GUI svn.r6966)
;
_chemical_name_systematic
;
2-(Furan-2-yl)-3-phenyl-2,3,5,6-tetrahydro-4<i>H</i>-1,3-thiazin-4-one
;
_chemical_name_common     ?
_chemical_formula_moiety     'C14 H13 N O2 S'
_chemical_formula_sum     'C14 H13 N O2 S'
_chemical_formula_iupac     'C14 H13 N O2 S'
_chemical_formula_weight     259.31
_chemical_melting_point     ?
_space_group_crystal_system     monoclinic
_space_group_name_H-M_alt     'P 1 21/c 1'
_space_group_name_Hall     '-P 2ybc'
loop_
    _space_group_symop_operation_xyz
    'x, y, z'
    '-x, y+1/2, -z+1/2'
    '-x, -y, -z'
    'x, -y-1/2, z-1/2'
_cell_length_a     14.0188(2)
_cell_length_b     8.04220(10)
_cell_length_c     11.3223(2)
_cell_angle_alpha     90
_cell_angle_beta     104.0660(10)
_cell_angle_gamma     90
_cell_volume     1238.22(3)
_cell_formula_units_Z     4
_cell_measurement_reflns_used     5692
_cell_measurement_theta_min     3.2430
_cell_measurement_theta_max     76.1560
_cell_measurement_temperature     173.00(10)
_exptl_crystal_description     block
_exptl_crystal_colour     'yellow'
_exptl_crystal_size_max     0.19
_exptl_crystal_size_mid     0.18
_exptl_crystal_size_min     0.09
_exptl_crystal_density_diffrn     1.391
_exptl_crystal_density_meas     ?
_exptl_crystal_density_method     ?
_exptl_crystal_F_000     544
_exptl_absorpt_coefficient_mu     2.267
_exptl_absorpt_correction_type     multi-scan
_exptl_absorpt_process_details
;
(CrysAlisPro; Rigaku OD, 2025)
;
_exptl_absorpt_correction_T_min     0.81270
_exptl_absorpt_correction_T_max     1.00000
_diffrn_ambient_temperature     173.15
_diffrn_source     ?
_diffrn_radiation_type     CuK\a
_diffrn_radiation_wavelength     1.54184
_diffrn_measurement_device_type     'ROD, SynergyCustom system, HyPix-Arc 150'
_diffrn_measurement_device     'four-circle diffractometer'
_diffrn_measurement_method     '\w scans'
_diffrn_detector_area_resol_mean     10.0000
loop_
    _diffrn_refln_index_h
    _diffrn_refln_index_k
    _diffrn_refln_index_l
    0 0 -1
    0 0 1
    0 0 2
    0 0 2
    0 0 -2
    0 0 2
    0 0 3
    0 0 -3
    0 0 3
    0 0 3
    0 0 -4
    0 0 4
    0 0 4
    0 0 4
    0 0 5
    0 0 5
    0 0 5
    0 0 -5
    0 0 -6
    0 0 6
    0 0 7
    0 0 8
    0 0 -8
    0 0 8
    0 0 -9
    0 0 9
    0 0 10
    0 0 11
    0 0 11
    0 0 12
    0 0 12
    0 0 13
    0 -1 0
    0 1 0
    0 -1 0
    0 -1 1
    0 1 -1
    0 -1 1
    0 -1 1
    0 1 1
    0 -1 1
    0 -1 1
    0 1 -1
    0 -1 1
    0 -1 1
    0 -1 1
    0 -1 2
    0 1 -2
    0 -1 2
    0 -1 2
    0 -1 -2
    0 -1 2
    0 -1 2
    0 -1 2
    0 -1 2
    0 -1 3
    0 1 -3
    0 -1 -3
    0 -1 3
    0 -1 3
    0 -1 3
    0 -1 3
    0 1 3
    0 -1 4
    0 -1 -4
    0 -1 4
    0 -1 4
    0 -1 4
    0 -1 4
    0 1 4
    0 1 -4
    0 -1 -5
    0 1 -5
    0 -1 5
    0 -1 5
    0 -1 5
    0 -1 5
    0 -1 6
    0 1 -6
    0 -1 6
    0 -1 6
    0 -1 6
    0 -1 -6
    0 1 6
    0 -1 7
    0 1 -7
    0 -1 -7
    0 -1 7
    0 -1 8
    0 1 -8
    0 -1 8
    0 -1 8
    0 -1 -8
    0 -1 -9
    0 -1 9
    0 1 9
    0 -1 9
    0 -1 10
    0 1 11
    0 -1 -11
    0 -1 11
    0 -1 11
    0 1 11
    0 -1 12
    0 1 12
    0 1 12
    0 -1 13
    0 1 13
    0 -2 0
    0 2 0
    0 -2 0
    0 -2 1
    0 -2 1
    0 2 -1
    0 -2 1
    0 2 -1
    0 2 1
    0 -2 1
    0 -2 2
    0 -2 -2
    0 -2 2
    0 -2 2
    0 -2 2
    0 -2 2
    0 2 -2
    0 -2 2
    0 -2 2
    0 2 -2
    0 -2 3
    0 2 -3
    0 -2 3
    0 -2 3
    0 -2 3
    0 2 -3
    0 -2 -3
    0 -2 3
    0 -2 3
    0 -2 3
    0 -2 4
    0 -2 4
    0 2 -4
    0 -2 4
    0 2 -4
    0 -2 4
    0 -2 4
    0 -2 -4
    0 -2 4
    0 2 5
    0 -2 -5
    0 -2 5
    0 -2 5
    0 -2 5
    0 -2 5
    0 -2 5
    0 2 -5
    0 -2 5
    0 -2 6
    0 -2 6
    0 2 6
    0 -2 6
    0 -2 -6
    0 -2 6
    0 -2 7
    0 -2 7
    0 -2 -7
    0 2 7
    0 -2 7
    0 -2 -8
    0 2 8
    0 -2 8
    0 -2 8
    0 -2 8
    0 -2 -9
    0 -2 9
    0 -2 9
    0 2 10
    0 -2 -10
    0 -2 -10
    0 -2 10
    0 -2 10
    0 -2 -11
    0 -2 11
    0 2 11
    0 2 11
    0 -2 -12
    0 2 12
    0 -2 12
    0 -2 13
    0 3 0
    0 -3 0
    0 -3 -1
    0 -3 1
    0 -3 1
    0 -3 1
    0 3 1
    0 -3 1
    0 3 -1
    0 -3 2
    0 -3 -2
    0 -3 2
    0 -3 2
    0 -3 -2
    0 -3 2
    0 3 -2
    0 -3 3
    0 -3 3
    0 -3 3
    0 -3 -3
    0 3 -3
    0 3 -3
    0 -3 3
    0 -3 -4
    0 3 -4
    0 -3 5
    0 -3 5
    0 -3 -5
    0 -3 -6
    0 -3 6
    0 3 6
    0 -3 6
    0 3 7
    0 -3 7
    0 -3 7
    0 -3 -7
    0 3 8
    0 -3 -8
    0 -3 8
    0 -3 9
    0 -3 -9
    0 -3 -10
    0 3 11
    0 3 11
    0 -3 -11
    0 -3 11
    0 -3 12
    0 3 12
    0 -3 -12
    0 4 0
    0 4 1
    0 -4 1
    0 -4 -1
    0 4 -1
    0 -4 -2
    0 -4 2
    0 -4 2
    0 4 -2
    0 -4 2
    0 -4 3
    0 -4 3
    0 -4 3
    0 -4 3
    0 -4 4
    0 -4 -4
    0 -4 4
    0 -4 4
    0 4 5
    0 -4 5
    0 -4 -5
    0 -4 5
    0 -4 -6
    0 -4 6
    0 4 6
    0 -4 6
    0 -4 -7
    0 4 7
    0 -4 7
    0 -4 7
    0 -4 8
    0 -4 -8
    0 4 8
    0 -4 8
    0 4 9
    0 -4 -9
    0 -4 10
    0 -4 -10
    0 4 10
    0 -4 -11
    0 -4 11
    0 -4 -11
    0 4 11
    0 -4 12
    0 -5 0
    0 -5 1
    0 -5 -1
    0 -5 -1
    0 -5 1
    0 -5 -2
    0 -5 2
    0 -5 2
    0 -5 -2
    0 -5 2
    0 -5 3
    0 -5 -3
    0 -5 3
    0 -5 3
    0 -5 3
    0 -5 -4
    0 -5 4
    0 -5 4
    0 -5 4
    0 5 5
    0 -5 5
    0 -5 5
    0 -5 -5
    0 -5 6
    0 -5 -6
    0 5 6
    0 -5 -7
    0 -5 7
    0 5 7
    0 -5 7
    0 -5 -8
    0 5 8
    0 -5 9
    0 -5 -10
    0 -5 -10
    0 -5 10
    0 -5 -11
    0 -5 11
    0 -5 -11
    0 5 11
    0 -6 0
    0 -6 0
    0 -6 -1
    0 -6 -1
    0 -6 -1
    0 -6 1
    0 -6 1
    0 -6 1
    0 -6 2
    0 -6 2
    0 -6 2
    0 -6 -2
    0 -6 -2
    0 -6 3
    0 -6 -3
    0 -6 3
    0 -6 3
    0 -6 4
    0 -6 -4
    0 6 5
    0 -6 -5
    0 -6 -6
    0 6 6
    0 -6 6
    0 6 7
    0 -6 7
    0 -6 -7
    0 -6 -8
    0 -6 8
    0 -6 8
    0 6 9
    0 -6 -9
    0 -6 -10
    0 -6 -10
    0 -7 0
    0 -7 0
    0 -7 0
    0 -7 -1
    0 -7 1
    0 -7 1
    0 -7 -1
    0 -7 1
    0 -7 2
    0 -7 2
    0 -7 -2
    0 -7 2
    0 -7 -2
    0 -7 -3
    0 -7 3
    0 7 3
    0 -7 -3
    0 -7 3
    0 7 4
    0 -7 -4
    0 -7 4
    0 -7 -5
    0 7 5
    0 -7 6
    0 7 6
    0 -7 -7
    0 -7 7
    0 7 7
    0 -7 -8
    0 7 8
    0 -7 8
    0 -7 -8
    0 7 9
    0 -7 -9
    0 -8 0
    0 -8 0
    0 -8 0
    0 -8 -1
    0 -8 1
    0 8 1
    0 -8 1
    0 -8 1
    0 -8 -1
    0 -8 -2
    0 -8 2
    0 -8 2
    0 8 2
    0 -8 3
    0 -8 4
    0 -8 -4
    0 -8 -5
    0 -8 5
    0 8 5
    0 -8 -6
    0 8 6
    0 -8 6
    0 -8 7
    0 8 7
    0 -8 -7
    0 8 8
    0 -8 -8
    0 -9 0
    0 -9 -1
    0 -9 1
    0 -9 -2
    0 -9 2
    0 9 2
    0 9 3
    0 -9 3
    0 -9 -3
    0 -9 -4
    0 -9 4
    0 9 4
    0 -9 5
    0 9 5
    0 9 6
    -1 0 13
    -1 0 12
    -1 0 12
    -1 0 11
    -1 0 10
    -1 0 10
    1 0 -9
    -1 0 9
    -1 0 9
    -1 0 9
    -1 0 8
    -1 0 7
    -1 0 6
    1 0 -6
    -1 0 6
    -1 0 5
    1 0 -5
    -1 0 5
    -1 0 5
    -1 0 4
    1 0 -4
    -1 0 4
    -1 0 4
    -1 0 3
    -1 0 3
    -1 0 3
    -1 0 3
    -1 0 2
    -1 0 2
    -1 0 2
    1 0 -2
    -1 0 1
    -1 0 1
    -1 0 1
    -1 0 1
    -1 0 1
    1 0 -1
    -1 0 0
    -1 0 0
    1 0 0
    -1 0 -1
    1 0 1
    -1 0 -2
    1 0 2
    1 0 2
    1 0 3
    -1 0 -3
    1 0 4
    -1 0 -4
    1 0 4
    1 0 5
    -1 0 -5
    -1 0 -6
    1 0 6
    1 0 7
    1 0 7
    -1 0 -7
    -1 0 -7
    -1 0 -8
    1 0 8
    1 0 9
    -1 0 -9
    1 0 10
    1 0 11
    1 0 11
    1 0 12
    1 0 12
    1 0 13
    -1 1 13
    -1 1 13
    -1 1 12
    -1 1 12
    -1 -1 12
    -1 1 11
    -1 -1 11
    -1 1 11
    1 -1 -11
    -1 -1 11
    -1 -1 10
    -1 1 10
    -1 1 9
    -1 -1 9
    -1 -1 9
    -1 -1 9
    1 -1 -8
    -1 -1 8
    -1 -1 8
    -1 -1 8
    -1 1 7
    1 1 -7
    -1 -1 7
    -1 -1 7
    -1 -1 7
    1 -1 -6
    -1 -1 6
    -1 -1 6
    -1 1 6
    -1 -1 6
    -1 -1 6
    -1 -1 5
    -1 1 5
    -1 -1 5
    1 1 -5
    1 -1 -5
    -1 -1 5
    -1 1 5
    1 -1 -4
    -1 -1 4
    -1 1 4
    1 1 -4
    -1 -1 4
    -1 -1 4
    -1 -1 4
    1 1 -3
    -1 -1 3
    -1 -1 3
    -1 -1 3
    -1 1 3
    -1 -1 3
    -1 -1 2
    -1 -1 2
    -1 -1 2
    -1 1 2
    -1 -1 2
    -1 -1 2
    -1 -1 2
    -1 -1 2
    -1 -1 2
    -1 -1 1
    -1 -1 1
    -1 -1 1
    -1 -1 1
    -1 -1 1
    -1 -1 1
    -1 1 1
    -1 -1 1
    -1 -1 1
    -1 -1 1
    -1 -1 0
    1 -1 0
    -1 1 0
    -1 1 0
    -1 -1 0
    -1 -1 -1
    -1 -1 -1
    1 -1 1
    1 -1 1
    1 -1 1
    -1 1 -1
    1 -1 1
    -1 1 -2
    1 -1 2
    1 -1 2
    -1 -1 -2
    1 -1 2
    1 1 2
    -1 1 -3
    1 -1 3
    1 -1 3
    1 -1 3
    1 -1 3
    1 1 3
    1 -1 3
    1 -1 4
    1 -1 4
    -1 1 -4
    1 -1 4
    -1 -1 -4
    1 1 4
    1 -1 4
    1 -1 5
    1 1 5
    -1 -1 -5
    1 -1 5
    1 -1 5
    1 -1 6
    1 1 6
    -1 1 -6
    1 -1 6
    1 -1 7
    -1 -1 -7
    -1 1 -7
    1 1 8
    1 -1 8
    -1 1 -8
    -1 -1 -8
    1 -1 9
    -1 -1 -9
    -1 -1 -9
    1 -1 9
    1 1 9
    1 -1 10
    1 -1 10
    -1 -1 -10
    1 1 10
    1 1 11
    1 -1 11
    1 -1 11
    -1 -1 -11
    1 1 12
    1 1 12
    1 -1 12
    1 1 13
    1 -1 13
    -1 -2 13
    -1 2 12
    1 -2 -12
    -1 2 12
    -1 -2 12
    1 -2 -11
    -1 -2 11
    -1 2 11
    -1 2 11
    -1 -2 10
    1 -2 -9
    -1 -2 9
    -1 -2 9
    -1 -2 9
    -1 -2 8
    -1 2 8
    -1 -2 8
    1 -2 -8
    -1 -2 8
    -1 -2 7
    -1 -2 7
    -1 -2 7
    1 -2 -7
    -1 -2 7
    -1 -2 7
    -1 -2 6
    -1 2 6
    -1 -2 6
    -1 -2 6
    -1 -2 6
    -1 -2 5
    1 -2 -5
    -1 -2 5
    -1 -2 5
    -1 -2 5
    -1 -2 5
    -1 -2 4
    -1 -2 4
    1 -2 -4
    1 2 -4
    -1 -2 4
    -1 -2 4
    1 2 -4
    -1 -2 4
    -1 -2 3
    -1 -2 3
    1 2 -3
    -1 -2 3
    -1 -2 3
    -1 -2 3
    -1 -2 3
    -1 -2 3
    -1 -2 3
    1 -2 -3
    -1 -2 3
    -1 2 2
    -1 -2 2
    -1 -2 2
    -1 -2 2
    -1 -2 2
    -1 -2 2
    1 2 -2
    -1 -2 2
    -1 -2 2
    -1 2 1
    -1 -2 1
    -1 -2 1
    -1 -2 1
    -1 -2 1
    1 2 -1
    -1 -2 0
    -1 -2 0
    -1 2 0
    1 2 0
    1 -2 0
    -1 -2 0
    -1 -2 0
    -1 2 0
    -1 -2 -1
    -1 2 -1
    -1 2 -1
    1 -2 1
    1 -2 1
    1 -2 2
    -1 -2 -2
    1 -2 2
    1 -2 2
    1 -2 2
    -1 2 -2
    -1 -2 -3
    -1 -2 -3
    1 -2 3
    1 -2 3
    -1 2 -3
    1 -2 3
    1 -2 3
    1 -2 3
    -1 2 -3
    1 -2 3
    1 -2 4
    1 -2 4
    1 -2 4
    1 -2 4
    1 -2 4
    -1 2 -4
    -1 -2 -4
    1 2 4
    1 2 5
    1 -2 5
    1 -2 5
    1 -2 5
    1 -2 5
    1 -2 5
    -1 2 -6
    1 -2 6
    1 -2 6
    1 -2 6
    -1 -2 -6
    1 -2 6
    1 2 7
    1 -2 7
    1 -2 7
    -1 -2 -7
    1 -2 7
    -1 -2 -8
    1 -2 8
    1 2 8
    1 -2 8
    1 -2 9
    -1 -2 -9
    -1 -2 -9
    1 2 9
    1 -2 9
    -1 -2 -10
    -1 -2 -10
    1 2 10
    -1 -2 -11
    1 2 11
    1 -2 11
    1 2 11
    1 2 12
    1 2 12
    -1 -2 -12
    -1 -3 13
    1 -3 -12
    -1 -3 12
    -1 3 12
    1 -3 -11
    -1 -3 11
    -1 3 11
    1 -3 -10
    -1 -3 9
    -1 3 9
    1 -3 -9
    -1 -3 8
    -1 -3 8
    -1 3 8
    1 -3 -8
    -1 -3 8
    -1 -3 7
    1 -3 -7
    -1 -3 7
    -1 -3 7
    -1 -3 7
    -1 3 7
    -1 -3 6
    -1 -3 6
    1 -3 -6
    -1 3 6
    -1 -3 6
    -1 -3 6
    -1 -3 5
    -1 -3 5
    -1 -3 5
    1 -3 -5
    -1 -3 4
    1 -3 -4
    -1 -3 4
    -1 -3 4
    -1 -3 3
    -1 -3 3
    1 3 -3
    -1 -3 3
    1 -3 -3
    -1 -3 3
    -1 -3 3
    1 3 -2
    -1 -3 2
    -1 3 2
    -1 -3 2
    -1 -3 2
    -1 -3 2
    1 3 -1
    -1 -3 1
    -1 -3 1
    -1 -3 1
    -1 3 1
    -1 -3 1
    -1 -3 1
    1 3 0
    -1 -3 0
    -1 -3 0
    -1 3 0
    -1 -3 0
    -1 -3 0
    -1 3 -1
    -1 3 -1
    -1 -3 -1
    -1 -3 -1
    1 -3 1
    -1 -3 -1
    1 -3 1
    -1 -3 -2
    -1 -3 -2
    -1 3 -2
    1 -3 2
    -1 3 -2
    1 -3 3
    -1 -3 -3
    1 -3 3
    1 -3 3
    -1 3 -3
    -1 3 -3
    -1 3 -4
    1 3 4
    1 -3 4
    -1 -3 -5
    1 -3 5
    1 -3 5
    1 -3 6
    1 3 6
    -1 -3 -6
    1 -3 6
    1 3 7
    1 -3 7
    1 -3 7
    -1 -3 -7
    -1 -3 -8
    1 -3 8
    1 3 8
    1 3 9
    1 -3 9
    -1 -3 -9
    1 3 10
    -1 -3 -10
    1 -3 10
    -1 -3 -11
    1 3 11
    1 3 11
    1 -3 11
    1 -3 12
    -1 -3 -12
    1 -4 -12
    -1 -4 12
    -1 4 12
    -1 -4 11
    -1 4 11
    1 -4 -11
    1 -4 -11
    -1 -4 10
    -1 -4 9
    1 -4 -9
    -1 4 9
    -1 4 8
    1 -4 -8
    -1 -4 8
    -1 -4 7
    -1 4 7
    1 -4 -7
    -1 -4 7
    -1 4 6
    -1 -4 6
    -1 -4 6
    1 -4 -6
    -1 -4 5
    -1 -4 5
    -1 -4 5
    1 -4 -5
    1 -4 -4
    -1 -4 4
    -1 -4 4
    -1 -4 4
    -1 -4 3
    -1 -4 3
    -1 -4 3
    -1 -4 3
    -1 -4 3
    -1 -4 2
    -1 -4 2
    -1 -4 2
    -1 -4 2
    -1 -4 2
    1 -4 -2
    1 4 -1
    -1 4 1
    -1 -4 1
    -1 -4 1
    -1 -4 1
    -1 -4 0
    -1 4 0
    -1 -4 0
    -1 4 -1
    -1 -4 -1
    1 -4 1
    -1 -4 -1
    1 -4 2
    -1 -4 -2
    1 -4 2
    1 -4 2
    -1 -4 -2
    1 -4 2
    1 -4 3
    -1 4 -3
    1 -4 3
    1 -4 3
    -1 -4 -4
    1 -4 4
    1 4 4
    1 4 5
    -1 -4 -5
    1 -4 5
    1 -4 6
    1 4 6
    -1 -4 -6
    1 -4 6
    1 4 7
    -1 -4 -7
    1 -4 7
    -1 -4 -8
    1 -4 8
    1 4 8
    1 4 9
    -1 -4 -9
    1 -4 10
    1 4 10
    -1 -4 -10
    -1 -4 -10
    1 -4 11
    1 4 11
    -1 5 11
    1 -5 -11
    -1 -5 11
    1 -5 -11
    1 -5 -10
    -1 -5 10
    -1 -5 9
    -1 5 9
    -1 -5 9
    -1 5 8
    -1 -5 8
    1 -5 -8
    1 -5 -7
    -1 5 7
    -1 -5 7
    -1 -5 7
    -1 -5 6
    -1 -5 6
    -1 5 6
    1 -5 -6
    1 -5 -5
    -1 -5 5
    -1 -5 4
    -1 -5 4
    -1 -5 4
    1 -5 -4
    -1 -5 3
    1 -5 -3
    -1 -5 3
    -1 -5 3
    -1 -5 3
    -1 -5 2
    -1 -5 2
    -1 -5 2
    1 -5 -2
    -1 -5 1
    -1 5 1
    -1 -5 1
    1 -5 -1
    1 -5 0
    -1 -5 0
    1 -5 0
    -1 -5 0
    1 -5 1
    1 -5 1
    1 -5 1
    -1 -5 -1
    1 -5 2
    -1 -5 -2
    1 -5 2
    1 -5 2
    -1 -5 -3
    1 -5 3
    1 -5 3
    1 -5 3
    1 -5 3
    1 5 4
    1 -5 4
    -1 -5 -4
    1 -5 4
    1 -5 5
    1 -5 5
    1 5 5
    -1 -5 -5
    1 5 6
    1 -5 6
    -1 -5 -6
    1 -5 7
    1 -5 7
    1 5 7
    -1 -5 -7
    -1 -5 -8
    1 5 8
    1 -5 9
    -1 -5 -9
    1 -5 10
    -1 -5 -10
    1 5 10
    -1 -5 -10
    -1 -5 -11
    1 -6 -10
    1 -6 -10
    -1 6 9
    1 -6 -9
    -1 -6 8
    -1 -6 8
    1 -6 -7
    -1 6 7
    -1 6 6
    -1 -6 6
    -1 -6 6
    1 -6 -6
    1 -6 -5
    -1 -6 5
    -1 6 5
    -1 -6 4
    -1 -6 4
    1 -6 -4
    -1 -6 3
    -1 -6 3
    -1 -6 3
    1 -6 -3
    1 -6 -2
    -1 -6 2
    1 -6 -2
    -1 -6 2
    -1 -6 2
    -1 -6 1
    -1 -6 1
    -1 -6 1
    1 -6 -1
    1 -6 -1
    1 -6 -1
    1 -6 0
    1 -6 0
    1 -6 0
    -1 -6 0
    -1 -6 0
    -1 6 0
    1 -6 1
    -1 -6 -1
    1 -6 1
    -1 -6 -1
    1 -6 1
    1 -6 2
    -1 -6 -2
    1 -6 2
    1 -6 2
    1 -6 3
    1 -6 3
    1 6 3
    1 -6 3
    -1 -6 -3
    1 6 4
    1 -6 4
    -1 -6 -4
    -1 -6 -5
    1 6 5
    1 -6 5
    1 -6 6
    -1 -6 -6
    1 6 6
    -1 -6 -7
    1 -6 7
    1 6 7
    1 -6 8
    -1 -6 -8
    1 6 9
    -1 -6 -9
    -1 -6 -9
    -1 -6 -10
    -1 -6 -10
    -1 7 9
    1 -7 -9
    1 -7 -8
    -1 7 8
    -1 -7 8
    1 -7 -7
    -1 -7 7
    -1 7 7
    -1 7 6
    -1 -7 6
    1 -7 -5
    -1 7 5
    -1 -7 4
    1 -7 -4
    -1 7 4
    -1 -7 3
    -1 -7 3
    -1 -7 3
    1 -7 -3
    -1 -7 2
    -1 -7 2
    -1 -7 2
    1 -7 -2
    1 -7 -2
    -1 -7 1
    -1 -7 1
    -1 -7 1
    1 -7 -1
    1 -7 -1
    1 -7 0
    -1 -7 0
    -1 -7 0
    1 -7 0
    1 -7 0
    -1 -7 0
    -1 -7 -1
    1 -7 1
    1 -7 1
    1 -7 1
    1 -7 2
    1 -7 2
    1 -7 2
    1 7 2
    -1 -7 -2
    1 7 3
    -1 -7 -3
    1 -7 3
    1 -7 4
    1 7 4
    -1 -7 -4
    1 7 5
    1 -7 5
    -1 -7 -5
    1 -7 6
    -1 -7 -6
    1 7 7
    1 -7 7
    -1 -7 -7
    1 7 8
    -1 -7 -8
    1 7 9
    -1 -7 -9
    -1 8 8
    1 -8 -8
    1 -8 -7
    -1 -8 7
    -1 8 7
    1 -8 -6
    -1 8 6
    -1 -8 6
    -1 8 5
    -1 -8 5
    1 -8 -5
    1 -8 -4
    -1 -8 4
    1 -8 -3
    -1 -8 3
    -1 8 2
    -1 -8 2
    1 -8 -2
    -1 -8 2
    -1 -8 2
    1 -8 -1
    -1 -8 1
    -1 -8 1
    -1 -8 1
    1 -8 -1
    -1 -8 0
    1 -8 0
    -1 -8 0
    1 -8 0
    -1 -8 0
    1 -8 1
    1 -8 1
    -1 -8 -1
    1 8 1
    -1 -8 -1
    -1 -8 -2
    1 -8 2
    -1 -8 -2
    1 -8 3
    -1 -8 -3
    1 -8 4
    1 8 4
    1 8 5
    -1 -8 -5
    1 -8 5
    -1 -8 -6
    1 8 6
    1 -8 6
    -1 -8 -7
    1 8 7
    1 -8 7
    1 8 8
    -1 9 6
    -1 -9 5
    -1 9 5
    -1 -9 4
    -1 9 4
    1 -9 -4
    1 -9 -3
    -1 -9 3
    -1 9 3
    -1 9 2
    -1 -9 2
    1 -9 -2
    -1 9 1
    1 -9 -1
    -1 -9 1
    -1 -9 0
    1 -9 0
    1 -9 0
    -1 -9 0
    1 -9 1
    -1 -9 -1
    1 -9 2
    -1 -9 -2
    1 9 2
    -1 -9 -3
    1 9 3
    1 -9 3
    1 -9 4
    1 9 4
    -1 -9 -4
    1 -9 5
    1 9 5
    -2 0 13
    -2 0 13
    -2 0 12
    -2 0 12
    -2 0 11
    -2 0 10
    -2 0 10
    -2 0 10
    -2 0 9
    -2 0 9
    -2 0 8
    -2 0 8
    -2 0 7
    2 0 -6
    -2 0 6
    2 0 -5
    -2 0 5
    -2 0 5
    -2 0 5
    -2 0 4
    -2 0 4
    -2 0 4
    -2 0 4
    2 0 -4
    -2 0 4
    -2 0 3
    -2 0 3
    -2 0 3
    2 0 -3
    -2 0 2
    -2 0 2
    -2 0 2
    -2 0 2
    -2 0 1
    -2 0 1
    -2 0 0
    -2 0 0
    2 0 0
    2 0 1
    -2 0 -1
    2 0 2
    -2 0 -2
    -2 0 -2
    2 0 3
    2 0 3
    -2 0 -4
    2 0 4
    2 0 4
    -2 0 -5
    2 0 5
    2 0 5
    -2 0 -5
    2 0 6
    2 0 6
    -2 0 -6
    -2 0 -7
    2 0 7
    2 0 7
    -2 0 -8
    2 0 8
    2 0 9
    -2 0 -9
    -2 0 -10
    2 0 10
    2 0 11
    2 0 11
    2 0 12
    2 0 13
    -2 -1 13
    -2 1 13
    -2 -1 12
    -2 -1 12
    -2 1 12
    -2 1 12
    -2 -1 11
    -2 1 11
    -2 1 10
    -2 -1 10
    -2 1 10
    -2 -1 10
    -2 -1 10
    -2 -1 9
    -2 -1 9
    -2 -1 9
    -2 1 9
    -2 -1 9
    2 -1 -8
    -2 -1 8
    -2 -1 8
    -2 -1 8
    -2 -1 8
    -2 -1 8
    -2 -1 7
    -2 -1 7
    -2 -1 7
    -2 -1 7
    -2 -1 6
    -2 1 6
    -2 -1 6
    2 -1 -6
    -2 -1 6
    -2 1 5
    2 -1 -5
    -2 -1 5
    -2 -1 5
    -2 -1 5
    -2 -1 5
    -2 1 5
    -2 -1 5
    -2 -1 4
    -2 1 4
    -2 -1 4
    -2 -1 4
    -2 -1 4
    -2 -1 4
    2 1 -4
    -2 1 3
    -2 1 3
    -2 -1 3
    -2 -1 3
    -2 -1 3
    -2 -1 3
    -2 -1 3
    -2 -1 3
    -2 -1 3
    -2 -1 2
    -2 1 2
    -2 -1 2
    -2 -1 2
    -2 1 2
    -2 -1 2
    -2 -1 2
    -2 -1 2
    -2 -1 2
    -2 -1 2
    -2 -1 2
    -2 1 1
    -2 -1 1
    -2 -1 1
    -2 -1 1
    -2 -1 1
    -2 -1 1
    -2 -1 1
    -2 -1 1
    -2 -1 1
    -2 1 1
    -2 -1 1
    -2 1 0
    2 -1 0
    -2 -1 0
    2 -1 0
    2 1 0
    -2 1 0
    -2 -1 0
    -2 -1 -1
    2 1 1
    -2 -1 -1
    -2 1 -1
    -2 -1 -1
    2 -1 1
    2 -1 1
    2 -1 2
    -2 1 -2
    2 1 2
    -2 -1 -2
    -2 -1 -3
    2 -1 3
    2 1 3
    -2 1 -3
    2 -1 3
    2 -1 3
    2 -1 3
    -2 -1 -4
    2 -1 4
    2 1 4
    2 -1 4
    2 -1 4
    -2 -1 -5
    2 -1 5
    2 1 5
    -2 1 -5
    2 -1 5
    2 -1 5
    2 -1 6
    -2 -1 -6
    -2 1 -6
    2 -1 7
    -2 1 -7
    -2 -1 -7
    2 1 7
    -2 -1 -8
    2 1 8
    -2 1 -8
    -2 -1 -8
    2 -1 8
    2 1 8
    -2 1 -9
    -2 -1 -9
    2 -1 9
    2 -1 9
    2 1 9
    2 1 10
    2 -1 10
    -2 -1 -10
    -2 -1 -11
    2 1 11
    2 1 11
    2 -1 11
    2 -1 12
    2 1 12
    -2 -1 -12
    -2 -2 13
    -2 2 13
    -2 2 12
    -2 -2 12
    2 -2 -12
    -2 2 11
    -2 2 11
    -2 -2 11
    2 -2 -11
    -2 -2 10
    -2 2 10
    2 -2 -9
    -2 -2 9
    -2 -2 9
    -2 -2 9
    -2 -2 8
    -2 -2 8
    -2 -2 8
    -2 -2 8
    -2 -2 8
    2 -2 -8
    -2 -2 7
    -2 -2 7
    -2 -2 7
    -2 -2 7
    -2 -2 7
    -2 -2 7
    2 -2 -7
    -2 -2 6
    -2 -2 6
    -2 2 6
    -2 -2 6
    -2 -2 6
    -2 -2 5
    -2 -2 5
    -2 -2 5
    -2 -2 5
    2 -2 -5
    -2 -2 5
    -2 -2 5
    -2 -2 4
    -2 -2 4
    -2 -2 4
    -2 -2 4
    -2 -2 4
    2 -2 -4
    -2 -2 3
    -2 -2 3
    -2 -2 3
    -2 -2 3
    -2 2 3
    -2 -2 3
    -2 -2 3
    -2 -2 3
    -2 -2 3
    -2 -2 3
    -2 -2 2
    -2 2 2
    -2 -2 2
    -2 -2 2
    -2 -2 2
    -2 -2 2
    -2 -2 2
    -2 -2 2
    -2 2 1
    -2 -2 1
    -2 -2 1
    -2 -2 1
    -2 2 1
    -2 -2 1
    -2 -2 1
    -2 -2 1
    -2 -2 0
    -2 2 0
    2 -2 0
    2 -2 0
    -2 2 0
    -2 -2 0
    -2 -2 0
    -2 -2 -1
    -2 2 -1
    2 -2 1
    -2 -2 -1
    2 -2 1
    -2 2 -1
    2 -2 2
    -2 2 -2
    -2 -2 -2
    2 -2 2
    -2 2 -2
    2 -2 2
    -2 -2 -2
    2 2 2
    -2 2 -3
    -2 2 -3
    2 2 3
    2 -2 3
    -2 -2 -3
    2 -2 3
    2 -2 4
    -2 -2 -4
    2 2 4
    2 -2 4
    2 -2 4
    2 -2 5
    2 2 5
    2 -2 5
    -2 2 -5
    2 -2 5
    -2 2 -6
    2 -2 6
    -2 -2 -6
    2 -2 7
    2 -2 7
    2 2 7
    -2 -2 -7
    -2 2 -7
    2 -2 8
    -2 -2 -8
    2 2 8
    2 -2 8
    -2 -2 -9
    2 2 9
    2 -2 9
    2 2 9
    2 2 10
    -2 -2 -10
    2 -2 11
    -2 -2 -11
    2 2 11
    2 -2 12
    -2 -2 -12
    2 2 12
    -2 -3 13
    2 -3 -12
    -2 3 12
    -2 3 11
    -2 -3 11
    2 -3 -10
    -2 -3 9
    -2 -3 9
    2 -3 -9
    -2 -3 8
    -2 -3 8
    -2 -3 8
    -2 3 8
    2 -3 -8
    -2 -3 8
    -2 3 7
    -2 -3 7
    -2 -3 7
    -2 -3 7
    -2 -3 7
    2 -3 -7
    -2 -3 6
    -2 -3 6
    -2 -3 6
    -2 -3 6
    2 -3 -6
    2 -3 -5
    -2 -3 5
    -2 -3 5
    -2 -3 5
    -2 -3 5
    -2 -3 4
    -2 -3 4
    -2 -3 4
    -2 -3 4
    -2 -3 4
    2 -3 -4
    -2 -3 4
    -2 -3 3
    -2 -3 3
    -2 -3 3
    -2 -3 3
    -2 -3 3
    -2 3 3
    -2 -3 2
    -2 3 2
    -2 -3 2
    -2 -3 2
    -2 -3 2
    -2 -3 1
    -2 3 1
    -2 -3 1
    -2 -3 1
    -2 -3 1
    -2 -3 0
    -2 -3 0
    -2 3 0
    2 -3 0
    -2 -3 0
    -2 -3 0
    2 -3 1
    -2 -3 -1
    -2 3 -1
    -2 -3 -1
    -2 3 -1
    2 -3 1
    -2 -3 -1
    -2 -3 -2
    -2 -3 -2
    2 -3 2
    -2 3 -2
    -2 3 -2
    -2 -3 -3
    2 -3 3
    2 3 3
    -2 3 -3
    2 -3 4
    -2 3 -4
    2 3 4
    2 -3 5
    -2 -3 -5
    2 -3 5
    2 3 5
    2 -3 6
    2 3 6
    -2 -3 -6
    2 3 7
    2 -3 7
    -2 -3 -7
    2 3 8
    -2 -3 -8
    2 -3 8
    2 -3 9
    -2 -3 -9
    2 3 9
    -2 -3 -9
    -2 -3 -10
    2 3 10
    2 -3 10
    2 3 11
    2 -3 11
    -2 -3 -11
    2 -3 12
    -2 4 12
    2 -4 -12
    -2 -4 12
    -2 -4 11
    2 -4 -11
    -2 4 11
    -2 -4 10
    -2 -4 9
    -2 -4 9
    -2 4 9
    2 -4 -9
    -2 4 8
    2 -4 -8
    -2 -4 8
    -2 -4 8
    -2 -4 7
    -2 -4 7
    -2 4 7
    -2 -4 7
    2 -4 -7
    -2 -4 6
    -2 -4 6
    -2 -4 6
    2 -4 -6
    -2 -4 5
    -2 -4 5
    -2 -4 5
    2 -4 -5
    -2 -4 5
    -2 -4 4
    -2 -4 4
    -2 -4 4
    -2 -4 4
    2 -4 -4
    -2 -4 3
    -2 -4 3
    -2 -4 3
    -2 -4 3
    -2 -4 3
    -2 -4 3
    -2 -4 2
    -2 -4 2
    -2 -4 2
    -2 -4 2
    -2 -4 2
    -2 -4 1
    -2 -4 1
    -2 -4 1
    -2 4 1
    -2 4 0
    -2 -4 0
    -2 -4 0
    -2 -4 0
    2 -4 1
    2 -4 1
    -2 -4 -1
    -2 -4 -1
    2 -4 2
    2 -4 2
    -2 4 -2
    -2 4 -2
    2 -4 2
    -2 4 -3
    -2 -4 -3
    2 -4 3
    2 -4 3
    -2 4 -3
    2 -4 4
    -2 -4 -4
    2 4 4
    -2 -4 -5
    2 4 5
    2 -4 5
    2 -4 5
    2 -4 6
    -2 -4 -6
    2 4 6
    2 -4 7
    2 4 7
    -2 -4 -7
    2 -4 8
    -2 -4 -8
    2 4 8
    -2 -4 -9
    -2 -4 -9
    2 4 9
    2 -4 9
    2 4 10
    2 -4 10
    -2 -4 -10
    2 4 10
    -2 -4 -10
    2 -4 11
    -2 -4 -11
    -2 5 11
    2 -5 -11
    2 -5 -11
    -2 -5 10
    2 -5 -10
    -2 -5 9
    -2 5 9
    -2 -5 8
    -2 -5 8
    -2 5 8
    2 -5 -8
    -2 5 7
    -2 -5 7
    -2 -5 7
    2 -5 -7
    -2 -5 6
    -2 -5 6
    2 -5 -6
    -2 -5 5
    -2 -5 5
    -2 -5 5
    -2 -5 5
    2 -5 -5
    -2 -5 4
    -2 -5 4
    -2 -5 4
    -2 -5 4
    -2 -5 4
    2 -5 -4
    -2 -5 3
    -2 -5 3
    2 -5 -3
    -2 -5 3
    -2 -5 3
    -2 -5 3
    -2 -5 2
    -2 5 2
    -2 -5 2
    2 -5 -2
    -2 -5 2
    -2 5 1
    -2 -5 1
    2 -5 -1
    -2 5 0
    2 -5 0
    -2 -5 0
    -2 5 -1
    2 -5 1
    -2 -5 -1
    2 -5 1
    -2 -5 -1
    2 -5 2
    -2 5 -2
    2 -5 2
    2 -5 2
    -2 -5 -2
    2 5 3
    -2 -5 -3
    2 -5 3
    2 -5 3
    -2 -5 -4
    2 -5 4
    2 5 4
    2 5 5
    -2 -5 -5
    2 -5 5
    2 -5 6
    2 -5 6
    -2 -5 -6
    2 5 6
    -2 -5 -7
    2 -5 7
    2 5 7
    2 -5 7
    2 5 8
    -2 -5 -8
    -2 -5 -9
    2 -5 9
    2 5 9
    -2 -5 -9
    2 -5 10
    2 5 10
    -2 -5 -10
    2 5 10
    -2 -5 -10
    2 -6 -11
    2 -6 -10
    -2 -6 9
    2 -6 -9
    -2 6 9
    -2 -6 8
    -2 -6 8
    -2 6 7
    2 -6 -7
    -2 -6 6
    -2 6 6
    2 -6 -6
    2 -6 -5
    -2 -6 5
    2 -6 -4
    -2 -6 4
    -2 -6 4
    2 -6 -3
    -2 -6 3
    2 -6 -3
    -2 -6 3
    -2 -6 3
    -2 -6 2
    -2 -6 2
    2 -6 -2
    2 -6 -2
    -2 -6 2
    -2 -6 1
    -2 6 1
    2 -6 -1
    -2 -6 1
    2 -6 -1
    2 -6 -1
    -2 -6 1
    2 -6 0
    2 -6 0
    -2 -6 0
    2 -6 0
    -2 6 0
    2 -6 0
    2 -6 1
    -2 6 -1
    2 -6 1
    2 -6 1
    2 -6 2
    2 6 2
    2 -6 2
    2 -6 2
    -2 -6 -2
    2 6 3
    2 -6 3
    -2 -6 -3
    -2 -6 -4
    2 -6 4
    2 6 4
    -2 -6 -5
    2 -6 5
    2 6 5
    2 6 6
    -2 -6 -6
    2 -6 7
    2 6 7
    2 6 8
    -2 -6 -8
    -2 -6 -8
    -2 -6 -9
    2 6 9
    -2 -6 -9
    2 -7 -10
    2 -7 -9
    -2 7 9
    -2 -7 8
    2 -7 -8
    -2 7 8
    -2 7 7
    2 -7 -7
    -2 -7 7
    -2 7 6
    -2 -7 6
    -2 7 5
    2 -7 -5
    -2 -7 4
    2 -7 -4
    -2 -7 3
    2 -7 -3
    -2 -7 2
    2 -7 -2
    -2 -7 2
    2 -7 -2
    2 -7 -1
    -2 -7 1
    -2 -7 1
    2 -7 -1
    -2 -7 1
    2 -7 -1
    2 -7 0
    2 7 0
    2 -7 0
    -2 -7 0
    -2 -7 0
    -2 -7 0
    2 7 1
    -2 -7 -1
    2 -7 1
    2 -7 1
    2 -7 2
    2 -7 2
    2 7 2
    2 7 3
    2 -7 3
    -2 -7 -3
    2 7 4
    -2 -7 -4
    2 7 5
    2 -7 5
    -2 -7 -6
    2 -7 6
    2 7 7
    -2 -7 -7
    2 -7 7
    -2 -7 -8
    2 7 8
    2 7 9
    -2 -8 8
    -2 8 8
    2 -8 -8
    -2 8 7
    2 -8 -7
    -2 -8 7
    -2 8 6
    2 -8 -6
    -2 -8 6
    2 -8 -5
    -2 8 5
    -2 -8 5
    -2 -8 4
    2 -8 -4
    2 -8 -3
    -2 -8 3
    -2 -8 3
    2 -8 -3
    -2 -8 2
    -2 -8 2
    -2 -8 2
    2 -8 -2
    2 -8 -1
    -2 -8 1
    -2 -8 1
    2 -8 -1
    -2 -8 1
    2 -8 0
    2 -8 0
    -2 -8 0
    -2 -8 -1
    2 -8 1
    -2 -8 -1
    2 -8 1
    2 -8 2
    -2 -8 -2
    -2 -8 -2
    -2 -8 -3
    2 -8 3
    -2 -8 -3
    2 8 3
    2 8 4
    -2 -8 -4
    2 -8 4
    2 8 5
    2 -8 5
    2 8 6
    2 -8 6
    2 8 7
    -2 9 6
    -2 -9 5
    -2 9 5
    -2 9 4
    -2 -9 4
    2 -9 -4
    -2 -9 3
    -2 9 3
    2 -9 -3
    -2 9 2
    -2 -9 2
    2 -9 -2
    -2 9 1
    2 -9 -1
    2 -9 -1
    -2 -9 1
    2 -9 0
    -2 -9 0
    -2 -9 0
    -2 -9 -1
    2 -9 1
    -2 -9 -1
    2 -9 2
    -2 -9 -2
    2 -9 3
    2 9 3
    -2 -9 -3
    2 9 4
    -2 -9 -4
    2 9 5
    -3 0 13
    -3 0 13
    -3 0 12
    -3 0 12
    -3 0 11
    -3 0 11
    -3 0 10
    -3 0 10
    -3 0 10
    -3 0 10
    -3 0 9
    -3 0 9
    -3 0 8
    -3 0 8
    -3 0 7
    -3 0 7
    -3 0 6
    -3 0 5
    -3 0 5
    -3 0 5
    -3 0 5
    3 0 -5
    -3 0 4
    -3 0 4
    -3 0 4
    3 0 -4
    -3 0 3
    -3 0 3
    -3 0 2
    -3 0 2
    -3 0 2
    -3 0 2
    -3 0 2
    -3 0 1
    -3 0 1
    -3 0 1
    3 0 -1
    -3 0 1
    -3 0 0
    3 0 0
    -3 0 -1
    3 0 1
    -3 0 -2
    3 0 2
    -3 0 -2
    -3 0 -3
    3 0 3
    3 0 3
    3 0 3
    -3 0 -4
    3 0 4
    -3 0 -4
    3 0 5
    3 0 5
    -3 0 -5
    -3 0 -6
    3 0 6
    3 0 7
    3 0 7
    -3 0 -7
    -3 0 -8
    3 0 8
    -3 0 -9
    -3 0 -10
    -3 0 -11
    3 0 11
    3 0 12
    -3 -1 13
    -3 1 13
    -3 1 12
    -3 1 12
    -3 -1 12
    -3 -1 12
    -3 1 11
    -3 -1 11
    -3 -1 11
    -3 1 11
    -3 1 10
    -3 -1 10
    -3 -1 10
    -3 -1 10
    -3 -1 10
    -3 1 10
    -3 -1 9
    -3 -1 9
    -3 -1 9
    -3 1 9
    -3 -1 9
    -3 -1 9
    -3 -1 8
    -3 -1 8
    -3 -1 8
    -3 -1 8
    -3 -1 8
    -3 -1 7
    -3 -1 7
    -3 -1 7
    -3 1 6
    -3 1 6
    -3 -1 6
    -3 -1 6
    -3 -1 6
    3 -1 -6
    -3 -1 6
    -3 1 5
    -3 -1 5
    -3 -1 5
    -3 -1 5
    3 -1 -5
    -3 -1 5
    -3 -1 4
    -3 1 4
    -3 -1 4
    -3 -1 4
    -3 -1 4
    -3 -1 4
    -3 -1 4
    -3 -1 3
    -3 1 3
    -3 -1 3
    -3 -1 3
    -3 -1 3
    -3 -1 3
    -3 -1 3
    -3 1 3
    -3 -1 3
    -3 -1 3
    -3 -1 2
    -3 1 2
    -3 1 2
    -3 -1 2
    -3 1 2
    -3 1 2
    -3 -1 2
    3 -1 -2
    -3 -1 2
    -3 -1 2
    -3 -1 2
    -3 -1 2
    -3 -1 2
    -3 -1 1
    -3 1 1
    -3 -1 1
    3 1 -1
    -3 -1 1
    -3 -1 1
    -3 -1 1
    -3 -1 1
    -3 1 1
    -3 -1 1
    3 -1 0
    -3 -1 0
    -3 -1 0
    -3 -1 0
    -3 -1 0
    3 1 0
    3 -1 0
    -3 1 0
    -3 -1 0
    3 -1 1
    -3 -1 -1
    3 1 1
    -3 1 -1
    -3 -1 -1
    -3 -1 -1
    -3 -1 -2
    -3 -1 -2
    3 1 2
    -3 1 -2
    3 -1 2
    3 1 3
    3 -1 3
    -3 -1 -3
    3 -1 3
    3 1 4
    -3 -1 -4
    3 -1 4
    3 -1 4
    -3 1 -4
    -3 1 -5
    3 1 5
    3 -1 5
    3 1 6
    3 -1 6
    -3 1 -6
    -3 -1 -6
    -3 -1 -6
    -3 1 -7
    -3 -1 -7
    -3 -1 -7
    3 -1 7
    3 1 7
    3 1 7
    3 -1 8
    3 1 8
    -3 -1 -8
    3 1 8
    -3 1 -8
    3 -1 9
    3 1 9
    -3 -1 -10
    3 -1 10
    3 -1 11
    -3 -1 -11
    3 1 11
    3 1 12
    3 -1 12
    -3 2 13
    -3 -2 13
    -3 2 12
    -3 -2 12
    -3 2 11
    -3 -2 11
    -3 -2 11
    -3 2 10
    -3 -2 10
    -3 -2 9
    -3 -2 9
    -3 2 9
    -3 -2 9
    -3 -2 9
    3 -2 -9
    -3 -2 8
    -3 -2 8
    -3 -2 8
    -3 -2 8
    -3 -2 8
    -3 -2 8
    3 -2 -8
    -3 -2 7
    -3 -2 7
    -3 -2 7
    -3 -2 7
    3 -2 -7
    -3 -2 7
    -3 -2 7
    -3 -2 6
    -3 -2 6
    -3 -2 6
    -3 -2 6
    -3 -2 6
    -3 -2 6
    -3 -2 5
    -3 -2 5
    -3 -2 5
    -3 -2 5
    -3 -2 5
    3 -2 -5
    -3 -2 4
    -3 -2 4
    -3 -2 4
    -3 -2 4
    -3 -2 4
    -3 -2 4
    -3 -2 4
    -3 2 4
    -3 -2 3
    -3 2 3
    -3 -2 3
    -3 -2 3
    -3 -2 3
    -3 -2 3
    -3 -2 3
    -3 -2 3
    -3 -2 3
    -3 -2 2
    -3 -2 2
    -3 -2 2
    -3 2 2
    3 2 -2
    -3 -2 2
    -3 -2 2
    -3 -2 2
    -3 -2 2
    -3 -2 1
    -3 -2 1
    -3 -2 1
    -3 2 1
    3 2 -1
    -3 -2 1
    -3 -2 1
    -3 -2 1
    3 -2 -1
    -3 2 1
    -3 -2 1
    3 -2 0
    -3 -2 0
    -3 -2 0
    -3 2 0
    3 2 0
    -3 2 0
    3 -2 0
    3 -2 1
    -3 2 -1
    -3 -2 -1
    3 2 1
    -3 -2 -1
    -3 2 -1
    3 -2 1
    -3 2 -2
    3 2 2
    -3 2 -2
    -3 -2 -2
    3 -2 2
    -3 -2 -3
    3 2 3
    3 -2 3
    3 2 4
    3 -2 4
    -3 2 -4
    3 -2 4
    3 -2 5
    -3 -2 -5
    -3 2 -5
    3 -2 5
    -3 -2 -6
    3 2 6
    -3 2 -6
    3 -2 6
    3 -2 6
    -3 -2 -7
    3 2 7
    -3 -2 -7
    3 -2 7
    -3 2 -7
    3 -2 7
    -3 -2 -8
    -3 -2 -8
    3 2 8
    3 -2 8
    3 -2 9
    3 2 9
    3 -2 10
    -3 -2 -10
    3 -2 11
    -3 -2 -11
    3 2 12
    3 -2 12
    -3 -3 13
    -3 3 12
    3 -3 -12
    -3 -3 12
    -3 -3 11
    -3 3 11
    3 -3 -10
    -3 -3 9
    -3 -3 9
    -3 -3 9
    3 -3 -9
    -3 -3 8
    -3 -3 8
    -3 3 8
    -3 -3 8
    -3 -3 8
    3 -3 -8
    -3 -3 7
    -3 -3 7
    -3 3 7
    -3 -3 7
    3 -3 -7
    -3 -3 7
    -3 -3 6
    -3 -3 6
    -3 -3 6
    -3 -3 6
    3 -3 -6
    -3 -3 6
    -3 -3 5
    3 -3 -5
    -3 -3 5
    -3 -3 5
    -3 -3 5
    -3 -3 5
    -3 -3 4
    -3 -3 4
    -3 -3 4
    -3 -3 4
    -3 -3 4
    -3 -3 4
    -3 3 3
    -3 -3 3
    -3 -3 3
    -3 -3 3
    -3 -3 3
    -3 -3 2
    -3 -3 2
    -3 3 2
    -3 -3 2
    3 3 -2
    -3 -3 2
    -3 -3 1
    -3 -3 1
    -3 -3 1
    3 -3 -1
    -3 -3 1
    -3 -3 1
    -3 3 1
    3 -3 0
    3 3 0
    -3 -3 0
    -3 -3 0
    -3 3 0
    -3 -3 0
    3 -3 1
    3 -3 1
    -3 -3 -1
    -3 -3 -1
    -3 -3 -1
    3 3 1
    -3 3 -1
    3 -3 2
    -3 -3 -2
    -3 3 -2
    3 3 2
    3 -3 3
    3 3 3
    -3 3 -3
    -3 3 -3
    -3 3 -4
    3 -3 4
    -3 -3 -4
    -3 -3 -5
    3 -3 5
    3 3 5
    3 3 6
    -3 -3 -6
    3 3 7
    -3 -3 -7
    3 -3 7
    -3 -3 -8
    -3 -3 -8
    3 -3 8
    3 3 8
    -3 -3 -9
    3 3 9
    -3 -3 -9
    3 -3 10
    -3 -3 -10
    3 3 10
    -3 -3 -11
    3 -3 11
    -3 -4 12
    -3 4 12
    3 -4 -12
    -3 -4 11
    -3 4 11
    3 -4 -11
    -3 -4 10
    -3 -4 9
    3 -4 -9
    -3 -4 9
    -3 4 9
    -3 -4 8
    -3 4 8
    -3 -4 8
    -3 -4 8
    3 -4 -8
    -3 4 7
    -3 -4 7
    -3 -4 7
    -3 -4 7
    3 -4 -7
    -3 -4 6
    -3 -4 6
    -3 -4 6
    3 -4 -6
    -3 -4 5
    -3 -4 5
    -3 -4 5
    -3 -4 5
    -3 -4 5
    3 -4 -5
    -3 4 4
    -3 -4 4
    -3 -4 4
    3 -4 -4
    -3 -4 4
    -3 -4 4
    -3 4 3
    -3 -4 3
    -3 -4 3
    -3 -4 3
    -3 -4 3
    -3 -4 3
    -3 -4 3
    -3 -4 2
    -3 -4 2
    -3 -4 2
    -3 -4 2
    3 -4 -1
    -3 -4 1
    -3 4 0
    -3 -4 0
    -3 -4 0
    3 -4 1
    3 -4 1
    -3 -4 -1
    -3 4 -1
    3 4 1
    -3 -4 -1
    -3 -4 -1
    -3 4 -2
    3 -4 2
    3 4 3
    3 -4 3
    -3 4 -3
    -3 -4 -3
    -3 4 -3
    3 -4 4
    3 4 4
    -3 4 -4
    -3 -4 -4
    3 -4 5
    -3 4 -5
    -3 -4 -5
    3 4 5
    -3 -4 -6
    3 -4 6
    3 4 6
    3 -4 6
    -3 -4 -7
    3 4 7
    -3 -4 -8
    3 4 8
    -3 -4 -8
    3 -4 9
    -3 -4 -9
    -3 -4 -10
    3 4 10
    -3 -4 -11
    -3 -5 11
    3 -5 -11
    -3 5 11
    -3 -5 10
    3 -5 -10
    -3 5 9
    -3 -5 9
    -3 -5 9
    -3 -5 8
    -3 -5 8
    -3 5 8
    3 -5 -8
    -3 -5 7
    -3 -5 7
    -3 5 7
    3 -5 -7
    -3 -5 6
    -3 -5 6
    -3 -5 6
    3 -5 -6
    -3 -5 5
    -3 -5 5
    -3 -5 5
    3 -5 -5
    -3 -5 5
    -3 -5 4
    -3 -5 4
    -3 -5 4
    -3 -5 4
    -3 -5 4
    -3 -5 4
    3 -5 -4
    -3 5 3
    -3 -5 3
    -3 -5 3
    -3 -5 3
    -3 -5 3
    3 -5 -3
    -3 -5 3
    -3 5 2
    -3 -5 2
    -3 -5 2
    -3 -5 2
    -3 -5 2
    -3 5 1
    -3 -5 1
    -3 5 0
    -3 -5 0
    3 -5 0
    3 5 1
    -3 5 -1
    3 -5 1
    -3 -5 -1
    3 -5 1
    -3 -5 -2
    3 -5 2
    3 5 2
    3 -5 2
    -3 5 -2
    3 5 3
    -3 -5 -3
    3 -5 3
    3 -5 4
    3 5 4
    -3 -5 -4
    -3 -5 -5
    3 5 5
    3 -5 5
    3 5 6
    -3 -5 -6
    3 -5 6
    -3 -5 -7
    -3 -5 -7
    3 5 7
    -3 -5 -8
    3 5 8
    -3 -5 -9
    -3 -5 -9
    3 5 9
    -3 -5 -10
    3 5 10
    3 -6 -11
    3 -6 -10
    3 -6 -9
    -3 -6 9
    -3 6 9
    -3 -6 8
    3 -6 -7
    -3 6 7
    3 -6 -6
    -3 -6 6
    -3 -6 5
    -3 -6 5
    3 -6 -5
    -3 -6 4
    -3 -6 4
    3 -6 -4
    -3 -6 3
    -3 -6 3
    -3 -6 3
    3 -6 -3
    -3 6 2
    -3 -6 2
    3 -6 -2
    -3 -6 2
    -3 -6 1
    -3 -6 1
    -3 6 1
    -3 -6 1
    3 -6 0
    3 -6 0
    -3 -6 0
    -3 6 0
    3 6 0
    3 6 1
    -3 6 -1
    3 -6 1
    3 -6 1
    3 -6 2
    3 6 2
    -3 6 -2
    -3 -6 -2
    3 -6 2
    3 -6 3
    -3 -6 -3
    3 6 3
    -3 -6 -4
    3 -6 4
    3 6 4
    -3 -6 -5
    3 6 5
    3 -6 5
    -3 -6 -6
    -3 -6 -6
    3 6 6
    -3 -6 -7
    3 -6 7
    -3 -6 -7
    -3 -6 -8
    3 6 8
    -3 -6 -8
    -3 -6 -9
    3 6 9
    3 -7 -10
    3 -7 -9
    -3 -7 8
    3 -7 -8
    -3 7 8
    -3 7 7
    -3 -7 7
    3 -7 -7
    -3 -7 6
    -3 7 6
    3 -7 -5
    -3 -7 4
    3 -7 -4
    -3 -7 3
    3 -7 -3
    -3 -7 2
    3 -7 -2
    3 -7 -2
    -3 -7 2
    -3 -7 2
    3 -7 -1
    -3 -7 1
    -3 -7 1
    3 -7 -1
    3 -7 -1
    -3 -7 1
    -3 -7 0
    3 -7 0
    -3 -7 0
    -3 7 0
    3 -7 0
    3 -7 1
    3 -7 1
    -3 -7 -1
    3 7 1
    3 -7 2
    3 7 2
    3 -7 3
    3 7 3
    3 7 4
    -3 -7 -5
    3 -7 5
    3 -7 6
    3 7 6
    -3 -7 -6
    3 7 7
    -3 -7 -7
    -3 -7 -8
    3 7 8
    3 7 9
    3 -8 -8
    -3 -8 8
    -3 8 8
    -3 -8 7
    -3 8 7
    3 -8 -7
    -3 -8 6
    -3 8 6
    3 -8 -6
    -3 -8 5
    -3 8 5
    3 -8 -5
    3 -8 -4
    -3 -8 4
    3 -8 -4
    -3 -8 3
    -3 -8 3
    3 -8 -3
    3 -8 -3
    3 -8 -2
    3 -8 -2
    -3 -8 2
    -3 -8 2
    -3 -8 2
    3 -8 -2
    3 -8 -1
    3 -8 -1
    -3 -8 1
    -3 -8 1
    3 -8 0
    -3 -8 0
    3 -8 0
    -3 -8 0
    3 -8 1
    -3 -8 -1
    -3 -8 -1
    3 8 2
    3 -8 2
    -3 -8 -2
    -3 -8 -2
    -3 -8 -3
    3 -8 3
    3 8 3
    -3 -8 -3
    3 8 4
    3 -8 4
    -3 -8 -4
    3 -8 5
    3 8 5
    3 -8 6
    3 8 6
    3 8 7
    -3 9 6
    -3 -9 5
    -3 9 5
    -3 -9 4
    -3 9 4
    -3 -9 3
    3 -9 -3
    -3 9 3
    -3 9 2
    3 -9 -2
    3 -9 -1
    -3 9 1
    -3 -9 1
    -3 -9 0
    3 -9 0
    -3 9 0
    3 -9 1
    -3 -9 -1
    -3 -9 -2
    3 -9 2
    -3 -9 -3
    3 -9 3
    3 9 3
    3 -9 4
    3 9 4
    -4 0 13
    -4 0 12
    -4 0 12
    -4 0 12
    -4 0 11
    -4 0 11
    -4 0 10
    -4 0 10
    -4 0 10
    -4 0 10
    -4 0 9
    -4 0 9
    -4 0 8
    -4 0 8
    -4 0 8
    -4 0 7
    -4 0 7
    -4 0 7
    -4 0 6
    -4 0 5
    -4 0 5
    4 0 -5
    -4 0 5
    -4 0 4
    -4 0 4
    -4 0 3
    -4 0 3
    -4 0 3
    -4 0 3
    -4 0 2
    -4 0 2
    -4 0 2
    -4 0 2
    -4 0 1
    -4 0 1
    4 0 -1
    -4 0 1
    -4 0 0
    4 0 0
    4 0 1
    -4 0 -1
    4 0 2
    4 0 2
    4 0 3
    -4 0 -3
    4 0 3
    -4 0 -4
    4 0 4
    4 0 5
    -4 0 -5
    4 0 6
    4 0 6
    -4 0 -6
    -4 0 -7
    4 0 7
    -4 0 -8
    4 0 9
    4 0 10
    -4 0 -10
    4 0 11
    -4 0 -11
    4 0 12
    -4 -1 13
    -4 1 13
    -4 -1 12
    -4 -1 12
    -4 -1 12
    -4 1 12
    -4 1 12
    -4 1 12
    -4 1 11
    -4 1 11
    -4 -1 11
    -4 1 11
    -4 -1 11
    -4 1 10
    -4 -1 10
    -4 1 10
    -4 -1 10
    -4 -1 10
    -4 -1 10
    -4 -1 9
    -4 -1 9
    -4 1 9
    -4 -1 9
    -4 -1 9
    -4 -1 9
    -4 1 9
    -4 -1 8
    -4 1 8
    -4 -1 8
    -4 -1 8
    -4 -1 8
    -4 -1 8
    -4 -1 7
    -4 1 7
    -4 -1 7
    -4 -1 7
    -4 -1 7
    -4 -1 6
    -4 -1 6
    -4 -1 6
    -4 1 6
    -4 -1 6
    -4 -1 6
    -4 -1 6
    4 -1 -6
    -4 1 5
    -4 1 5
    -4 1 5
    -4 -1 5
    4 -1 -5
    -4 1 4
    -4 -1 4
    -4 -1 4
    -4 -1 4
    -4 -1 4
    -4 -1 4
    -4 1 4
    -4 1 4
    -4 -1 4
    -4 -1 4
    -4 1 3
    -4 -1 3
    -4 -1 3
    -4 -1 3
    -4 -1 3
    -4 1 3
    -4 -1 3
    -4 1 3
    -4 -1 3
    -4 -1 3
    -4 -1 2
    -4 1 2
    -4 1 2
    -4 -1 2
    -4 -1 2
    -4 -1 2
    -4 -1 2
    -4 -1 2
    4 1 -2
    -4 1 2
    -4 1 1
    -4 -1 1
    4 1 -1
    -4 -1 1
    -4 -1 1
    -4 1 1
    -4 -1 1
    -4 -1 0
    -4 -1 0
    -4 1 0
    4 1 0
    4 -1 0
    -4 1 0
    -4 -1 -1
    4 1 1
    -4 1 -1
    -4 -1 -1
    4 -1 1
    -4 -1 -2
    -4 -1 -2
    4 1 2
    4 -1 2
    -4 -1 -3
    -4 -1 -3
    -4 1 -3
    4 1 3
    4 -1 3
    -4 -1 -4
    4 1 4
    -4 1 -4
    -4 -1 -5
    4 -1 5
    -4 1 -5
    -4 -1 -5
    -4 -1 -6
    -4 1 -6
    4 1 6
    -4 -1 -6
    4 -1 6
    -4 -1 -7
    -4 1 -7
    4 1 7
    4 -1 7
    -4 -1 -8
    -4 1 -8
    4 1 8
    4 -1 8
    4 -1 9
    -4 -1 -9
    -4 1 -9
    -4 1 -10
    -4 -1 -10
    4 1 10
    4 -1 11
    -4 -1 -11
    4 1 11
    4 1 12
    4 -1 12
    -4 -2 13
    -4 2 13
    -4 2 12
    -4 -2 12
    -4 2 12
    -4 2 12
    -4 -2 11
    -4 -2 11
    -4 2 11
    -4 -2 10
    -4 -2 9
    -4 -2 9
    -4 -2 9
    -4 -2 9
    -4 -2 9
    -4 -2 8
    -4 -2 8
    -4 -2 8
    -4 -2 8
    -4 -2 8
    -4 -2 8
    4 -2 -8
    -4 -2 7
    -4 -2 7
    -4 -2 7
    -4 -2 7
    -4 -2 7
    4 -2 -7
    -4 -2 7
    -4 -2 6
    -4 -2 6
    -4 -2 6
    -4 -2 6
    -4 -2 6
    -4 -2 6
    -4 -2 5
    -4 -2 5
    -4 -2 5
    -4 -2 5
    -4 -2 5
    -4 -2 5
    4 -2 -5
    -4 -2 5
    -4 -2 4
    -4 -2 4
    -4 2 4
    -4 -2 4
    -4 -2 4
    -4 2 4
    -4 2 3
    -4 -2 3
    -4 -2 3
    -4 -2 3
    -4 -2 3
    -4 -2 3
    -4 2 3
    -4 -2 3
    -4 -2 2
    -4 2 2
    -4 -2 2
    -4 -2 2
    -4 -2 2
    -4 -2 2
    4 2 -2
    4 2 -2
    -4 -2 2
    -4 -2 2
    -4 2 2
    -4 -2 1
    -4 2 1
    -4 -2 1
    -4 -2 1
    4 2 -1
    -4 -2 1
    -4 -2 1
    -4 2 1
    -4 -2 0
    4 -2 0
    -4 2 0
    -4 -2 0
    4 2 0
    -4 2 0
    -4 -2 0
    -4 -2 0
    -4 -2 -1
    4 2 1
    -4 2 -1
    -4 -2 -1
    4 -2 1
    4 -2 1
    -4 -2 -1
    -4 -2 -1
    -4 -2 -2
    4 2 2
    4 -2 2
    -4 2 -3
    -4 -2 -3
    4 2 3
    -4 2 -3
    4 -2 3
    -4 -2 -4
    -4 2 -4
    4 -2 4
    -4 -2 -5
    4 2 5
    -4 2 -5
    4 -2 5
    -4 -2 -5
    -4 -2 -6
    -4 -2 -6
    4 2 6
    -4 2 -6
    4 -2 6
    -4 -2 -7
    4 -2 7
    4 2 7
    -4 2 -7
    -4 -2 -7
    4 -2 8
    -4 -2 -8
    4 2 8
    -4 2 -8
    -4 -2 -9
    4 2 9
    4 -2 10
    -4 -2 -10
    -4 -2 -11
    4 2 11
    4 2 12
    -4 -3 13
    -4 -3 12
    -4 3 12
    -4 -3 11
    -4 3 11
    -4 -3 10
    4 -3 -9
    -4 -3 9
    -4 -3 9
    -4 -3 9
    4 -3 -8
    -4 -3 8
    -4 -3 8
    -4 -3 8
    -4 -3 8
    -4 -3 7
    -4 -3 7
    -4 -3 7
    -4 -3 7
    4 -3 -7
    -4 -3 6
    -4 -3 6
    -4 -3 6
    -4 -3 6
    -4 -3 6
    4 -3 -6
    4 -3 -5
    -4 -3 5
    -4 -3 5
    -4 -3 5
    -4 -3 5
    -4 -3 4
    -4 -3 4
    -4 -3 4
    -4 -3 4
    -4 -3 4
    -4 -3 4
    -4 3 3
    -4 -3 3
    -4 -3 3
    -4 -3 3
    -4 -3 3
    -4 -3 3
    -4 -3 3
    -4 3 2
    -4 -3 2
    -4 -3 1
    -4 3 1
    -4 -3 1
    4 3 -1
    -4 -3 1
    4 -3 -1
    -4 -3 0
    -4 -3 0
    -4 3 0
    -4 -3 0
    -4 -3 0
    4 3 0
    -4 3 0
    -4 -3 -1
    -4 3 -1
    -4 -3 -1
    4 3 1
    -4 3 -1
    4 -3 1
    -4 -3 -2
    4 3 2
    -4 3 -2
    -4 3 -3
    4 -3 4
    -4 -3 -4
    -4 3 -4
    4 3 4
    -4 3 -4
    4 -3 5
    -4 3 -5
    4 -3 5
    -4 -3 -5
    4 3 5
    4 -3 6
    -4 -3 -6
    -4 -3 -6
    4 3 6
    4 -3 7
    -4 -3 -7
    -4 -3 -7
    4 3 7
    -4 3 -7
    4 -3 8
    -4 -3 -8
    4 3 8
    -4 3 -8
    4 -3 9
    4 3 9
    -4 -3 -9
    -4 -3 -10
    4 3 10
    4 -3 11
    -4 -3 -11
    -4 4 12
    -4 -4 12
    4 -4 -12
    -4 -4 11
    -4 4 11
    -4 -4 10
    -4 -4 9
    -4 -4 9
    4 -4 -9
    -4 -4 8
    -4 -4 8
    -4 4 8
    -4 -4 8
    4 -4 -8
    -4 -4 7
    -4 -4 7
    -4 -4 7
    4 -4 -7
    -4 -4 6
    -4 -4 6
    -4 -4 6
    -4 -4 6
    4 -4 -6
    -4 -4 5
    -4 -4 5
    -4 -4 5
    -4 -4 5
    4 -4 -5
    -4 -4 5
    -4 -4 4
    -4 -4 4
    -4 -4 4
    -4 4 4
    -4 -4 4
    -4 -4 4
    -4 4 3
    -4 -4 3
    -4 -4 3
    -4 -4 3
    -4 -4 3
    -4 -4 3
    -4 4 2
    -4 -4 2
    -4 -4 2
    -4 -4 2
    -4 -4 2
    -4 -4 1
    -4 -4 1
    4 4 -1
    -4 -4 1
    -4 4 0
    4 4 0
    -4 -4 0
    -4 4 -1
    -4 -4 -1
    -4 4 -1
    4 4 1
    4 -4 1
    -4 4 -2
    4 -4 2
    -4 4 -2
    -4 -4 -2
    -4 4 -3
    4 4 3
    -4 -4 -3
    4 -4 3
    -4 4 -3
    -4 -4 -4
    4 -4 4
    4 4 4
    -4 4 -4
    -4 4 -4
    -4 -4 -5
    4 4 5
    4 -4 5
    -4 4 -5
    -4 -4 -6
    4 4 6
    -4 4 -6
    -4 -4 -6
    -4 -4 -7
    4 4 7
    -4 -4 -8
    -4 -4 -8
    4 4 8
    -4 -4 -9
    4 4 9
    -4 -4 -10
    4 4 10
    4 4 11
    -4 5 11
    -4 -5 11
    4 -5 -11
    -4 -5 10
    4 -5 -10
    -4 -5 9
    -4 -5 9
    -4 -5 8
    -4 -5 8
    -4 5 8
    4 -5 -8
    -4 -5 7
    -4 -5 7
    -4 -5 7
    4 -5 -7
    -4 -5 6
    -4 -5 6
    -4 -5 6
    4 -5 -6
    -4 -5 5
    -4 -5 5
    -4 -5 5
    -4 -5 5
    -4 -5 5
    4 -5 -5
    -4 -5 4
    -4 -5 4
    -4 5 4
    -4 -5 4
    -4 -5 4
    4 -5 -4
    -4 5 3
    -4 -5 3
    -4 -5 3
    -4 -5 3
    -4 -5 3
    -4 -5 3
    -4 5 2
    -4 -5 2
    -4 -5 2
    -4 -5 2
    -4 5 1
    -4 -5 1
    -4 -5 1
    -4 -5 1
    4 5 0
    -4 5 0
    4 -5 0
    -4 -5 0
    4 5 1
    4 -5 1
    -4 5 -1
    -4 -5 -1
    4 5 2
    4 -5 2
    -4 -5 -2
    -4 -5 -3
    4 5 3
    4 -5 3
    -4 5 -3
    -4 -5 -4
    4 5 4
    4 -5 4
    -4 5 -4
    -4 -5 -5
    4 -5 5
    -4 -5 -5
    4 5 5
    4 5 6
    4 -5 6
    -4 -5 -6
    4 5 7
    -4 -5 -7
    -4 -5 -7
    -4 -5 -8
    -4 -5 -8
    -4 -5 -9
    4 5 9
    4 5 10
    4 -6 -10
    4 -6 -9
    -4 -6 9
    -4 -6 8
    -4 6 7
    4 -6 -7
    -4 -6 6
    4 -6 -6
    -4 -6 5
    4 -6 -5
    -4 -6 5
    -4 -6 4
    -4 -6 4
    -4 -6 4
    4 -6 -4
    -4 -6 3
    -4 6 3
    -4 -6 3
    -4 -6 3
    4 -6 -3
    -4 -6 2
    -4 6 2
    -4 -6 2
    -4 -6 1
    4 -6 -1
    -4 6 1
    -4 -6 1
    -4 6 0
    4 -6 0
    -4 6 -1
    4 6 1
    4 -6 1
    4 -6 1
    4 -6 2
    4 6 2
    -4 6 -2
    -4 -6 -2
    -4 -6 -3
    4 6 3
    -4 6 -3
    4 -6 3
    -4 -6 -4
    4 -6 4
    4 6 4
    -4 -6 -5
    4 6 5
    4 -6 6
    -4 -6 -6
    4 6 6
    -4 -6 -7
    4 6 7
    -4 -6 -7
    -4 -6 -8
    -4 -6 -8
    4 6 8
    4 6 9
    4 -7 -10
    4 -7 -9
    4 -7 -8
    -4 -7 8
    -4 7 8
    4 -7 -7
    -4 -7 7
    -4 7 7
    -4 -7 6
    -4 -7 5
    4 -7 -5
    4 -7 -4
    -4 -7 4
    4 -7 -3
    -4 -7 3
    4 -7 -3
    4 -7 -2
    -4 -7 2
    4 -7 -2
    -4 7 1
    4 -7 -1
    -4 -7 1
    4 -7 -1
    -4 7 0
    4 -7 0
    4 -7 0
    -4 7 -1
    4 -7 1
    4 7 1
    4 -7 2
    4 7 2
    4 7 3
    4 -7 4
    4 7 4
    4 -7 5
    -4 -7 -5
    -4 -7 -6
    4 -7 6
    4 7 6
    4 7 7
    4 7 8
    4 -8 -8
    -4 8 8
    -4 -8 7
    -4 8 7
    4 -8 -7
    -4 8 6
    4 -8 -6
    -4 -8 6
    4 -8 -5
    -4 -8 5
    -4 8 5
    4 -8 -5
    4 -8 -4
    -4 -8 4
    4 -8 -4
    4 -8 -3
    4 -8 -3
    -4 -8 3
    4 -8 -3
    -4 -8 3
    4 -8 -2
    -4 -8 2
    4 -8 -2
    4 -8 -2
    -4 -8 2
    -4 -8 1
    4 -8 -1
    4 -8 -1
    -4 -8 1
    4 -8 0
    -4 -8 0
    4 -8 0
    -4 -8 0
    4 -8 1
    -4 -8 -1
    -4 -8 -1
    -4 -8 -2
    4 -8 2
    -4 -8 -2
    4 8 3
    -4 -8 -3
    4 -8 3
    -4 -8 -3
    -4 -8 -4
    4 -8 4
    4 8 4
    -4 -8 -4
    -4 -8 -5
    4 -8 5
    4 8 5
    -4 -8 -5
    4 8 6
    4 8 7
    -4 9 6
    -4 9 5
    -4 -9 4
    -4 9 4
    -4 -9 3
    -4 9 3
    4 -9 -2
    -4 9 2
    4 -9 -1
    -4 -9 1
    4 -9 0
    -4 -9 0
    -4 -9 -1
    4 -9 1
    -4 -9 -1
    4 -9 2
    -4 -9 -2
    -4 -9 -2
    4 -9 3
    -5 0 13
    -5 0 13
    -5 0 12
    -5 0 12
    -5 0 11
    -5 0 11
    -5 0 11
    -5 0 10
    -5 0 10
    -5 0 10
    -5 0 10
    -5 0 9
    -5 0 9
    -5 0 8
    -5 0 8
    -5 0 8
    -5 0 7
    -5 0 7
    -5 0 6
    -5 0 6
    -5 0 6
    -5 0 5
    5 0 -5
    -5 0 5
    -5 0 5
    -5 0 4
    -5 0 4
    -5 0 4
    -5 0 3
    -5 0 3
    -5 0 3
    -5 0 3
    -5 0 2
    -5 0 2
    -5 0 2
    -5 0 2
    -5 0 1
    -5 0 1
    5 0 -1
    -5 0 1
    -5 0 0
    5 0 0
    5 0 0
    -5 0 -1
    5 0 1
    5 0 2
    -5 0 -2
    5 0 3
    -5 0 -3
    -5 0 -4
    -5 0 -5
    5 0 5
    -5 0 -6
    5 0 6
    -5 0 -7
    -5 0 -8
    -5 0 -9
    5 0 9
    5 0 10
    -5 0 -10
    5 0 11
    -5 0 -11
    -5 1 13
    -5 -1 12
    -5 -1 12
    -5 -1 12
    -5 1 12
    -5 1 12
    -5 1 12
    -5 -1 11
    -5 1 11
    -5 -1 11
    -5 -1 11
    -5 -1 11
    -5 1 11
    -5 -1 10
    -5 -1 10
    -5 -1 10
    -5 1 9
    -5 -1 9
    -5 -1 9
    -5 -1 9
    -5 -1 9
    -5 -1 9
    -5 1 9
    -5 -1 8
    -5 1 8
    -5 -1 8
    -5 -1 8
    -5 -1 8
    -5 -1 8
    -5 1 7
    -5 -1 7
    -5 -1 7
    -5 -1 7
    -5 -1 7
    -5 -1 7
    -5 -1 6
    -5 -1 6
    -5 -1 6
    -5 -1 6
    -5 1 6
    5 -1 -6
    -5 -1 6
    -5 1 5
    -5 -1 5
    -5 -1 5
    -5 1 5
    -5 -1 5
    -5 -1 5
    -5 -1 5
    -5 1 4
    -5 1 4
    -5 -1 4
    -5 -1 4
    -5 -1 4
    -5 1 4
    -5 1 3
    -5 1 3
    -5 1 3
    -5 -1 3
    -5 -1 3
    -5 -1 3
    -5 1 3
    -5 -1 3
    -5 -1 3
    -5 -1 3
    -5 -1 3
    -5 -1 2
    -5 -1 2
    -5 1 2
    -5 -1 2
    5 1 -2
    -5 -1 2
    -5 1 2
    -5 -1 1
    -5 1 1
    -5 1 1
    5 1 -1
    -5 -1 1
    5 1 -1
    -5 1 1
    -5 -1 1
    -5 -1 0
    5 1 0
    5 -1 0
    5 1 1
    5 -1 1
    -5 -1 -2
    -5 -1 -2
    5 1 2
    -5 1 -2
    5 -1 2
    -5 -1 -2
    -5 -1 -3
    -5 1 -3
    5 1 3
    5 -1 3
    -5 -1 -3
    -5 -1 -4
    -5 -1 -4
    -5 1 -4
    5 -1 4
    -5 -1 -5
    -5 1 -5
    5 1 5
    -5 -1 -5
    5 -1 5
    -5 1 -6
    5 1 6
    -5 -1 -6
    5 -1 6
    -5 1 -7
    5 1 7
    -5 -1 -7
    5 -1 7
    -5 -1 -8
    -5 1 -8
    5 1 8
    5 -1 8
    -5 -1 -9
    -5 1 -9
    5 -1 10
    -5 -1 -10
    -5 1 -10
    5 1 10
    5 -1 11
    -5 -1 -11
    -5 1 -11
    -5 -2 13
    -5 2 13
    -5 2 12
    -5 2 12
    -5 -2 12
    -5 -2 12
    -5 2 12
    -5 -2 11
    -5 -2 11
    -5 2 11
    -5 -2 10
    -5 -2 10
    -5 -2 10
    -5 -2 9
    -5 -2 9
    -5 -2 9
    -5 -2 9
    -5 -2 9
    -5 -2 8
    -5 -2 8
    -5 -2 8
    -5 -2 8
    -5 -2 8
    5 -2 -8
    -5 -2 7
    -5 -2 7
    -5 -2 7
    -5 -2 7
    -5 -2 7
    -5 -2 7
    5 -2 -7
    -5 -2 7
    -5 -2 6
    -5 -2 6
    -5 -2 6
    -5 -2 6
    -5 -2 6
    5 -2 -6
    -5 -2 6
    -5 -2 6
    -5 -2 5
    -5 -2 5
    -5 -2 5
    -5 -2 5
    -5 -2 5
    -5 -2 5
    -5 -2 5
    -5 -2 4
    -5 2 4
    -5 -2 4
    -5 -2 4
    -5 -2 4
    -5 -2 4
    -5 -2 4
    -5 -2 4
    -5 -2 3
    -5 2 3
    -5 -2 3
    -5 -2 3
    -5 -2 2
    -5 2 2
    -5 -2 2
    -5 -2 2
    5 2 -2
    5 2 -2
    -5 -2 2
    -5 -2 1
    -5 2 1
    -5 -2 1
    -5 -2 1
    -5 -2 1
    -5 2 1
    -5 2 0
    -5 -2 0
    5 2 0
    -5 -2 0
    -5 2 0
    -5 -2 0
    5 -2 0
    -5 -2 -1
    -5 2 -1
    5 2 1
    -5 -2 -1
    -5 2 -1
    5 -2 1
    -5 2 -2
    -5 -2 -2
    -5 -2 -2
    5 2 2
    5 -2 2
    -5 2 -3
    -5 -2 -3
    5 2 3
    -5 2 -3
    -5 2 -4
    -5 -2 -4
    5 2 4
    -5 2 -4
    5 -2 4
    -5 -2 -4
    -5 -2 -5
    -5 2 -5
    -5 -2 -5
    5 2 5
    -5 2 -5
    5 -2 5
    -5 -2 -6
    5 2 6
    -5 2 -6
    -5 2 -6
    -5 -2 -6
    5 -2 6
    5 -2 7
    -5 2 -7
    -5 -2 -7
    5 2 7
    -5 2 -7
    5 -2 7
    5 -2 8
    5 2 8
    -5 -2 -9
    5 2 9
    5 -2 10
    -5 -2 -10
    -5 2 -10
    5 -2 11
    -5 -2 -11
    5 2 11
    -5 -3 13
    -5 3 12
    -5 3 12
    -5 3 12
    -5 -3 12
    -5 3 11
    -5 -3 11
    -5 -3 10
    -5 -3 10
    -5 -3 9
    -5 -3 9
    5 -3 -9
    -5 -3 8
    -5 -3 8
    -5 -3 8
    -5 -3 8
    5 -3 -8
    -5 -3 7
    -5 -3 7
    -5 -3 7
    -5 -3 7
    -5 -3 7
    5 -3 -7
    -5 -3 6
    -5 -3 6
    -5 -3 6
    -5 -3 6
    -5 -3 6
    5 -3 -6
    -5 -3 5
    -5 -3 5
    -5 3 5
    -5 -3 5
    -5 -3 5
    -5 -3 5
    -5 -3 5
    -5 -3 4
    -5 3 4
    -5 -3 4
    -5 -3 4
    -5 -3 4
    -5 -3 4
    -5 -3 3
    -5 -3 3
    -5 -3 3
    -5 -3 3
    -5 -3 3
    -5 -3 3
    -5 -3 3
    -5 3 2
    -5 -3 2
    -5 -3 2
    -5 -3 2
    -5 3 2
    -5 3 1
    -5 -3 1
    5 3 -1
    -5 -3 1
    -5 -3 1
    -5 3 1
    -5 -3 0
    -5 -3 0
    -5 3 0
    -5 -3 0
    -5 -3 0
    5 3 0
    -5 3 0
    5 -3 0
    -5 -3 -1
    -5 3 -1
    5 -3 1
    5 3 1
    -5 3 -2
    -5 -3 -2
    5 3 2
    -5 3 -2
    -5 -3 -3
    -5 3 -3
    -5 -3 -3
    5 3 3
    -5 3 -3
    -5 3 -4
    5 -3 4
    -5 -3 -4
    5 3 4
    -5 -3 -4
    -5 3 -4
    -5 -3 -5
    -5 3 -5
    -5 -3 -5
    5 3 5
    -5 3 -5
    -5 -3 -6
    5 -3 6
    -5 -3 -6
    -5 3 -6
    5 3 6
    -5 -3 -7
    5 -3 7
    -5 -3 -7
    5 3 7
    -5 3 -7
    -5 -3 -8
    5 3 8
    -5 3 -8
    5 -3 9
    -5 -3 -9
    5 -3 10
    -5 -3 -10
    5 3 11
    -5 -4 12
    5 -4 -12
    -5 4 12
    -5 4 12
    -5 -4 11
    -5 4 11
    5 -4 -10
    -5 -4 10
    -5 -4 9
    -5 -4 9
    -5 -4 8
    -5 4 8
    -5 -4 8
    -5 -4 8
    5 -4 -8
    -5 -4 7
    -5 -4 7
    -5 -4 7
    5 -4 -7
    -5 -4 6
    -5 -4 6
    -5 -4 6
    -5 -4 6
    5 -4 -6
    -5 -4 5
    -5 -4 5
    -5 -4 5
    -5 -4 5
    5 -4 -5
    -5 -4 5
    -5 4 4
    -5 -4 4
    -5 -4 4
    -5 -4 4
    -5 -4 4
    -5 -4 4
    -5 4 3
    -5 -4 3
    -5 -4 3
    -5 -4 3
    -5 -4 3
    -5 4 2
    -5 -4 2
    -5 -4 2
    -5 -4 2
    -5 -4 2
    -5 -4 1
    -5 -4 1
    -5 4 1
    -5 -4 1
    5 -4 0
    -5 4 0
    -5 -4 0
    5 4 0
    -5 4 0
    -5 4 -1
    -5 -4 -1
    5 -4 1
    -5 4 -1
    -5 -4 -2
    -5 4 -2
    -5 -4 -2
    5 4 2
    -5 4 -2
    -5 -4 -3
    -5 4 -3
    -5 -4 -3
    5 4 3
    -5 4 -3
    -5 -4 -4
    -5 4 -4
    5 -4 4
    -5 -4 -4
    5 4 4
    -5 4 -4
    -5 -4 -5
    -5 -4 -5
    5 4 5
    -5 4 -5
    5 -4 5
    -5 -4 -6
    -5 -4 -6
    5 4 6
    -5 4 -6
    -5 -4 -7
    -5 -4 -7
    5 4 7
    -5 4 -7
    -5 -4 -8
    5 4 8
    -5 -4 -9
    5 4 9
    -5 -4 -10
    5 -5 -11
    -5 5 11
    -5 -5 10
    5 -5 -10
    -5 -5 9
    -5 -5 9
    -5 5 8
    -5 -5 8
    5 -5 -8
    -5 -5 7
    -5 -5 7
    -5 -5 7
    5 -5 -7
    -5 -5 6
    -5 -5 6
    -5 -5 6
    -5 -5 6
    5 -5 -6
    -5 -5 5
    -5 -5 5
    -5 -5 5
    -5 -5 5
    5 -5 -5
    -5 5 4
    -5 -5 4
    -5 -5 4
    -5 -5 4
    -5 -5 4
    -5 5 3
    -5 -5 3
    -5 -5 3
    -5 -5 3
    -5 -5 3
    -5 5 2
    -5 -5 2
    -5 -5 2
    -5 -5 2
    -5 -5 2
    -5 -5 1
    -5 -5 1
    -5 -5 1
    -5 5 1
    5 5 0
    -5 -5 0
    -5 5 0
    5 -5 0
    5 -5 1
    -5 5 -1
    -5 -5 -2
    -5 5 -2
    5 5 2
    -5 -5 -3
    5 -5 3
    -5 5 -3
    5 5 3
    -5 5 -3
    -5 -5 -4
    5 5 4
    5 -5 4
    -5 -5 -4
    -5 5 -4
    -5 -5 -5
    5 -5 5
    5 5 5
    -5 -5 -5
    -5 5 -5
    -5 -5 -6
    -5 -5 -6
    5 5 6
    -5 -5 -7
    5 5 7
    5 5 8
    -5 -5 -8
    5 5 9
    -5 -5 -9
    5 -6 -10
    5 -6 -9
    5 -6 -8
    -5 -6 8
    -5 -6 7
    -5 6 7
    5 -6 -7
    -5 -6 6
    -5 -6 6
    5 -6 -6
    5 -6 -5
    -5 -6 5
    -5 -6 5
    -5 -6 5
    -5 -6 4
    -5 -6 4
    -5 -6 4
    -5 -6 4
    5 -6 -4
    -5 6 3
    -5 -6 3
    -5 -6 3
    -5 -6 3
    -5 -6 3
    5 -6 -3
    -5 6 2
    -5 -6 2
    -5 -6 2
    -5 -6 2
    -5 6 1
    -5 -6 1
    -5 -6 1
    5 -6 -1
    -5 -6 1
    -5 6 0
    -5 -6 0
    5 -6 0
    -5 6 -1
    5 -6 1
    5 6 1
    5 -6 2
    5 6 2
    -5 6 -2
    -5 6 -3
    -5 -6 -3
    5 -6 3
    5 6 3
    -5 -6 -4
    5 -6 4
    5 6 4
    -5 -6 -5
    5 -6 5
    5 6 5
    -5 -6 -6
    5 -6 6
    5 6 7
    5 6 8
    5 6 9
    5 -7 -9
    5 -7 -8
    -5 -7 8
    -5 7 8
    -5 7 7
    -5 -7 7
    5 -7 -7
    5 -7 -6
    -5 -7 6
    -5 -7 5
    5 -7 -4
    -5 -7 4
    5 -7 -4
    5 -7 -3
    -5 -7 3
    5 -7 -3
    -5 -7 2
    5 -7 -2
    5 -7 -2
    -5 7 1
    5 -7 -1
    5 -7 -1
    -5 7 0
    5 -7 0
    5 -7 0
    -5 7 -1
    -5 -7 -1
    -5 -7 -2
    5 7 2
    5 -7 3
    5 7 3
    5 -7 4
    5 -7 5
    5 7 5
    5 7 6
    5 7 7
    5 7 8
    5 -8 -8
    -5 8 7
    5 -8 -7
    -5 -8 6
    -5 8 6
    5 -8 -6
    -5 -8 5
    -5 8 5
    5 -8 -5
    -5 -8 4
    5 -8 -4
    -5 -8 3
    5 -8 -3
    -5 -8 3
    5 -8 -3
    5 -8 -2
    -5 -8 2
    5 -8 -2
    5 -8 -1
    -5 -8 1
    -5 -8 1
    -5 -8 0
    5 -8 0
    -5 -8 0
    5 -8 1
    -5 -8 -1
    -5 -8 -1
    5 -8 2
    -5 -8 -2
    5 -8 3
    5 8 3
    -5 -8 -3
    5 -8 4
    5 8 4
    -5 -8 -4
    5 -8 5
    5 8 5
    -5 -8 -5
    5 8 6
    -5 9 6
    -5 9 5
    -5 9 4
    -5 9 3
    -5 -9 2
    5 -9 -2
    -5 -9 1
    5 -9 -1
    5 -9 0
    -5 -9 0
    5 -9 1
    -5 -9 -1
    5 -9 2
    -6 0 13
    -6 0 13
    -6 0 12
    -6 0 12
    -6 0 12
    -6 0 11
    -6 0 11
    -6 0 11
    -6 0 10
    -6 0 10
    -6 0 9
    -6 0 9
    -6 0 9
    -6 0 8
    -6 0 8
    -6 0 8
    -6 0 7
    -6 0 7
    -6 0 7
    -6 0 7
    -6 0 7
    -6 0 6
    -6 0 6
    -6 0 6
    -6 0 6
    -6 0 5
    -6 0 5
    -6 0 4
    -6 0 4
    -6 0 4
    -6 0 3
    -6 0 3
    -6 0 3
    -6 0 3
    -6 0 3
    -6 0 3
    -6 0 2
    -6 0 2
    -6 0 2
    -6 0 2
    -6 0 2
    6 0 -1
    -6 0 1
    6 0 0
    6 0 1
    -6 0 -1
    -6 0 -2
    6 0 2
    -6 0 -3
    -6 0 -4
    6 0 4
    6 0 5
    -6 0 -5
    -6 0 -6
    -6 0 -7
    6 0 7
    -6 0 -8
    6 0 8
    -6 0 -9
    6 0 9
    6 0 10
    -6 0 -10
    6 0 11
    -6 0 -11
    -6 1 13
    -6 1 13
    -6 -1 13
    -6 1 12
    -6 -1 12
    -6 1 12
    -6 -1 12
    -6 -1 12
    -6 1 12
    -6 -1 11
    -6 1 11
    -6 -1 11
    -6 1 11
    -6 -1 11
    -6 -1 11
    -6 1 11
    -6 -1 10
    -6 -1 10
    -6 -1 10
    -6 -1 9
    -6 -1 9
    -6 1 9
    -6 -1 9
    -6 -1 9
    -6 -1 9
    -6 -1 8
    -6 -1 8
    -6 -1 8
    -6 -1 8
    -6 -1 8
    -6 -1 7
    -6 -1 7
    -6 -1 7
    -6 -1 7
    -6 -1 7
    -6 -1 7
    -6 -1 6
    -6 -1 6
    -6 -1 6
    -6 1 6
    6 -1 -6
    -6 -1 6
    -6 -1 6
    -6 1 5
    -6 -1 5
    -6 -1 5
    -6 1 5
    -6 -1 5
    -6 -1 5
    -6 -1 5
    -6 -1 5
    -6 -1 4
    -6 1 4
    -6 1 4
    -6 -1 4
    -6 -1 4
    -6 -1 4
    -6 -1 3
    -6 -1 3
    -6 -1 3
    -6 1 3
    -6 -1 3
    -6 1 3
    -6 -1 2
    -6 -1 2
    -6 1 2
    6 1 -2
    -6 -1 2
    -6 1 2
    -6 -1 1
    -6 1 1
    6 1 -1
    6 1 -1
    -6 1 1
    -6 1 0
    6 1 0
    -6 1 0
    6 -1 0
    -6 -1 -1
    6 1 1
    -6 1 -1
    6 -1 1
    -6 -1 -2
    -6 -1 -2
    6 1 2
    -6 1 -2
    -6 -1 -3
    -6 1 -3
    6 -1 3
    -6 -1 -4
    -6 1 -4
    6 1 4
    6 -1 4
    -6 -1 -5
    -6 1 -5
    6 1 5
    6 -1 5
    -6 -1 -6
    6 1 6
    -6 1 -6
    6 -1 6
    -6 -1 -7
    -6 1 -7
    6 1 7
    6 -1 7
    -6 1 -8
    -6 -1 -8
    -6 1 -8
    6 -1 8
    -6 -1 -9
    -6 1 -9
    6 1 9
    -6 -1 -10
    6 1 10
    6 1 11
    6 -1 11
    -6 1 -11
    -6 2 13
    -6 2 13
    -6 2 12
    -6 2 12
    -6 -2 12
    -6 -2 12
    -6 2 12
    -6 -2 11
    -6 -2 11
    -6 2 11
    -6 2 10
    -6 -2 10
    -6 -2 10
    -6 -2 10
    -6 -2 10
    -6 -2 10
    -6 -2 9
    -6 -2 9
    -6 -2 9
    -6 -2 9
    -6 -2 9
    -6 -2 8
    -6 -2 8
    -6 -2 8
    -6 -2 8
    -6 -2 8
    -6 -2 8
    -6 -2 7
    -6 -2 7
    -6 -2 7
    -6 -2 7
    -6 -2 7
    -6 -2 7
    -6 -2 6
    -6 -2 6
    -6 -2 6
    -6 -2 6
    -6 -2 6
    -6 -2 6
    -6 -2 6
    6 -2 -6
    -6 -2 5
    -6 -2 5
    -6 -2 5
    -6 -2 5
    -6 -2 5
    -6 -2 5
    -6 -2 5
    -6 -2 5
    -6 -2 4
    -6 -2 4
    -6 -2 4
    -6 -2 4
    -6 -2 4
    -6 -2 4
    -6 2 4
    -6 -2 4
    -6 -2 4
    -6 2 3
    -6 -2 3
    -6 -2 3
    -6 2 3
    -6 -2 3
    -6 -2 3
    -6 -2 2
    -6 2 2
    -6 -2 2
    -6 2 2
    -6 -2 1
    -6 2 1
    6 2 -1
    -6 -2 1
    -6 2 1
    -6 2 1
    -6 -2 1
    -6 -2 0
    -6 2 0
    6 2 0
    -6 2 0
    -6 2 -1
    -6 -2 -1
    6 2 1
    -6 2 -2
    -6 -2 -2
    6 2 2
    -6 2 -3
    -6 -2 -3
    6 2 3
    -6 2 -3
    -6 -2 -3
    6 -2 3
    -6 2 -4
    -6 -2 -4
    -6 -2 -4
    6 2 4
    -6 2 -4
    6 -2 4
    -6 -2 -5
    -6 2 -5
    -6 -2 -5
    6 2 5
    -6 2 -5
    6 -2 5
    -6 2 -6
    -6 -2 -6
    6 2 6
    -6 2 -6
    6 -2 6
    -6 2 -7
    6 -2 7
    -6 -2 -7
    6 2 7
    -6 2 -7
    6 -2 7
    -6 -2 -8
    6 2 8
    6 -2 9
    -6 -2 -9
    -6 2 -9
    6 -2 10
    -6 -2 -10
    6 2 10
    -6 2 -10
    6 2 11
    -6 3 13
    -6 3 12
    -6 -3 12
    -6 3 12
    -6 3 12
    -6 3 11
    -6 -3 11
    -6 -3 10
    -6 -3 10
    6 -3 -9
    -6 -3 9
    -6 -3 9
    -6 -3 8
    -6 -3 8
    -6 -3 8
    -6 -3 7
    -6 -3 7
    -6 -3 7
    -6 -3 7
    -6 -3 7
    6 -3 -7
    -6 -3 6
    -6 -3 6
    -6 -3 6
    -6 -3 6
    -6 -3 6
    6 -3 -6
    -6 -3 5
    -6 3 5
    -6 -3 5
    -6 -3 5
    -6 -3 5
    -6 -3 5
    -6 -3 5
    -6 -3 4
    -6 3 4
    -6 -3 4
    -6 -3 4
    -6 -3 4
    -6 -3 4
    -6 -3 4
    -6 3 3
    -6 -3 3
    -6 -3 3
    -6 -3 3
    -6 -3 3
    -6 3 2
    -6 -3 2
    -6 -3 2
    -6 -3 2
    -6 -3 2
    -6 -3 1
    -6 3 1
    -6 -3 1
    -6 -3 0
    -6 3 0
    -6 -3 0
    6 3 0
    -6 3 0
    -6 3 -1
    -6 -3 -1
    6 3 1
    -6 3 -1
    -6 -3 -2
    -6 3 -2
    -6 -3 -2
    6 3 2
    -6 3 -2
    -6 -3 -3
    -6 3 -3
    -6 -3 -3
    6 3 3
    -6 3 -3
    -6 3 -4
    6 -3 4
    -6 -3 -4
    6 3 4
    -6 -3 -4
    -6 3 -4
    -6 3 -5
    -6 -3 -5
    6 3 5
    -6 -3 -5
    -6 3 -5
    -6 -3 -6
    -6 3 -6
    -6 -3 -6
    6 3 6
    -6 3 -6
    6 3 7
    -6 3 -7
    -6 -3 -8
    6 3 8
    -6 -3 -9
    6 3 9
    -6 3 -9
    -6 -3 -10
    6 3 10
    -6 4 12
    -6 4 12
    -6 4 11
    -6 -4 11
    6 -4 -10
    -6 -4 10
    -6 -4 9
    6 -4 -9
    6 -4 -8
    -6 -4 8
    -6 -4 8
    -6 -4 8
    -6 -4 7
    -6 -4 7
    -6 -4 7
    6 -4 -7
    -6 -4 6
    -6 -4 6
    -6 -4 6
    -6 -4 6
    6 -4 -6
    -6 -4 5
    -6 4 5
    -6 -4 5
    -6 -4 5
    -6 -4 5
    -6 -4 5
    -6 4 4
    -6 -4 4
    -6 -4 4
    -6 -4 4
    -6 -4 4
    -6 4 3
    -6 -4 3
    -6 -4 3
    -6 -4 3
    -6 -4 3
    -6 -4 3
    -6 -4 2
    -6 4 2
    -6 -4 2
    -6 -4 2
    -6 4 1
    -6 -4 1
    -6 -4 1
    -6 -4 1
    -6 -4 1
    -6 4 1
    -6 -4 0
    -6 4 0
    -6 4 0
    -6 4 -1
    -6 -4 -1
    6 4 1
    -6 -4 -1
    -6 4 -1
    -6 -4 -2
    -6 4 -2
    -6 -4 -2
    6 4 2
    -6 4 -2
    -6 -4 -3
    -6 4 -3
    -6 -4 -3
    6 4 3
    -6 4 -3
    6 -4 4
    -6 -4 -4
    6 4 4
    -6 4 -4
    -6 4 -4
    -6 -4 -4
    -6 -4 -5
    -6 -4 -5
    6 4 5
    -6 4 -5
    -6 -4 -6
    6 4 6
    -6 4 -6
    -6 -4 -7
    6 4 7
    -6 -4 -8
    -6 -4 -9
    6 4 9
    6 4 10
    -6 5 11
    6 -5 -10
    6 -5 -9
    -6 5 8
    -6 -5 8
    -6 -5 7
    -6 -5 7
    6 -5 -7
    -6 -5 6
    -6 -5 6
    -6 -5 6
    6 -5 -6
    -6 -5 5
    6 -5 -5
    -6 -5 5
    -6 -5 5
    -6 -5 5
    -6 5 4
    -6 -5 4
    -6 -5 4
    -6 -5 4
    -6 -5 4
    -6 5 3
    -6 -5 3
    -6 -5 3
    -6 -5 3
    -6 -5 3
    -6 -5 3
    -6 5 2
    -6 -5 2
    -6 -5 2
    -6 -5 2
    -6 -5 2
    -6 -5 1
    -6 5 1
    -6 -5 1
    -6 -5 1
    -6 5 0
    -6 -5 0
    6 5 1
    -6 5 -1
    -6 -5 -2
    -6 5 -2
    6 5 2
    -6 -5 -3
    -6 5 -3
    6 -5 3
    6 5 3
    -6 5 -3
    -6 -5 -4
    6 -5 4
    6 5 4
    -6 5 -4
    6 -5 5
    -6 -5 -5
    6 5 5
    -6 -5 -5
    -6 5 -5
    -6 -5 -6
    -6 -5 -6
    6 5 6
    -6 -5 -7
    -6 -5 -8
    6 5 8
    6 5 9
    6 -6 -10
    6 -6 -9
    -6 -6 8
    -6 6 8
    6 -6 -8
    -6 -6 7
    -6 -6 6
    6 -6 -6
    6 -6 -5
    -6 -6 5
    -6 -6 5
    -6 -6 5
    -6 -6 4
    -6 -6 4
    -6 -6 4
    -6 -6 4
    6 -6 -4
    -6 6 3
    -6 -6 3
    -6 -6 3
    -6 -6 3
    -6 6 2
    -6 -6 2
    -6 -6 2
    -6 -6 2
    -6 -6 1
    -6 6 1
    -6 -6 1
    -6 -6 0
    -6 6 0
    -6 -6 -1
    -6 6 -1
    6 6 1
    6 -6 2
    -6 6 -2
    6 6 2
    -6 6 -3
    6 -6 3
    6 6 3
    -6 6 -4
    6 6 4
    -6 -6 -4
    6 -6 5
    -6 -6 -5
    6 6 6
    6 6 7
    6 6 8
    6 -7 -9
    6 -7 -8
    -6 -7 7
    -6 7 7
    6 -7 -7
    6 -7 -6
    -6 -7 6
    -6 -7 5
    -6 -7 4
    -6 -7 4
    -6 -7 3
    -6 -7 3
    6 -7 -3
    -6 7 2
    -6 -7 2
    -6 -7 2
    6 -7 -2
    -6 7 1
    -6 -7 1
    6 -7 -1
    -6 -7 1
    -6 7 0
    -6 -7 0
    -6 -7 0
    -6 -7 -1
    -6 -7 -1
    -6 -7 -2
    6 -7 2
    6 -7 3
    6 7 3
    6 -7 4
    6 7 4
    6 -7 5
    6 7 5
    6 7 6
    6 7 7
    6 -8 -8
    -6 8 7
    6 -8 -7
    6 -8 -6
    -6 8 6
    6 -8 -5
    -6 -8 5
    -6 -8 4
    6 -8 -4
    -6 -8 3
    6 -8 -3
    -6 -8 3
    6 -8 -3
    6 -8 -2
    6 -8 -2
    -6 -8 2
    6 -8 -1
    -6 -8 1
    6 -8 0
    -6 -8 0
    -6 -8 -1
    6 -8 1
    6 -8 2
    -6 -8 -2
    6 -8 3
    -6 -8 -3
    -6 -8 -4
    6 8 4
    6 8 5
    -6 9 5
    -6 9 4
    -6 9 3
    -6 -9 1
    6 -9 -1
    6 -9 0
    6 -9 1
    -7 0 13
    -7 0 12
    -7 0 12
    -7 0 12
    -7 0 11
    -7 0 11
    -7 0 11
    -7 0 10
    -7 0 9
    -7 0 9
    -7 0 9
    -7 0 8
    -7 0 8
    -7 0 8
    -7 0 7
    -7 0 7
    -7 0 7
    -7 0 7
    -7 0 7
    -7 0 6
    -7 0 6
    -7 0 6
    -7 0 6
    -7 0 5
    -7 0 5
    -7 0 5
    -7 0 4
    -7 0 3
    -7 0 2
    -7 0 2
    -7 0 1
    7 0 -1
    -7 0 1
    7 0 0
    -7 0 -1
    -7 0 -2
    7 0 2
    -7 0 -3
    -7 0 -4
    -7 0 -5
    -7 0 -6
    7 0 6
    7 0 7
    -7 0 -8
    7 0 8
    -7 0 -9
    -7 0 -9
    7 0 9
    7 0 10
    -7 0 -11
    -7 1 13
    -7 1 13
    -7 1 13
    -7 -1 13
    -7 1 12
    -7 -1 12
    -7 1 12
    -7 1 12
    -7 -1 11
    -7 1 11
    -7 -1 11
    -7 1 11
    -7 -1 11
    -7 -1 11
    -7 1 11
    -7 -1 10
    -7 -1 10
    -7 1 10
    -7 -1 10
    -7 -1 9
    -7 -1 9
    -7 -1 9
    -7 -1 9
    -7 1 9
    -7 -1 9
    -7 -1 8
    -7 -1 8
    -7 -1 8
    -7 -1 8
    -7 -1 8
    -7 1 8
    -7 -1 8
    -7 -1 7
    -7 -1 7
    -7 1 7
    -7 -1 7
    -7 -1 7
    -7 -1 7
    -7 -1 7
    -7 -1 6
    -7 -1 6
    -7 -1 6
    -7 1 6
    -7 -1 6
    -7 -1 6
    -7 -1 6
    -7 -1 5
    -7 -1 5
    -7 1 5
    -7 -1 5
    -7 -1 5
    -7 -1 5
    -7 -1 4
    -7 1 4
    -7 -1 4
    -7 1 4
    -7 -1 4
    -7 1 3
    -7 1 3
    -7 -1 3
    -7 -1 3
    -7 1 2
    -7 -1 2
    -7 1 2
    7 1 -2
    -7 1 2
    -7 1 1
    7 1 -1
    -7 1 1
    -7 1 1
    -7 1 0
    -7 -1 0
    7 1 0
    -7 1 0
    7 1 0
    7 -1 0
    -7 1 -1
    -7 -1 -1
    7 1 1
    -7 -1 -2
    -7 1 -2
    7 -1 2
    -7 -1 -3
    -7 1 -3
    7 1 3
    7 -1 3
    7 1 4
    -7 -1 -4
    -7 1 -4
    7 -1 4
    -7 -1 -5
    -7 1 -5
    7 1 5
    7 -1 5
    -7 -1 -6
    -7 1 -6
    7 1 6
    7 -1 6
    7 -1 7
    -7 1 -8
    -7 -1 -8
    -7 1 -8
    7 1 8
    7 -1 9
    -7 -1 -9
    7 1 9
    7 1 10
    7 -1 10
    -7 -1 -10
    -7 -1 -10
    -7 1 -10
    -7 -1 -11
    -7 2 13
    -7 -2 12
    -7 2 12
    -7 2 12
    -7 2 12
    -7 2 11
    -7 -2 11
    -7 2 11
    -7 -2 11
    -7 2 10
    -7 -2 10
    -7 -2 10
    -7 -2 9
    -7 -2 9
    -7 -2 9
    -7 -2 9
    -7 -2 9
    -7 2 9
    -7 -2 8
    -7 -2 8
    -7 -2 8
    -7 -2 8
    -7 -2 8
    -7 -2 8
    -7 -2 7
    -7 -2 7
    -7 -2 7
    -7 -2 7
    -7 -2 7
    -7 -2 7
    7 -2 -7
    -7 -2 6
    -7 -2 6
    -7 -2 6
    -7 -2 6
    -7 -2 6
    -7 -2 6
    -7 -2 5
    -7 2 5
    -7 -2 5
    -7 -2 5
    -7 -2 5
    -7 -2 5
    -7 -2 5
    -7 -2 5
    -7 -2 4
    -7 -2 4
    -7 -2 4
    -7 -2 4
    -7 -2 3
    -7 -2 3
    -7 2 3
    -7 -2 3
    -7 -2 3
    -7 2 2
    -7 -2 2
    -7 2 2
    -7 -2 1
    7 2 -1
    7 2 -1
    -7 -2 0
    -7 2 0
    -7 -2 0
    7 2 0
    -7 -2 -1
    -7 2 -1
    -7 -2 -1
    7 2 1
    -7 2 -1
    -7 2 -2
    7 2 2
    -7 -2 -2
    7 -2 2
    -7 2 -2
    -7 2 -3
    -7 -2 -3
    7 2 3
    -7 2 -4
    -7 -2 -4
    7 2 4
    7 -2 4
    -7 2 -5
    -7 -2 -5
    7 2 5
    7 -2 5
    -7 2 -6
    -7 -2 -6
    7 2 6
    7 -2 6
    -7 2 -7
    -7 -2 -7
    7 2 7
    7 -2 7
    -7 -2 -8
    -7 -2 -9
    -7 2 -9
    7 2 9
    -7 -2 -10
    7 2 10
    -7 2 -10
    -7 3 12
    -7 3 12
    -7 3 12
    -7 3 11
    -7 -3 11
    -7 3 11
    -7 -3 10
    -7 -3 10
    -7 -3 10
    -7 3 10
    -7 -3 9
    -7 -3 9
    -7 -3 8
    -7 -3 8
    -7 -3 8
    -7 -3 8
    7 -3 -8
    7 -3 -7
    -7 -3 7
    -7 -3 7
    -7 -3 7
    -7 -3 7
    -7 -3 6
    -7 -3 6
    -7 -3 6
    -7 -3 6
    -7 -3 6
    -7 -3 5
    -7 3 5
    -7 -3 5
    -7 -3 5
    -7 -3 5
    -7 -3 5
    -7 -3 5
    -7 -3 4
    -7 3 4
    -7 -3 4
    -7 -3 4
    -7 -3 4
    -7 -3 4
    -7 -3 3
    -7 3 3
    -7 -3 3
    -7 -3 3
    -7 -3 3
    -7 -3 3
    -7 3 2
    -7 -3 2
    -7 -3 2
    -7 3 2
    -7 3 1
    -7 -3 1
    -7 3 1
    -7 3 0
    7 3 0
    -7 3 0
    -7 3 -1
    7 3 1
    -7 -3 -1
    -7 3 -1
    -7 3 -2
    -7 -3 -2
    7 3 2
    -7 3 -2
    -7 3 -3
    -7 -3 -3
    7 3 3
    -7 3 -3
    -7 3 -4
    -7 -3 -4
    7 3 4
    -7 3 -4
    -7 3 -5
    -7 -3 -5
    7 3 5
    -7 3 -5
    7 3 6
    -7 3 -6
    -7 -3 -7
    7 3 7
    -7 3 -7
    -7 -3 -8
    -7 3 -8
    -7 -3 -9
    7 3 9
    -7 3 -9
    7 3 10
    -7 4 12
    -7 4 11
    -7 -4 10
    -7 -4 9
    -7 -4 8
    -7 -4 8
    7 -4 -8
    -7 -4 7
    -7 -4 7
    -7 -4 7
    -7 -4 7
    -7 -4 6
    -7 -4 6
    -7 -4 6
    7 -4 -6
    -7 4 5
    -7 -4 5
    -7 -4 5
    -7 -4 5
    -7 -4 5
    -7 4 4
    -7 -4 4
    -7 -4 4
    -7 -4 4
    -7 -4 4
    -7 4 3
    -7 -4 3
    -7 -4 3
    -7 -4 3
    -7 -4 3
    -7 4 2
    -7 -4 2
    -7 -4 2
    -7 -4 2
    -7 4 1
    -7 -4 1
    -7 -4 1
    -7 4 1
    -7 4 0
    -7 -4 0
    -7 4 0
    -7 4 -1
    -7 -4 -1
    7 4 1
    -7 4 -1
    -7 -4 -2
    -7 4 -2
    7 4 2
    -7 4 -2
    -7 -4 -3
    -7 4 -3
    -7 -4 -3
    7 4 3
    -7 4 -3
    -7 -4 -4
    -7 4 -4
    7 -4 4
    -7 -4 -4
    7 4 4
    -7 4 -4
    7 4 5
    -7 4 -5
    -7 -4 -6
    7 4 6
    -7 4 -6
    -7 -4 -7
    -7 4 -7
    -7 -4 -8
    -7 4 -8
    -7 -4 -9
    7 4 9
    -7 5 11
    7 -5 -10
    7 -5 -9
    -7 -5 8
    7 -5 -7
    -7 -5 7
    -7 -5 7
    -7 -5 7
    -7 -5 6
    -7 -5 6
    -7 -5 6
    7 -5 -6
    -7 5 5
    -7 -5 5
    -7 -5 5
    -7 -5 5
    -7 -5 5
    7 -5 -5
    -7 5 4
    -7 -5 4
    -7 -5 4
    -7 -5 4
    -7 -5 4
    -7 5 3
    -7 -5 3
    -7 -5 3
    -7 -5 3
    -7 -5 3
    -7 5 2
    -7 -5 2
    -7 -5 2
    -7 -5 2
    -7 -5 2
    -7 5 1
    -7 -5 1
    -7 5 0
    -7 -5 0
    -7 5 -1
    -7 -5 -1
    7 5 1
    -7 5 -2
    7 5 2
    7 -5 3
    -7 5 -3
    7 5 3
    -7 5 -3
    7 -5 4
    7 5 4
    -7 5 -4
    7 5 5
    -7 5 -5
    -7 -5 -6
    -7 5 -6
    7 5 7
    -7 -5 -7
    7 5 8
    7 5 9
    -7 6 10
    7 -6 -10
    7 -6 -9
    7 -6 -8
    -7 -6 7
    -7 -6 6
    -7 -6 6
    7 -6 -6
    7 -6 -5
    -7 -6 5
    -7 -6 5
    7 -6 -4
    -7 6 4
    -7 -6 4
    -7 -6 4
    -7 -6 4
    -7 6 3
    -7 -6 3
    -7 -6 3
    -7 -6 3
    -7 -6 2
    -7 6 2
    -7 -6 2
    -7 -6 2
    -7 6 1
    -7 -6 1
    -7 6 0
    -7 6 -1
    -7 6 -2
    7 -6 2
    7 6 2
    -7 6 -3
    7 6 3
    -7 6 -4
    7 -6 4
    -7 6 -5
    7 6 5
    7 6 6
    7 6 7
    7 -7 -9
    7 -7 -8
    -7 7 7
    7 -7 -7
    -7 -7 6
    7 -7 -6
    7 -7 -5
    -7 -7 5
    -7 -7 4
    -7 -7 4
    -7 -7 3
    -7 -7 3
    -7 -7 2
    7 -7 -1
    -7 -7 1
    7 -7 0
    -7 -7 0
    -7 7 -1
    7 -7 1
    -7 -7 -1
    -7 7 -2
    7 -7 2
    -7 7 -3
    7 -7 3
    7 7 3
    7 -7 4
    7 7 4
    7 7 5
    7 7 6
    7 -8 -7
    -7 8 7
    -7 8 6
    7 -8 -6
    7 -8 -5
    7 -8 -4
    7 -8 -4
    -7 -8 3
    7 -8 -3
    7 -8 -3
    7 -8 -2
    -7 -8 2
    7 -8 -2
    7 -8 -1
    -7 -8 1
    7 -8 0
    -7 -8 0
    7 -8 1
    -7 -8 -1
    7 -8 2
    -7 -8 -2
    7 -8 3
    -7 -8 -3
    -7 9 4
    -7 9 3
    -8 0 13
    -8 0 12
    -8 0 12
    -8 0 12
    -8 0 11
    -8 0 11
    -8 0 11
    -8 0 10
    -8 0 10
    -8 0 10
    -8 0 9
    -8 0 9
    -8 0 9
    -8 0 8
    -8 0 8
    -8 0 8
    -8 0 7
    -8 0 7
    -8 0 7
    -8 0 7
    -8 0 7
    -8 0 6
    -8 0 6
    -8 0 6
    -8 0 5
    -8 0 5
    -8 0 4
    -8 0 4
    -8 0 3
    -8 0 3
    -8 0 3
    -8 0 2
    -8 0 2
    -8 0 1
    -8 0 1
    -8 0 0
    -8 0 -1
    8 0 1
    -8 0 -2
    8 0 2
    -8 0 -3
    8 0 3
    -8 0 -4
    8 0 4
    -8 0 -5
    8 0 5
    -8 0 -6
    8 0 6
    -8 0 -7
    8 0 7
    -8 0 -8
    -8 0 -8
    8 0 8
    8 0 9
    -8 0 -9
    8 0 9
    -8 0 -10
    -8 -1 13
    -8 1 13
    -8 1 12
    -8 1 12
    -8 -1 12
    -8 1 12
    -8 1 11
    -8 -1 11
    -8 1 11
    -8 -1 11
    -8 1 11
    -8 -1 10
    -8 -1 10
    -8 -1 10
    -8 1 10
    -8 -1 9
    -8 -1 9
    -8 -1 9
    -8 1 9
    -8 -1 9
    -8 1 9
    -8 1 8
    -8 -1 8
    -8 -1 8
    -8 -1 8
    -8 -1 8
    -8 1 8
    -8 -1 8
    -8 1 8
    -8 -1 8
    -8 -1 7
    -8 -1 7
    -8 -1 7
    -8 -1 7
    -8 -1 7
    -8 1 7
    -8 -1 7
    -8 1 7
    -8 1 7
    -8 -1 7
    -8 -1 6
    -8 -1 6
    -8 -1 6
    -8 -1 6
    -8 -1 6
    -8 1 6
    -8 -1 5
    -8 -1 5
    -8 -1 5
    -8 1 5
    -8 -1 4
    -8 1 4
    -8 1 4
    -8 1 4
    -8 -1 4
    -8 1 4
    -8 -1 4
    -8 -1 4
    -8 -1 3
    -8 1 3
    -8 1 3
    -8 -1 3
    -8 1 3
    -8 1 3
    -8 1 2
    -8 -1 2
    -8 1 2
    -8 -1 1
    -8 1 1
    -8 -1 1
    8 1 -1
    -8 1 0
    -8 -1 0
    -8 1 0
    8 -1 0
    -8 1 -1
    -8 -1 -1
    -8 -1 -1
    8 1 1
    8 -1 1
    -8 1 -2
    -8 -1 -2
    8 1 2
    8 -1 2
    -8 -1 -3
    8 1 3
    -8 1 -3
    8 -1 3
    -8 -1 -4
    -8 1 -4
    8 1 4
    8 -1 4
    -8 -1 -5
    -8 1 -5
    8 1 5
    8 -1 5
    8 1 6
    8 -1 6
    -8 1 -7
    -8 -1 -7
    -8 1 -7
    8 1 7
    8 -1 7
    8 -1 8
    -8 1 -8
    -8 -1 -8
    8 1 8
    8 -1 8
    -8 -1 -9
    -8 -1 -9
    -8 1 -9
    8 1 9
    8 1 10
    -8 1 -10
    -8 2 13
    -8 2 12
    -8 -2 12
    -8 2 12
    -8 -2 11
    -8 2 11
    -8 -2 11
    -8 -2 11
    -8 2 11
    -8 -2 10
    -8 -2 10
    -8 -2 10
    -8 2 10
    -8 -2 9
    -8 -2 9
    -8 -2 8
    -8 -2 8
    -8 -2 8
    -8 -2 8
    -8 -2 8
    -8 -2 7
    -8 -2 7
    -8 -2 7
    -8 -2 7
    -8 -2 7
    -8 -2 6
    -8 -2 6
    -8 -2 6
    -8 -2 6
    -8 -2 6
    -8 -2 5
    -8 -2 5
    -8 2 5
    -8 -2 5
    -8 -2 5
    -8 -2 4
    -8 2 4
    -8 -2 4
    -8 -2 4
    -8 -2 4
    -8 -2 3
    -8 -2 3
    -8 2 3
    -8 2 3
    -8 -2 3
    -8 2 3
    -8 -2 2
    -8 2 2
    -8 -2 2
    -8 2 2
    -8 2 1
    8 2 -1
    8 2 -1
    -8 2 1
    -8 -2 0
    -8 2 0
    -8 -2 0
    8 2 0
    -8 2 0
    -8 -2 -1
    -8 2 -1
    -8 -2 -1
    8 2 1
    -8 2 -1
    -8 2 -2
    -8 -2 -2
    8 2 2
    -8 2 -2
    -8 2 -3
    -8 -2 -3
    8 2 3
    -8 2 -3
    -8 2 -4
    -8 -2 -4
    8 2 4
    8 -2 4
    -8 2 -5
    -8 -2 -5
    8 2 5
    8 -2 5
    8 2 6
    -8 2 -6
    -8 2 -7
    -8 -2 -7
    -8 2 -7
    -8 2 -8
    -8 -2 -8
    8 2 8
    -8 2 -8
    -8 -2 -9
    8 2 9
    -8 2 -9
    8 2 10
    -8 3 12
    -8 3 12
    -8 3 11
    -8 -3 11
    -8 3 11
    -8 -3 10
    -8 -3 10
    -8 -3 10
    -8 3 10
    -8 -3 9
    -8 -3 9
    -8 -3 8
    -8 -3 8
    -8 -3 8
    -8 -3 8
    -8 -3 7
    -8 -3 7
    -8 -3 7
    8 -3 -7
    -8 -3 6
    -8 -3 6
    -8 -3 6
    -8 -3 5
    -8 3 5
    -8 -3 5
    -8 -3 5
    -8 -3 5
    -8 -3 4
    -8 -3 4
    -8 -3 4
    -8 -3 4
    -8 3 4
    -8 3 3
    -8 -3 3
    -8 -3 3
    -8 -3 3
    -8 3 2
    -8 -3 2
    -8 -3 2
    -8 3 2
    -8 3 1
    -8 -3 1
    -8 3 1
    -8 3 0
    -8 3 0
    -8 3 -1
    8 3 1
    -8 3 -1
    -8 3 -2
    -8 -3 -2
    8 3 2
    -8 3 -2
    -8 3 -3
    -8 -3 -3
    8 3 3
    -8 3 -3
    -8 3 -4
    -8 -3 -4
    8 3 4
    -8 3 -4
    8 3 5
    -8 3 -5
    -8 3 -6
    -8 -3 -6
    8 3 6
    -8 3 -6
    -8 -3 -7
    -8 3 -7
    -8 -3 -8
    8 3 8
    -8 3 -8
    -8 -3 -9
    8 3 9
    -8 3 -9
    -8 4 12
    -8 4 11
    -8 4 10
    -8 -4 10
    -8 -4 9
    8 -4 -9
    -8 -4 8
    8 -4 -8
    -8 -4 7
    -8 -4 7
    8 -4 -7
    8 -4 -6
    -8 -4 6
    -8 -4 6
    -8 4 5
    -8 -4 5
    -8 -4 5
    -8 -4 5
    -8 -4 5
    -8 4 4
    -8 -4 4
    -8 -4 4
    -8 -4 4
    -8 -4 4
    -8 4 3
    -8 -4 3
    -8 -4 3
    -8 -4 3
    -8 -4 3
    -8 4 2
    -8 -4 2
    -8 -4 2
    -8 4 1
    -8 -4 1
    -8 4 1
    -8 4 0
    -8 -4 0
    -8 4 0
    -8 4 -1
    -8 -4 -1
    8 4 1
    -8 4 -1
    -8 4 -2
    8 4 2
    -8 4 -2
    -8 4 -3
    8 4 3
    -8 4 -3
    8 4 4
    -8 4 -4
    -8 4 -5
    8 4 5
    -8 -4 -5
    -8 4 -5
    -8 -4 -6
    8 4 6
    -8 -4 -7
    8 4 7
    -8 4 -7
    -8 -4 -8
    8 4 8
    -8 4 -8
    8 4 9
    -8 5 11
    -8 5 10
    8 -5 -10
    8 -5 -9
    -8 -5 9
    -8 -5 8
    8 -5 -8
    8 -5 -7
    -8 -5 7
    -8 -5 6
    8 -5 -6
    -8 -5 6
    -8 -5 6
    -8 5 5
    -8 -5 5
    -8 -5 5
    -8 -5 5
    -8 -5 5
    -8 5 4
    -8 -5 4
    -8 -5 4
    -8 -5 4
    -8 -5 4
    -8 5 3
    -8 -5 3
    -8 -5 3
    -8 -5 3
    -8 -5 3
    -8 5 2
    -8 -5 2
    -8 -5 2
    -8 5 1
    -8 -5 1
    -8 5 0
    -8 -5 0
    -8 5 -1
    -8 -5 -1
    -8 5 -1
    8 5 2
    8 -5 3
    -8 5 -3
    8 5 3
    -8 5 -3
    -8 5 -4
    8 5 4
    -8 5 -4
    -8 5 -5
    8 5 6
    8 5 7
    -8 5 -7
    8 5 8
    -8 6 9
    8 -6 -9
    8 -6 -8
    -8 -6 7
    8 -6 -7
    -8 -6 6
    -8 -6 5
    -8 -6 5
    -8 -6 5
    -8 -6 5
    8 -6 -5
    -8 6 4
    -8 -6 4
    8 -6 -4
    -8 6 3
    -8 -6 3
    -8 -6 3
    -8 6 2
    -8 -6 2
    -8 6 1
    -8 6 0
    -8 6 -1
    -8 6 -2
    8 -6 2
    -8 6 -3
    8 -6 3
    -8 6 -4
    8 6 4
    -8 6 -5
    8 6 5
    8 6 6
    8 6 7
    8 -7 -8
    -8 7 7
    8 -7 -7
    8 -7 -6
    8 -7 -5
    8 -7 -4
    -8 -7 4
    -8 -7 3
    8 -7 -3
    8 -7 -2
    -8 7 2
    -8 -7 2
    -8 7 1
    8 -7 -1
    -8 -7 1
    -8 7 0
    8 -7 0
    -8 -7 0
    -8 7 -1
    8 -7 1
    -8 -7 -1
    -8 7 -2
    8 -7 2
    -8 -7 -2
    -8 7 -3
    8 -7 3
    8 7 4
    8 7 5
    8 -8 -7
    -8 8 6
    8 -8 -6
    8 -8 -5
    8 -8 -4
    8 -8 -4
    -8 -8 3
    8 -8 -3
    8 -8 -3
    8 -8 -2
    -8 -8 2
    8 -8 -2
    8 -8 -1
    -8 -8 1
    8 -8 0
    -8 -8 0
    8 -8 1
    -8 -8 -1
    8 -8 2
    -8 -8 -2
    -9 0 12
    -9 0 11
    -9 0 11
    -9 0 10
    -9 0 9
    -9 0 9
    -9 0 8
    -9 0 8
    -9 0 8
    -9 0 7
    -9 0 7
    -9 0 7
    -9 0 7
    -9 0 6
    -9 0 6
    -9 0 6
    -9 0 6
    -9 0 5
    -9 0 5
    -9 0 4
    -9 0 4
    -9 0 3
    -9 0 3
    -9 0 2
    -9 0 1
    -9 0 0
    -9 0 0
    9 0 0
    -9 0 -1
    9 0 1
    -9 0 -2
    9 0 2
    -9 0 -3
    9 0 3
    -9 0 -4
    9 0 4
    -9 0 -5
    9 0 5
    -9 0 -6
    9 0 6
    -9 0 -7
    -9 0 -7
    -9 0 -8
    9 0 8
    -9 0 -9
    -9 0 -9
    -9 1 12
    -9 -1 12
    -9 1 12
    -9 1 11
    -9 -1 11
    -9 1 11
    -9 -1 11
    -9 -1 10
    -9 -1 10
    -9 -1 9
    -9 -1 9
    -9 1 9
    -9 -1 8
    -9 1 8
    -9 -1 8
    -9 -1 8
    -9 1 8
    -9 -1 8
    -9 -1 7
    -9 -1 7
    -9 -1 7
    -9 1 7
    -9 -1 7
    -9 1 7
    -9 -1 7
    -9 -1 6
    -9 -1 6
    -9 1 6
    -9 -1 6
    -9 -1 6
    -9 -1 6
    -9 -1 5
    -9 -1 5
    -9 -1 5
    -9 1 5
    -9 -1 5
    -9 -1 4
    -9 1 4
    -9 -1 4
    -9 -1 4
    -9 1 4
    -9 1 4
    -9 1 3
    -9 1 3
    -9 1 3
    -9 -1 3
    -9 -1 3
    -9 1 3
    -9 -1 2
    -9 1 2
    -9 -1 2
    -9 1 2
    -9 -1 1
    -9 1 1
    -9 -1 1
    9 1 -1
    -9 1 1
    -9 1 0
    -9 -1 0
    -9 1 0
    9 1 0
    -9 1 -1
    -9 -1 -1
    -9 1 -1
    9 1 1
    9 -1 1
    -9 1 -2
    -9 -1 -2
    9 1 2
    9 -1 2
    -9 1 -3
    -9 -1 -3
    9 1 3
    9 -1 3
    -9 1 -4
    -9 -1 -4
    9 1 4
    9 -1 4
    -9 1 -5
    -9 -1 -5
    9 1 5
    9 -1 5
    -9 1 -6
    -9 -1 -6
    9 1 6
    9 -1 6
    -9 1 -7
    -9 -1 -7
    -9 -1 -8
    -9 1 -8
    -9 -1 -8
    -9 1 -8
    9 1 8
    -9 -1 -9
    -9 1 -9
    -9 2 12
    -9 -2 12
    -9 2 12
    -9 -2 11
    -9 -2 11
    -9 2 11
    -9 2 10
    -9 -2 10
    -9 -2 10
    -9 -2 9
    -9 2 9
    -9 -2 9
    -9 -2 8
    -9 -2 8
    -9 2 8
    -9 -2 8
    -9 -2 7
    -9 -2 7
    -9 2 7
    -9 -2 7
    -9 -2 6
    -9 -2 6
    -9 2 6
    -9 -2 6
    -9 -2 6
    -9 -2 5
    -9 -2 5
    -9 2 5
    -9 2 5
    -9 -2 5
    -9 -2 5
    -9 -2 4
    -9 2 4
    -9 -2 4
    -9 -2 4
    -9 -2 4
    -9 2 4
    -9 2 3
    -9 2 3
    -9 -2 3
    -9 -2 3
    -9 -2 2
    -9 2 2
    -9 -2 2
    -9 2 2
    -9 -2 1
    -9 2 1
    -9 -2 1
    -9 2 1
    -9 -2 0
    -9 2 0
    9 2 0
    -9 2 0
    -9 2 -1
    -9 -2 -1
    9 2 1
    -9 -2 -1
    9 2 1
    -9 2 -1
    -9 2 -2
    -9 -2 -2
    -9 2 -2
    -9 2 -3
    -9 -2 -3
    9 2 3
    -9 2 -3
    -9 2 -4
    -9 -2 -4
    9 2 4
    -9 2 -4
    9 2 5
    -9 2 -5
    -9 2 -6
    -9 -2 -6
    -9 2 -6
    9 2 6
    -9 2 -7
    -9 -2 -7
    -9 2 -7
    9 2 7
    -9 2 -8
    -9 -2 -8
    9 2 8
    -9 2 -8
    9 2 9
    -9 2 -9
    -9 3 12
    -9 3 12
    -9 -3 11
    -9 3 11
    -9 -3 10
    -9 3 10
    -9 -3 9
    -9 3 9
    -9 -3 9
    -9 -3 8
    -9 -3 8
    -9 -3 7
    -9 -3 7
    -9 -3 7
    -9 -3 6
    -9 -3 6
    -9 -3 6
    -9 -3 5
    -9 3 5
    -9 -3 5
    -9 -3 5
    -9 3 4
    -9 -3 4
    -9 -3 4
    -9 3 3
    -9 3 3
    -9 -3 3
    -9 -3 3
    -9 3 2
    -9 -3 2
    -9 -3 2
    -9 3 2
    -9 3 1
    -9 -3 1
    -9 3 1
    -9 3 0
    9 3 0
    -9 3 0
    -9 3 -1
    9 3 1
    -9 3 -1
    -9 3 -2
    -9 -3 -2
    9 3 2
    -9 3 -2
    -9 3 -3
    -9 -3 -3
    9 3 3
    -9 3 -3
    9 3 4
    -9 3 -4
    -9 3 -5
    9 3 5
    -9 -3 -5
    -9 3 -5
    -9 3 -6
    9 3 6
    -9 3 -7
    -9 -3 -7
    9 3 7
    -9 3 -7
    -9 -3 -8
    9 3 8
    -9 3 -8
    9 3 9
    -9 4 11
    -9 4 10
    -9 -4 10
    -9 4 9
    -9 -4 8
    -9 -4 7
    -9 -4 7
    9 -4 -7
    -9 -4 6
    -9 -4 6
    -9 4 5
    -9 -4 5
    -9 -4 5
    -9 4 4
    -9 -4 4
    -9 -4 4
    -9 -4 4
    -9 4 3
    -9 -4 3
    -9 -4 3
    -9 -4 3
    -9 4 2
    -9 -4 2
    -9 -4 2
    -9 -4 2
    -9 4 1
    -9 -4 1
    -9 4 1
    -9 4 0
    -9 -4 0
    -9 4 -1
    -9 -4 -1
    9 4 1
    -9 4 -1
    -9 4 -2
    -9 -4 -2
    9 4 2
    -9 4 -2
    9 4 3
    -9 4 -3
    -9 4 -4
    9 4 4
    -9 4 -4
    -9 4 -5
    9 4 5
    -9 -4 -5
    -9 -4 -6
    9 4 6
    -9 4 -6
    -9 -4 -7
    9 4 7
    -9 4 -7
    9 4 8
    -9 5 10
    9 -5 -9
    -9 5 9
    -9 5 8
    9 -5 -8
    -9 -5 7
    -9 -5 7
    9 -5 -6
    -9 -5 6
    -9 5 5
    -9 -5 5
    -9 -5 5
    -9 5 4
    -9 -5 4
    -9 -5 4
    -9 5 3
    -9 -5 3
    -9 -5 3
    -9 -5 3
    -9 5 2
    -9 -5 2
    -9 5 1
    -9 -5 1
    -9 5 0
    -9 -5 0
    -9 -5 -1
    -9 5 -1
    -9 5 -2
    9 5 2
    9 -5 3
    -9 5 -3
    9 5 3
    -9 5 -4
    9 5 5
    -9 5 -6
    9 5 6
    9 5 6
    -9 5 -7
    9 5 7
    9 -6 -9
    9 -6 -8
    9 -6 -7
    -9 -6 7
    -9 -6 6
    -9 -6 6
    9 -6 -6
    -9 -6 5
    -9 -6 5
    -9 -6 4
    -9 -6 4
    -9 6 3
    -9 -6 3
    -9 -6 3
    -9 6 2
    -9 -6 2
    -9 -6 2
    -9 6 1
    -9 -6 1
    -9 6 0
    -9 -6 0
    9 -6 1
    -9 6 -2
    9 -6 2
    -9 6 -3
    9 -6 3
    9 6 3
    -9 6 -4
    9 6 4
    -9 6 -5
    9 6 5
    9 6 5
    9 -7 -8
    9 -7 -7
    9 -7 -6
    9 -7 -6
    9 -7 -5
    -9 -7 4
    9 -7 -4
    -9 -7 3
    9 -7 -3
    -9 7 2
    -9 -7 2
    9 -7 -2
    -9 7 1
    9 -7 -1
    -9 -7 1
    -9 7 0
    9 -7 0
    -9 -7 0
    -9 7 -1
    9 -7 1
    -9 -7 -1
    -9 7 -2
    9 -7 2
    -9 -7 -2
    -9 7 -3
    -9 -7 -3
    9 -8 -6
    9 -8 -5
    9 -8 -4
    9 -8 -4
    9 -8 -3
    9 -8 -3
    -9 -8 2
    9 -8 -2
    9 -8 -1
    -9 -8 1
    9 -8 0
    -9 -8 0
    9 -8 1
    -10 0 12
    -10 0 11
    -10 0 11
    -10 0 10
    -10 0 10
    -10 0 9
    -10 0 9
    -10 0 9
    -10 0 8
    -10 0 8
    -10 0 8
    -10 0 8
    -10 0 7
    -10 0 7
    -10 0 7
    -10 0 6
    -10 0 6
    -10 0 6
    -10 0 6
    -10 0 5
    -10 0 5
    -10 0 4
    -10 0 3
    -10 0 3
    -10 0 2
    -10 0 1
    -10 0 1
    -10 0 0
    -10 0 0
    10 0 0
    -10 0 -1
    10 0 1
    -10 0 -1
    -10 0 -2
    10 0 2
    -10 0 -3
    10 0 3
    -10 0 -4
    10 0 4
    -10 0 -5
    10 0 5
    -10 0 -6
    -10 0 -7
    10 0 7
    -10 0 -8
    -10 0 -8
    -10 0 -9
    -10 1 12
    -10 -1 12
    -10 1 12
    -10 1 11
    -10 -1 11
    -10 1 11
    -10 -1 11
    -10 1 10
    -10 -1 10
    -10 1 10
    -10 -1 9
    -10 -1 9
    -10 1 8
    -10 -1 8
    -10 1 8
    -10 -1 8
    -10 1 8
    -10 -1 8
    -10 -1 8
    -10 -1 7
    -10 -1 7
    -10 1 7
    -10 -1 7
    -10 1 7
    -10 -1 7
    -10 1 7
    -10 -1 7
    -10 -1 6
    -10 -1 6
    -10 -1 6
    -10 1 6
    -10 -1 6
    -10 -1 5
    -10 -1 5
    -10 1 5
    -10 -1 5
    -10 1 4
    -10 1 4
    -10 -1 4
    -10 -1 4
    -10 1 4
    -10 1 3
    -10 -1 3
    -10 1 3
    -10 -1 3
    -10 1 3
    -10 -1 2
    -10 1 2
    -10 -1 2
    -10 -1 2
    -10 1 2
    -10 -1 1
    -10 1 1
    -10 -1 1
    10 1 -1
    -10 1 1
    -10 -1 0
    -10 1 0
    -10 -1 0
    -10 1 0
    10 1 0
    -10 1 -1
    -10 -1 -1
    -10 1 -1
    10 1 1
    -10 1 -2
    -10 1 -2
    10 1 2
    10 -1 2
    -10 1 -3
    -10 -1 -3
    -10 1 -3
    10 1 3
    10 -1 3
    -10 1 -4
    10 1 4
    10 -1 4
    -10 1 -5
    -10 -1 -5
    -10 1 -5
    10 1 5
    10 -1 5
    -10 1 -6
    -10 -1 -6
    -10 -1 -7
    -10 1 -7
    -10 1 -7
    10 1 7
    -10 -1 -8
    -10 1 -8
    10 1 8
    -10 1 -8
    -10 -1 -9
    -10 1 -9
    -10 2 12
    -10 2 12
    -10 2 11
    -10 -2 11
    -10 2 11
    -10 -2 11
    -10 -2 10
    -10 2 10
    -10 -2 9
    -10 -2 9
    -10 -2 8
    -10 -2 8
    -10 2 8
    -10 -2 7
    -10 -2 7
    -10 2 7
    -10 -2 7
    -10 2 7
    -10 -2 6
    -10 -2 6
    -10 -2 6
    -10 2 6
    -10 -2 6
    -10 -2 5
    -10 -2 5
    -10 2 5
    -10 -2 5
    -10 -2 5
    -10 2 5
    -10 2 4
    -10 -2 4
    -10 -2 4
    -10 -2 4
    -10 2 3
    -10 -2 3
    -10 2 3
    -10 -2 3
    -10 -2 2
    -10 2 2
    -10 -2 2
    -10 -2 1
    -10 2 1
    -10 2 1
    -10 -2 0
    10 2 0
    -10 2 0
    -10 2 -1
    10 2 1
    -10 2 -1
    -10 2 -2
    -10 -2 -2
    10 2 2
    -10 2 -2
    -10 2 -3
    -10 -2 -3
    10 2 3
    -10 2 -3
    10 2 4
    -10 2 -4
    -10 2 -5
    -10 -2 -5
    10 2 5
    -10 2 -5
    -10 2 -6
    -10 -2 -6
    10 2 6
    -10 2 -6
    -10 2 -7
    -10 -2 -7
    10 2 7
    -10 2 -7
    -10 -2 -8
    10 2 8
    -10 2 -8
    -10 3 12
    -10 3 11
    -10 -3 11
    -10 3 10
    -10 -3 10
    -10 -3 9
    -10 -3 9
    -10 3 9
    -10 -3 8
    -10 -3 8
    10 -3 -7
    -10 -3 7
    -10 3 7
    -10 -3 7
    -10 3 6
    -10 -3 6
    -10 -3 6
    -10 -3 6
    -10 3 5
    -10 -3 5
    -10 -3 5
    -10 3 4
    -10 -3 4
    -10 -3 4
    -10 3 3
    -10 -3 3
    -10 -3 3
    -10 3 2
    -10 -3 2
    -10 -3 2
    -10 3 2
    -10 3 1
    -10 -3 1
    -10 -3 1
    -10 3 1
    -10 3 0
    -10 -3 0
    -10 3 0
    -10 3 -1
    10 3 1
    -10 3 -1
    -10 3 -2
    10 3 2
    10 3 2
    -10 3 -2
    10 3 3
    10 3 3
    -10 3 -3
    -10 3 -4
    -10 -3 -4
    10 3 4
    -10 3 -4
    -10 3 -5
    -10 -3 -5
    -10 3 -6
    -10 -3 -6
    10 3 6
    -10 3 -6
    -10 3 -7
    10 3 7
    -10 3 -7
    10 3 8
    -10 3 -8
    -10 4 11
    -10 -4 10
    -10 4 10
    -10 -4 9
    -10 4 9
    -10 4 8
    -10 -4 8
    -10 -4 8
    -10 -4 7
    10 -4 -7
    -10 -4 6
    -10 -4 6
    -10 4 5
    -10 -4 5
    -10 -4 5
    -10 4 4
    -10 -4 4
    -10 -4 4
    -10 4 3
    -10 -4 3
    -10 -4 3
    -10 4 2
    -10 -4 2
    -10 -4 2
    -10 4 1
    -10 -4 1
    -10 4 1
    -10 4 0
    -10 -4 0
    -10 -4 -1
    -10 4 -1
    -10 4 -2
    -10 -4 -2
    10 4 2
    -10 4 -2
    -10 4 -3
    10 4 3
    10 4 3
    -10 4 -3
    -10 4 -4
    -10 -4 -4
    10 4 4
    -10 4 -5
    10 4 5
    -10 4 -5
    10 4 6
    -10 4 -6
    10 4 7
    -10 -5 9
    10 -5 -9
    -10 -5 8
    10 -5 -8
    10 -5 -7
    -10 -5 7
    -10 -5 6
    -10 -5 6
    -10 5 5
    -10 -5 5
    -10 5 4
    -10 -5 4
    -10 5 3
    -10 -5 3
    -10 5 2
    -10 -5 2
    -10 -5 2
    -10 5 1
    -10 -5 1
    -10 -5 1
    -10 5 0
    -10 -5 -1
    -10 5 -1
    10 -5 2
    -10 -5 -2
    -10 5 -3
    10 5 3
    10 5 4
    -10 5 -4
    10 5 5
    -10 5 -5
    -10 5 -6
    10 5 6
    10 -6 -8
    -10 -6 7
    10 -6 -7
    -10 -6 6
    10 -6 -6
    -10 -6 5
    10 -6 -5
    -10 6 4
    -10 -6 4
    -10 -6 3
    -10 -6 3
    -10 -6 2
    -10 -6 2
    -10 -6 1
    -10 -6 1
    -10 6 0
    -10 -6 0
    -10 6 -1
    10 -6 1
    -10 -6 -1
    -10 6 -2
    10 -6 2
    -10 6 -3
    -10 6 -4
    -10 6 -5
    10 -7 -7
    10 -7 -6
    10 -7 -6
    10 -7 -5
    10 -7 -4
    10 -7 -3
    -10 7 2
    10 -7 -2
    10 -7 -2
    -10 7 1
    10 -7 -1
    -10 -7 1
    -10 7 0
    10 -7 0
    -10 -7 0
    -10 7 -1
    10 -7 1
    -10 -7 -1
    -10 7 -2
    -10 -7 -2
    -10 7 -3
    10 -8 -4
    10 -8 -3
    10 -8 -2
    10 -8 -1
    -11 0 12
    -11 0 11
    -11 0 10
    -11 0 10
    -11 0 9
    -11 0 9
    -11 0 9
    -11 0 8
    -11 0 8
    -11 0 8
    -11 0 8
    -11 0 7
    -11 0 7
    -11 0 7
    -11 0 7
    -11 0 6
    -11 0 6
    -11 0 6
    -11 0 5
    -11 0 5
    -11 0 4
    -11 0 3
    -11 0 2
    -11 0 1
    -11 0 0
    -11 0 0
    -11 0 -1
    11 0 1
    -11 0 -1
    -11 0 -2
    11 0 2
    -11 0 -2
    11 0 3
    -11 0 -3
    -11 0 -4
    11 0 4
    -11 0 -4
    -11 0 -5
    -11 0 -6
    -11 0 -6
    11 0 6
    -11 0 -7
    -11 0 -7
    -11 0 -8
    -11 1 12
    -11 -1 12
    -11 1 11
    -11 -1 11
    -11 -1 11
    -11 1 11
    -11 1 10
    -11 1 10
    -11 -1 10
    -11 -1 10
    -11 1 9
    -11 -1 9
    -11 1 9
    -11 -1 9
    -11 -1 8
    -11 1 8
    -11 1 8
    -11 1 8
    -11 -1 8
    -11 1 7
    -11 1 7
    -11 -1 7
    -11 1 7
    -11 -1 7
    -11 -1 7
    -11 1 6
    -11 -1 6
    -11 -1 6
    -11 -1 6
    -11 -1 5
    -11 -1 5
    -11 1 5
    -11 -1 4
    -11 1 4
    -11 -1 4
    -11 1 3
    -11 -1 3
    -11 1 3
    -11 -1 3
    -11 1 2
    -11 -1 2
    -11 -1 2
    -11 1 2
    -11 -1 1
    -11 1 1
    -11 -1 1
    -11 1 1
    -11 -1 0
    -11 1 0
    -11 -1 0
    11 1 0
    -11 1 0
    -11 -1 -1
    -11 1 -1
    -11 1 -1
    11 1 1
    -11 -1 -2
    -11 1 -2
    -11 -1 -2
    -11 1 -2
    11 1 2
    -11 1 -3
    11 1 3
    -11 -1 -4
    -11 1 -4
    -11 1 -4
    11 1 4
    -11 -1 -5
    -11 1 -5
    -11 -1 -6
    -11 1 -6
    -11 1 -6
    11 1 6
    -11 -1 -7
    -11 1 -7
    11 1 7
    -11 -1 -7
    -11 1 -7
    -11 -1 -8
    -11 1 -8
    -11 2 11
    -11 -2 11
    -11 -2 11
    -11 2 11
    -11 -2 10
    -11 2 10
    -11 -2 10
    -11 -2 9
    -11 2 9
    -11 -2 8
    -11 -2 8
    -11 2 8
    -11 2 7
    -11 -2 7
    -11 2 7
    -11 -2 7
    -11 2 6
    -11 -2 6
    -11 -2 6
    -11 -2 6
    -11 -2 5
    -11 -2 5
    -11 2 4
    -11 -2 4
    -11 -2 4
    -11 2 3
    -11 2 3
    -11 -2 3
    -11 2 2
    -11 -2 2
    -11 2 1
    -11 -2 1
    -11 -2 1
    -11 -2 0
    -11 2 0
    11 2 0
    -11 2 0
    -11 -2 -1
    -11 2 -1
    11 2 1
    -11 2 -1
    11 2 2
    -11 2 -2
    -11 2 -3
    11 2 3
    -11 2 -3
    -11 2 -4
    11 2 4
    -11 2 -4
    -11 2 -5
    11 2 5
    -11 2 -5
    -11 -2 -6
    -11 2 -6
    11 2 6
    -11 2 -6
    -11 -2 -7
    -11 2 -7
    11 2 7
    -11 -2 -7
    -11 2 -7
    -11 2 -8
    -11 3 11
    -11 -3 11
    -11 3 10
    -11 -3 10
    -11 3 9
    -11 -3 9
    -11 -3 8
    -11 3 8
    -11 -3 8
    -11 -3 7
    -11 -3 6
    -11 -3 6
    -11 3 5
    -11 -3 5
    -11 -3 5
    -11 3 4
    -11 -3 4
    -11 -3 4
    -11 3 3
    -11 -3 3
    -11 -3 3
    -11 3 2
    -11 3 2
    -11 -3 2
    -11 -3 2
    -11 3 1
    -11 -3 1
    -11 -3 1
    -11 3 0
    -11 -3 0
    -11 3 0
    -11 -3 -1
    -11 3 -1
    -11 3 -2
    11 3 2
    -11 3 -2
    -11 3 -3
    11 3 3
    -11 3 -3
    -11 3 -4
    11 3 4
    -11 3 -5
    11 3 5
    -11 3 -5
    -11 -3 -6
    -11 3 -6
    11 3 6
    -11 3 -6
    11 3 7
    -11 3 -7
    -11 4 10
    -11 -4 10
    -11 4 9
    -11 -4 9
    -11 -4 8
    -11 -4 8
    -11 -4 7
    -11 -4 7
    11 -4 -7
    -11 -4 6
    -11 -4 6
    -11 4 5
    -11 -4 5
    -11 -4 4
    -11 -4 4
    -11 4 3
    -11 -4 3
    -11 -4 3
    -11 4 2
    -11 -4 2
    -11 4 1
    -11 -4 1
    -11 4 0
    -11 -4 0
    -11 4 0
    -11 4 -1
    -11 4 -2
    -11 -4 -2
    -11 4 -2
    -11 4 -3
    -11 -4 -3
    11 4 3
    -11 4 -3
    -11 4 -4
    -11 -4 -4
    11 4 4
    -11 4 -4
    -11 4 -5
    11 4 5
    -11 4 -5
    11 4 6
    -11 -5 9
    -11 -5 8
    11 -5 -8
    -11 -5 7
    -11 -5 7
    11 -5 -7
    -11 -5 6
    -11 -5 6
    11 -5 -6
    -11 -5 5
    -11 -5 4
    -11 -5 3
    -11 5 2
    -11 -5 2
    -11 -5 1
    -11 -5 0
    -11 5 -1
    -11 -5 -1
    -11 5 -2
    -11 5 -3
    -11 5 -4
    -11 5 -5
    11 5 5
    11 -6 -8
    11 -6 -7
    11 -6 -6
    -11 -6 6
    -11 -6 5
    11 -6 -5
    -11 -6 4
    11 -6 -4
    -11 6 3
    -11 -6 3
    -11 6 2
    -11 -6 2
    -11 6 1
    -11 6 0
    11 -6 0
    -11 6 -1
    11 -6 1
    -11 6 -2
    -11 6 -3
    -11 6 -4
    11 -7 -6
    11 -7 -5
    11 -7 -5
    11 -7 -4
    11 -7 -4
    11 -7 -3
    11 -7 -3
    11 -7 -2
    11 -7 -2
    -11 7 1
    11 -7 -1
    11 -7 -1
    -11 7 0
    11 -7 0
    11 -7 0
    -11 7 -1
    -11 7 -2
    -12 0 11
    -12 0 10
    -12 0 10
    -12 0 9
    -12 0 9
    -12 0 8
    -12 0 8
    -12 0 8
    -12 0 7
    -12 0 7
    -12 0 6
    -12 0 5
    -12 0 5
    -12 0 4
    -12 0 4
    -12 0 3
    -12 0 3
    -12 0 2
    -12 0 2
    -12 0 2
    -12 0 1
    -12 0 1
    -12 0 0
    -12 0 0
    -12 0 -1
    -12 0 -2
    -12 0 -2
    -12 0 -3
    -12 0 -3
    -12 0 -4
    -12 0 -4
    -12 0 -5
    -12 0 -5
    -12 0 -6
    -12 0 -6
    -12 0 -7
    -12 1 11
    -12 -1 11
    -12 1 10
    -12 -1 10
    -12 -1 10
    -12 1 9
    -12 -1 9
    -12 1 8
    -12 -1 8
    -12 -1 8
    -12 1 8
    -12 1 8
    -12 1 8
    -12 1 7
    -12 1 7
    -12 -1 7
    -12 -1 7
    -12 -1 6
    -12 -1 6
    -12 -1 5
    -12 -1 5
    -12 -1 5
    -12 -1 4
    -12 -1 4
    -12 -1 3
    -12 1 3
    -12 -1 3
    -12 1 2
    -12 1 2
    -12 -1 2
    -12 -1 2
    -12 -1 1
    -12 1 1
    -12 -1 1
    -12 1 1
    -12 -1 0
    -12 -1 0
    -12 1 0
    -12 1 0
    12 1 1
    -12 1 -1
    -12 -1 -2
    -12 1 -2
    -12 1 -2
    12 1 2
    -12 -1 -3
    -12 1 -3
    -12 1 -3
    12 1 3
    -12 -1 -4
    -12 1 -4
    -12 -1 -4
    -12 1 -4
    12 1 4
    -12 -1 -5
    -12 1 -5
    -12 -1 -5
    -12 1 -5
    12 1 5
    -12 -1 -6
    -12 1 -6
    -12 -1 -6
    -12 1 -6
    -12 -1 -7
    -12 1 -7
    -12 -2 11
    -12 2 10
    -12 -2 10
    -12 -2 9
    -12 -2 9
    -12 2 9
    -12 2 8
    -12 -2 8
    -12 -2 8
    -12 -2 8
    -12 2 8
    -12 2 7
    -12 -2 7
    -12 2 7
    -12 -2 7
    -12 -2 6
    -12 -2 6
    -12 -2 5
    -12 -2 5
    -12 -2 4
    -12 -2 4
    -12 2 3
    -12 2 3
    -12 -2 3
    -12 -2 3
    -12 2 2
    -12 2 2
    -12 -2 2
    -12 -2 2
    -12 2 1
    -12 -2 1
    -12 -2 0
    -12 2 0
    -12 -2 -1
    -12 2 -1
    12 2 1
    -12 2 -1
    -12 -2 -2
    -12 2 -2
    12 2 2
    -12 2 -2
    -12 -2 -3
    -12 2 -3
    -12 -2 -4
    -12 2 -4
    12 2 4
    -12 2 -4
    -12 -2 -5
    -12 2 -5
    12 2 5
    -12 2 -5
    -12 -2 -6
    -12 2 -6
    12 2 6
    -12 2 -6
    -12 2 -7
    -12 -3 11
    -12 3 10
    -12 -3 10
    -12 -3 9
    -12 3 9
    -12 -3 8
    -12 -3 8
    -12 -3 7
    -12 -3 7
    -12 -3 6
    -12 -3 6
    -12 -3 5
    -12 3 4
    -12 -3 4
    -12 -3 4
    -12 3 3
    -12 -3 3
    -12 -3 3
    -12 3 2
    -12 -3 2
    -12 -3 2
    -12 3 1
    -12 3 1
    -12 -3 1
    -12 -3 1
    -12 3 0
    -12 3 -1
    -12 3 -1
    -12 -3 -2
    -12 3 -2
    -12 -3 -2
    12 3 2
    -12 -3 -3
    -12 3 -3
    -12 -3 -3
    12 3 3
    -12 3 -3
    -12 -3 -4
    -12 3 -4
    -12 -3 -4
    12 3 4
    -12 3 -4
    -12 -3 -5
    -12 3 -5
    -12 -3 -5
    12 3 5
    -12 3 -5
    12 3 6
    -12 3 -6
    -12 -4 10
    -12 -4 9
    -12 -4 8
    -12 -4 8
    -12 -4 7
    -12 -4 7
    12 -4 -7
    -12 -4 6
    12 -4 -6
    -12 -4 5
    -12 -4 5
    -12 -4 4
    -12 -4 4
    -12 4 3
    -12 -4 3
    -12 -4 3
    -12 4 2
    -12 4 1
    -12 -4 1
    -12 4 0
    -12 -4 0
    -12 4 -1
    -12 -4 -1
    -12 4 -2
    -12 -4 -2
    -12 4 -3
    -12 -4 -3
    -12 4 -4
    12 4 4
    12 4 5
    -12 4 -5
    -12 -5 9
    -12 -5 8
    12 -5 -8
    -12 -5 7
    -12 -5 7
    12 -5 -7
    -12 -5 6
    -12 -5 6
    12 -5 -6
    -12 -5 5
    12 -5 -5
    -12 5 4
    -12 -5 4
    -12 5 3
    -12 -5 3
    -12 5 2
    -12 -5 2
    -12 5 1
    -12 -5 1
    -12 5 0
    -12 -5 0
    -12 5 -1
    -12 -5 -1
    -12 5 -2
    -12 5 -3
    -12 5 -4
    12 -6 -7
    12 -6 -6
    12 -6 -5
    -12 -6 5
    -12 -6 4
    12 -6 -4
    -12 6 3
    -12 -6 3
    -12 6 2
    -12 6 1
    12 -6 -1
    -12 6 0
    12 -6 0
    -12 6 -1
    -12 6 -2
    -12 6 -3
    12 -7 -5
    12 -7 -4
    12 -7 -3
    12 -7 -3
    12 -7 -2
    12 -7 -2
    12 -7 -1
    -12 7 0
    -13 0 10
    -13 0 9
    -13 0 8
    -13 0 7
    -13 0 7
    -13 0 6
    -13 0 6
    -13 0 5
    -13 0 4
    -13 0 3
    -13 0 2
    -13 0 1
    -13 0 1
    -13 0 0
    -13 0 0
    -13 0 -1
    -13 0 -2
    -13 0 -2
    -13 0 -3
    -13 0 -3
    -13 0 -4
    -13 0 -4
    -13 0 -5
    -13 0 -5
    -13 0 -6
    -13 -1 11
    -13 -1 10
    -13 1 9
    -13 -1 9
    -13 1 8
    -13 1 8
    -13 1 7
    -13 -1 7
    -13 1 7
    -13 -1 7
    -13 -1 7
    -13 -1 6
    -13 1 6
    -13 -1 6
    -13 1 6
    -13 -1 6
    -13 -1 5
    -13 1 5
    -13 -1 5
    -13 -1 4
    -13 -1 3
    -13 1 2
    -13 -1 2
    -13 1 1
    -13 1 1
    -13 -1 1
    -13 -1 1
    -13 -1 0
    -13 1 0
    -13 1 0
    -13 1 0
    -13 -1 -1
    -13 1 -1
    -13 1 -1
    -13 -1 -2
    -13 1 -2
    -13 -1 -3
    -13 1 -3
    -13 1 -3
    -13 -1 -4
    -13 1 -4
    -13 1 -4
    -13 -1 -5
    -13 1 -5
    -13 1 -5
    -13 1 -6
    -13 -2 11
    -13 -2 10
    -13 -2 9
    -13 -2 8
    -13 2 8
    -13 -2 8
    -13 2 7
    -13 -2 7
    -13 2 7
    -13 -2 6
    -13 -2 6
    -13 -2 5
    -13 -2 4
    -13 -2 4
    -13 -2 3
    -13 -2 3
    -13 2 2
    -13 2 2
    -13 -2 2
    -13 2 1
    -13 2 1
    -13 2 0
    -13 2 -1
    -13 -2 -1
    -13 -2 -2
    -13 2 -2
    -13 2 -2
    -13 -2 -3
    -13 2 -3
    -13 2 -3
    -13 2 -4
    -13 -2 -4
    -13 2 -4
    -13 -2 -5
    -13 2 -5
    -13 -2 -5
    -13 2 -5
    -13 2 -6
    -13 -3 10
    -13 -3 9
    -13 -3 8
    -13 -3 8
    -13 3 7
    -13 -3 7
    -13 -3 7
    -13 -3 6
    -13 3 6
    -13 -3 5
    -13 -3 5
    -13 -3 4
    -13 -3 4
    -13 -3 3
    -13 -3 3
    -13 -3 2
    -13 -3 2
    -13 3 1
    -13 -3 1
    -13 3 0
    -13 -3 0
    -13 3 -1
    -13 -3 -1
    -13 3 -2
    -13 -3 -2
    -13 3 -3
    -13 -3 -3
    -13 3 -3
    -13 3 -4
    -13 -3 -4
    -13 -4 10
    -13 -4 9
    -13 -4 8
    -13 -4 8
    -13 -4 7
    -13 -4 7
    -13 -4 6
    -13 -4 6
    13 -4 -6
    -13 -4 5
    -13 -4 5
    -13 4 4
    -13 -4 4
    -13 -4 4
    -13 4 3
    -13 -4 3
    -13 4 2
    -13 -4 2
    -13 4 1
    -13 -4 1
    -13 4 0
    -13 -4 0
    -13 4 -1
    -13 -4 -1
    -13 4 -2
    -13 4 -2
    -13 -4 -2
    -13 4 -3
    -13 4 -4
    -13 -5 8
    -13 -5 7
    13 -5 -7
    -13 -5 6
    13 -5 -6
    13 -5 -5
    -13 -5 5
    -13 5 4
    -13 -5 4
    -13 5 3
    -13 -5 3
    -13 5 2
    -13 -5 2
    -13 5 1
    -13 -5 1
    -13 5 0
    -13 -5 0
    -13 5 -1
    -13 5 -2
    -13 5 -3
    13 -6 -6
    -13 -6 5
    13 -6 -5
    -13 -6 4
    13 -6 -4
    13 -6 -3
    -13 6 2
    13 -6 -2
    -13 6 1
    13 -6 -1
    -13 6 0
    -13 6 -1
    -14 0 10
    -14 0 9
    -14 0 8
    -14 0 7
    -14 0 7
    -14 0 6
    -14 0 5
    -14 0 5
    -14 0 4
    -14 0 4
    -14 0 3
    -14 0 3
    -14 0 2
    -14 0 2
    -14 0 1
    -14 0 1
    -14 0 1
    -14 0 0
    -14 0 0
    -14 0 -1
    -14 0 -2
    -14 0 -3
    -14 0 -4
    -14 0 -5
    -14 -1 10
    -14 1 9
    -14 -1 9
    -14 1 8
    -14 -1 8
    -14 1 8
    -14 1 7
    -14 -1 7
    -14 1 7
    -14 -1 7
    -14 -1 6
    -14 -1 6
    -14 1 6
    -14 1 5
    -14 -1 5
    -14 -1 5
    -14 -1 5
    -14 -1 4
    -14 1 4
    -14 -1 4
    -14 -1 4
    -14 -1 3
    -14 1 3
    -14 -1 3
    -14 -1 2
    -14 1 2
    -14 -1 2
    -14 1 1
    -14 1 1
    -14 1 1
    -14 -1 1
    -14 -1 1
    -14 1 0
    -14 1 0
    -14 -1 0
    -14 -1 -1
    -14 1 -1
    -14 -1 -1
    -14 -1 -2
    -14 1 -2
    -14 -1 -2
    -14 -1 -3
    -14 1 -3
    -14 -1 -3
    -14 -1 -4
    -14 1 -4
    -14 -1 -4
    -14 -2 10
    -14 -2 9
    -14 -2 8
    -14 -2 8
    -14 2 7
    -14 -2 7
    -14 2 7
    -14 -2 7
    -14 2 6
    -14 -2 6
    -14 2 6
    -14 -2 6
    -14 -2 5
    -14 2 5
    -14 -2 4
    -14 -2 3
    -14 2 2
    -14 -2 2
    -14 2 1
    -14 -2 1
    -14 2 0
    -14 2 0
    -14 -2 0
    -14 2 0
    -14 2 -1
    -14 -2 -1
    -14 2 -2
    -14 -2 -2
    -14 2 -3
    -14 -2 -3
    -14 2 -4
    -14 -2 -4
    -14 -3 10
    -14 -3 9
    -14 -3 8
    -14 -3 8
    -14 3 7
    -14 -3 7
    -14 -3 7
    -14 -3 6
    -14 3 6
    -14 -3 6
    -14 3 6
    -14 -3 5
    -14 -3 5
    -14 -3 4
    -14 -3 4
    -14 -3 3
    -14 -3 3
    -14 3 2
    -14 -3 2
    -14 3 1
    -14 -3 1
    -14 3 0
    -14 3 0
    -14 -3 0
    -14 3 -1
    -14 3 -1
    -14 -3 -1
    -14 3 -2
    -14 -3 -2
    -14 3 -2
    -14 3 -3
    -14 3 -3
    -14 -3 -3
    -14 3 -4
    -14 -4 9
    -14 -4 8
    -14 -4 7
    -14 -4 7
    -14 -4 6
    -14 4 6
    -14 -4 6
    14 -4 -6
    -14 -4 5
    -14 -4 5
    -14 -4 4
    -14 -4 3
    -14 4 2
    -14 -4 2
    -14 4 1
    -14 -4 1
    -14 4 0
    -14 -4 0
    -14 4 -1
    -14 -4 -1
    -14 4 -2
    -14 -4 -2
    -14 4 -3
    -14 -5 6
    14 -5 -5
    -14 -5 5
    -14 -5 4
    14 -5 -4
    -14 -5 3
    -14 5 2
    -14 -5 2
    -14 5 1
    -14 -5 1
    -14 5 0
    -14 5 -1
    14 -6 -3
    14 -6 -2
    -15 0 9
    -15 0 8
    -15 0 7
    -15 0 7
    -15 0 6
    -15 0 6
    -15 0 5
    -15 0 5
    -15 0 4
    -15 0 3
    -15 0 3
    -15 0 2
    -15 0 2
    -15 0 1
    -15 0 1
    -15 0 0
    -15 0 -1
    -15 0 -1
    -15 0 -2
    -15 0 -2
    -15 0 -3
    -15 -1 9
    -15 1 8
    -15 -1 8
    -15 1 7
    -15 1 7
    -15 -1 7
    -15 -1 6
    -15 1 6
    -15 1 6
    -15 -1 6
    -15 1 5
    -15 -1 5
    -15 1 5
    -15 -1 5
    -15 -1 5
    -15 -1 4
    -15 -1 4
    -15 -1 4
    -15 1 4
    -15 1 3
    -15 -1 3
    -15 -1 3
    -15 -1 3
    -15 -1 2
    -15 1 2
    -15 1 1
    -15 1 1
    -15 -1 1
    -15 1 0
    -15 1 0
    -15 -1 0
    -15 1 -1
    -15 1 -1
    -15 -1 -1
    -15 1 -2
    -15 1 -2
    -15 -1 -2
    -15 -1 -3
    -15 -2 9
    -15 -2 8
    -15 2 7
    -15 -2 7
    -15 2 7
    -15 -2 7
    -15 2 6
    -15 -2 6
    -15 2 6
    -15 -2 6
    -15 2 5
    -15 -2 5
    -15 -2 5
    -15 2 4
    -15 -2 4
    -15 -2 4
    -15 -2 3
    -15 -2 3
    -15 2 3
    -15 -2 2
    -15 -2 2
    -15 2 2
    -15 2 1
    -15 -2 1
    -15 2 0
    -15 -2 0
    -15 2 -1
    -15 -2 -1
    -15 2 -2
    -15 -2 -2
    -15 -2 -3
    -15 -3 9
    -15 -3 8
    -15 -3 7
    -15 -3 7
    -15 -3 6
    -15 3 6
    -15 -3 6
    -15 3 6
    -15 3 5
    -15 -3 5
    -15 3 5
    -15 -3 5
    -15 -3 4
    -15 -3 4
    -15 -3 3
    -15 3 3
    -15 -3 2
    -15 3 2
    -15 3 1
    -15 -3 1
    -15 -3 0
    -15 -3 -1
    -15 -3 -2
    -15 -4 6
    -15 4 5
    -15 -4 5
    -15 -4 4
    -15 4 4
    -15 -4 3
    -15 -4 2
    -15 -4 1
    -15 -4 0
    15 -5 -3
    -16 0 8
    -16 0 7
    -16 0 6
    -16 0 5
    -16 0 5
    -16 0 4
    -16 0 4
    -16 0 3
    -16 0 3
    -16 0 2
    -16 0 2
    -16 0 1
    -16 0 0
    -16 0 -1
    -16 -1 8
    -16 -1 7
    -16 1 7
    -16 1 6
    -16 1 6
    -16 -1 6
    -16 1 5
    -16 -1 5
    -16 1 5
    -16 -1 5
    -16 -1 4
    -16 1 4
    -16 1 4
    -16 -1 4
    -16 1 3
    -16 -1 3
    -16 -1 3
    -16 -1 2
    -16 -1 2
    -16 1 2
    -16 -1 1
    -16 -1 0
    -16 -1 -1
    -16 -2 8
    -16 -2 7
    -16 2 6
    -16 2 6
    -16 -2 6
    -16 2 5
    -16 -2 5
    -16 2 5
    -16 -2 5
    -16 2 4
    -16 -2 4
    -16 2 4
    -16 -2 4
    -16 -2 3
    -16 2 3
    -16 2 2
    -16 -2 2
    -16 -2 1
    -16 -2 0
    -16 -3 7
    -16 -3 6
    -16 -3 5
    -16 3 5
    -16 -3 4
    -16 3 4
    -16 -3 3
    -16 -3 2
    -16 -3 1
    -17 0 6
    -17 0 5
    -17 0 4
    -17 0 3
    -17 0 2
    -17 1 6
    -17 -1 6
    -17 1 5
    -17 -1 5
    -17 1 4
    -17 -1 4
    -17 1 3
    -17 -1 3
    -17 1 2
    -17 1 1
    -17 -2 5
    -17 2 4
    -17 2 3
    -17 2 2
    -17 2 1
_diffrn_reflns_number     7838
_diffrn_reflns_av_R_equivalents     0.0213
_diffrn_reflns_av_unetI/netI     0.0184
_diffrn_reflns_theta_min     3.250
_diffrn_reflns_theta_max     76.312
_diffrn_reflns_theta_full     67.684
_diffrn_measured_fraction_theta_max     0.936
_diffrn_measured_fraction_theta_full     1.000
_diffrn_reflns_limit_h_min     -17
_diffrn_reflns_limit_h_max     15
_diffrn_reflns_limit_k_min     -9
_diffrn_reflns_limit_k_max     9
_diffrn_reflns_limit_l_min     -12
_diffrn_reflns_limit_l_max     13
_refine_special_details     ?
_reflns_number_total     2435
_reflns_number_gt     2322
_reflns_threshold_expression     'I > 2\s(I)'
_refine_ls_structure_factor_coef     Fsqd
_refine_ls_matrix_type     full
_refine_ls_R_factor_all     0.0300
_refine_ls_R_factor_gt     0.0291
_refine_ls_wR_factor_gt     0.0789
_refine_ls_wR_factor_ref     0.0795
_refine_ls_goodness_of_fit_ref     1.078
_refine_ls_restrained_S_all     1.078
_refine_ls_number_reflns     2435
_refine_ls_number_parameters     164
_refine_ls_number_restraints     0
_refine_ls_hydrogen_treatment     constr
_refine_ls_weighting_scheme     calc
_refine_ls_weighting_details
              'w=1/[\s^2^(Fo^2^)+(0.0403P)^2^+0.4195P] where P=(Fo^2^+2Fc^2^)/3'
_atom_sites_solution_hydrogens     geom
_atom_sites_solution_primary     ?
_atom_sites_solution_secondary     ?
_refine_ls_shift/su_max     0.000
_refine_ls_shift/su_mean     0.000
_refine_diff_density_max     0.279
_refine_diff_density_min     -0.298
_refine_ls_extinction_method
;
SHELXL-2018/3 (Sheldrick 2015b)
;
_refine_ls_extinction_coef     0.0077(5)
_refine_ls_extinction_expression
                                  'Fc^*^=kFc[1+0.001xFc^2^\l^3^/sin(2\q)]^-1/4^'
loop_
    _atom_type_symbol
    _atom_type_description
    _atom_type_scat_dispersion_real
    _atom_type_scat_dispersion_imag
    _atom_type_scat_source
    'C' 'C' 0.0181 0.0091
                         'International Tables Vol C Tables 4.2.6.8 and 6.1.1.4'
    'H' 'H' 0.0000 0.0000
                         'International Tables Vol C Tables 4.2.6.8 and 6.1.1.4'
    'N' 'N' 0.0311 0.0180
                         'International Tables Vol C Tables 4.2.6.8 and 6.1.1.4'
    'O' 'O' 0.0492 0.0322
                         'International Tables Vol C Tables 4.2.6.8 and 6.1.1.4'
    'S' 'S' 0.3331 0.5567
                         'International Tables Vol C Tables 4.2.6.8 and 6.1.1.4'
_computing_data_collection
                  'CrysAlisPro system (CCD 44.119a 64-bit (release 12-08-2025))'
_computing_cell_refinement
;
CrysAlisPro 1.171.44.119a (Rigaku OD, 2025)
;
_computing_data_reduction
;
CrysAlisPro 1.171.44.119a (Rigaku OD, 2025)
;
_computing_structure_solution
;
<i>SHELXT</i> (Sheldrick, 2015a)
;
_computing_structure_refinement
;
<i>SHELXL2018/3</i> (Sheldrick, 2015b)
;
_computing_molecular_graphics
;
Olex2 1.5-ac6-020 (Dolomanov <i>et al.</i>,  2009)
;
_computing_publication_material
;
Olex2 1.5-ac6-020 (Dolomanov <i>et al.</i>,  2009)
;
loop_
    _atom_site_type_symbol
    _atom_site_label
    _atom_site_fract_x
    _atom_site_fract_y
    _atom_site_fract_z
    _atom_site_U_iso_or_equiv
    _atom_site_adp_type
    _atom_site_calc_flag
    _atom_site_occupancy
    _atom_site_disorder_assembly
    _atom_site_disorder_group
    S S1 0.07806(2) 0.43110(4) 0.36542(3) 0.02744(13) Uani d 1 . .
    O O2 0.23770(7) 0.25789(11) 0.10605(8) 0.0256(2) Uani d 1 . .
    O O1 0.21764(7) 0.77273(11) 0.44109(8) 0.0254(2) Uani d 1 . .
    N N1 0.24650(7) 0.38603(13) 0.28567(9) 0.0190(2) Uani d 1 . .
    C C11 0.21704(8) 0.66614(15) 0.34668(10) 0.0194(3) Uani d 1 . .
    C C5 0.35291(8) 0.37345(15) 0.31819(11) 0.0202(3) Uani d 1 . .
    C C4 0.19546(9) 0.32966(15) 0.17485(11) 0.0200(3) Uani d 1 . .
    C C1 0.20443(8) 0.48549(15) 0.37027(10) 0.0196(3) Uani d 1 . .
    H H1 0.244178 0.461383 0.454540 0.024 Uiso calc 1 . .
    C C10 0.39909(9) 0.29220(16) 0.42481(11) 0.0240(3) Uani d 1 . .
    H H10 0.361323 0.242939 0.474755 0.029 Uiso calc 1 . .
    C C12 0.22949(10) 0.75125(16) 0.24929(12) 0.0272(3) Uani d 1 . .
    H H12 0.231244 0.706306 0.172252 0.033 Uiso calc 1 . .
    C C6 0.40772(9) 0.44727(16) 0.24559(12) 0.0254(3) Uani d 1 . .
    H H6 0.375659 0.503820 0.173134 0.030 Uiso calc 1 . .
    C C14 0.23214(10) 0.92929(16) 0.39920(13) 0.0288(3) Uani d 1 . .
    H H14 0.236273 1.028377 0.445845 0.035 Uiso calc 1 . .
    C C3 0.08435(9) 0.34646(18) 0.13502(12) 0.0280(3) Uani d 1 . .
    H H3A 0.067243 0.381193 0.048541 0.034 Uiso calc 1 . .
    H H3B 0.055757 0.234554 0.138570 0.034 Uiso calc 1 . .
    C C9 0.50141(10) 0.28352(17) 0.45798(12) 0.0293(3) Uani d 1 . .
    H H9 0.533662 0.227828 0.530735 0.035 Uiso calc 1 . .
    C C8 0.55618(9) 0.35590(18) 0.38510(13) 0.0310(3) Uani d 1 . .
    H H8 0.625913 0.349154 0.407707 0.037 Uiso calc 1 . .
    C C7 0.50956(10) 0.43809(18) 0.27934(13) 0.0305(3) Uani d 1 . .
    H H7 0.547376 0.488261 0.229822 0.037 Uiso calc 1 . .
    C C2 0.03348(9) 0.46475(18) 0.20431(12) 0.0297(3) Uani d 1 . .
    H H2A -0.038455 0.446094 0.180119 0.036 Uiso calc 1 . .
    H H2B 0.046518 0.581040 0.184200 0.036 Uiso calc 1 . .
    C C13 0.23958(10) 0.92243(16) 0.28411(14) 0.0299(3) Uani d 1 . .
    H H13 0.249607 1.013374 0.234946 0.036 Uiso calc 1 . .
loop_
    _atom_site_aniso_label
    _atom_site_aniso_U_11
    _atom_site_aniso_U_22
    _atom_site_aniso_U_33
    _atom_site_aniso_U_12
    _atom_site_aniso_U_13
    _atom_site_aniso_U_23
    S1 0.02374(18) 0.0304(2) 0.0316(2) -0.00259(12) 0.01330(13) 0.00038(12)
    O2 0.0287(5) 0.0262(5) 0.0225(5) 0.0000(4) 0.0073(3) -0.0041(4)
    O1 0.0306(5) 0.0235(5) 0.0217(5) -0.0001(4) 0.0056(3) -0.0048(3)
    N1 0.0185(5) 0.0189(5) 0.0200(5) 0.0004(4) 0.0053(4) -0.0012(4)
    C11 0.0191(5) 0.0204(6) 0.0188(6) 0.0008(4) 0.0045(4) -0.0031(4)
    C5 0.0195(6) 0.0183(6) 0.0223(6) 0.0006(4) 0.0042(4) -0.0036(5)
    C4 0.0233(6) 0.0162(5) 0.0200(6) -0.0008(4) 0.0047(5) 0.0027(4)
    C1 0.0205(5) 0.0206(6) 0.0186(6) 0.0005(5) 0.0066(4) 0.0004(5)
    C10 0.0254(6) 0.0225(6) 0.0238(6) 0.0012(5) 0.0053(5) 0.0000(5)
    C12 0.0364(7) 0.0220(6) 0.0263(7) 0.0014(5) 0.0140(5) 0.0011(5)
    C6 0.0243(6) 0.0275(7) 0.0245(6) -0.0001(5) 0.0063(5) 0.0015(5)
    C14 0.0271(7) 0.0198(6) 0.0389(8) -0.0013(5) 0.0068(6) -0.0056(5)
    C3 0.0218(6) 0.0325(7) 0.0272(7) -0.0019(5) 0.0013(5) -0.0023(5)
    C9 0.0279(7) 0.0290(7) 0.0273(7) 0.0057(5) -0.0004(5) -0.0023(5)
    C8 0.0193(6) 0.0355(8) 0.0363(7) 0.0025(5) 0.0031(5) -0.0088(6)
    C7 0.0237(6) 0.0367(8) 0.0332(7) -0.0033(5) 0.0110(5) -0.0034(6)
    C2 0.0189(6) 0.0346(7) 0.0335(7) 0.0017(5) 0.0023(5) 0.0002(6)
    C13 0.0314(7) 0.0198(6) 0.0415(8) 0.0014(5) 0.0148(6) 0.0041(5)
_geom_special_details
;
 All esds (except the esd in the dihedral angle between two l.s. planes)
 are estimated using the full covariance matrix.  The cell esds are taken
 into account individually in the estimation of esds in distances, angles
 and torsion angles; correlations between esds in cell parameters are only
 used when they are defined by crystal symmetry.  An approximate (isotropic)
 treatment of cell esds is used for estimating esds involving l.s. planes.
;
loop_
    _geom_bond_atom_site_label_1
    _geom_bond_atom_site_label_2
    _geom_bond_site_symmetry_2
    _geom_bond_distance
    _geom_bond_publ_flag
    S1 C1 . 1.8125(12) ?
    S1 C2 . 1.7992(14) ?
    O2 C4 . 1.2308(15) ?
    O1 C11 . 1.3687(14) ?
    O1 C14 . 1.3779(16) ?
    N1 C5 . 1.4505(15) ?
    N1 C4 . 1.3621(15) ?
    N1 C1 . 1.4765(15) ?
    C11 C1 . 1.4954(17) ?
    C11 C12 . 1.3448(18) ?
    C5 C10 . 1.3870(17) ?
    C5 C6 . 1.3876(18) ?
    C4 C3 . 1.5188(16) ?
    C1 H1 . 1.0000 ?
    C10 H10 . 0.9500 ?
    C10 C9 . 1.3935(18) ?
    C12 H12 . 0.9500 ?
    C12 C13 . 1.4295(18) ?
    C6 H6 . 0.9500 ?
    C6 C7 . 1.3874(18) ?
    C14 H14 . 0.9500 ?
    C14 C13 . 1.333(2) ?
    C3 H3A . 0.9900 ?
    C3 H3B . 0.9900 ?
    C3 C2 . 1.5169(19) ?
    C9 H9 . 0.9500 ?
    C9 C8 . 1.385(2) ?
    C8 H8 . 0.9500 ?
    C8 C7 . 1.385(2) ?
    C7 H7 . 0.9500 ?
    C2 H2A . 0.9900 ?
    C2 H2B . 0.9900 ?
    C13 H13 . 0.9500 ?
loop_
    _geom_angle_atom_site_label_1
    _geom_angle_atom_site_label_2
    _geom_angle_atom_site_label_3
    _geom_angle_site_symmetry_1
    _geom_angle_site_symmetry_3
    _geom_angle
    _geom_angle_publ_flag
    C2 S1 C1 . . 95.20(6) ?
    C11 O1 C14 . . 106.07(10) ?
    C5 N1 C1 . . 114.93(9) ?
    C4 N1 C5 . . 119.22(10) ?
    C4 N1 C1 . . 125.08(10) ?
    O1 C11 C1 . . 116.58(10) ?
    C12 C11 O1 . . 110.14(11) ?
    C12 C11 C1 . . 133.28(11) ?
    C10 C5 N1 . . 119.18(11) ?
    C10 C5 C6 . . 120.58(11) ?
    C6 C5 N1 . . 120.21(11) ?
    O2 C4 N1 . . 120.88(11) ?
    O2 C4 C3 . . 118.05(11) ?
    N1 C4 C3 . . 121.01(11) ?
    S1 C1 H1 . . 107.2 ?
    N1 C1 S1 . . 113.03(8) ?
    N1 C1 C11 . . 109.10(9) ?
    N1 C1 H1 . . 107.2 ?
    C11 C1 S1 . . 112.71(8) ?
    C11 C1 H1 . . 107.2 ?
    C5 C10 H10 . . 120.3 ?
    C5 C10 C9 . . 119.36(12) ?
    C9 C10 H10 . . 120.3 ?
    C11 C12 H12 . . 126.6 ?
    C11 C12 C13 . . 106.73(12) ?
    C13 C12 H12 . . 126.6 ?
    C5 C6 H6 . . 120.2 ?
    C5 C6 C7 . . 119.67(12) ?
    C7 C6 H6 . . 120.2 ?
    O1 C14 H14 . . 124.7 ?
    C13 C14 O1 . . 110.60(11) ?
    C13 C14 H14 . . 124.7 ?
    C4 C3 H3A . . 107.7 ?
    C4 C3 H3B . . 107.7 ?
    H3A C3 H3B . . 107.1 ?
    C2 C3 C4 . . 118.65(11) ?
    C2 C3 H3A . . 107.7 ?
    C2 C3 H3B . . 107.7 ?
    C10 C9 H9 . . 119.9 ?
    C8 C9 C10 . . 120.13(12) ?
    C8 C9 H9 . . 119.9 ?
    C9 C8 H8 . . 119.9 ?
    C9 C8 C7 . . 120.17(12) ?
    C7 C8 H8 . . 119.9 ?
    C6 C7 H7 . . 120.0 ?
    C8 C7 C6 . . 120.09(13) ?
    C8 C7 H7 . . 120.0 ?
    S1 C2 H2A . . 109.7 ?
    S1 C2 H2B . . 109.7 ?
    C3 C2 S1 . . 109.81(9) ?
    C3 C2 H2A . . 109.7 ?
    C3 C2 H2B . . 109.7 ?
    H2A C2 H2B . . 108.2 ?
    C12 C13 H13 . . 126.8 ?
    C14 C13 C12 . . 106.46(12) ?
    C14 C13 H13 . . 126.8 ?
loop_
    _geom_torsion_atom_site_label_1
    _geom_torsion_atom_site_label_2
    _geom_torsion_atom_site_label_3
    _geom_torsion_atom_site_label_4
    _geom_torsion_site_symmetry_1
    _geom_torsion_site_symmetry_2
    _geom_torsion_site_symmetry_3
    _geom_torsion_site_symmetry_4
    _geom_torsion
    _geom_torsion_publ_flag
    O2 C4 C3 C2 . . . . -167.11(12) ?
    O1 C11 C1 S1 . . . . 77.57(11) ?
    O1 C11 C1 N1 . . . . -156.00(9) ?
    O1 C11 C12 C13 . . . . 0.57(15) ?
    O1 C14 C13 C12 . . . . -0.11(16) ?
    N1 C5 C10 C9 . . . . -178.37(11) ?
    N1 C5 C6 C7 . . . . 178.32(11) ?
    N1 C4 C3 C2 . . . . 15.63(18) ?
    C11 O1 C14 C13 . . . . 0.45(14) ?
    C11 C12 C13 C14 . . . . -0.28(16) ?
    C5 N1 C4 O2 . . . . 5.23(17) ?
    C5 N1 C4 C3 . . . . -177.59(11) ?
    C5 N1 C1 S1 . . . . -156.14(8) ?
    C5 N1 C1 C11 . . . . 77.62(12) ?
    C5 C10 C9 C8 . . . . 0.2(2) ?
    C5 C6 C7 C8 . . . . -0.1(2) ?
    C4 N1 C5 C10 . . . . -124.95(12) ?
    C4 N1 C5 C6 . . . . 57.40(16) ?
    C4 N1 C1 S1 . . . . 34.08(14) ?
    C4 N1 C1 C11 . . . . -92.17(13) ?
    C4 C3 C2 S1 . . . . -47.73(15) ?
    C1 S1 C2 C3 . . . . 61.81(10) ?
    C1 N1 C5 C10 . . . . 64.62(14) ?
    C1 N1 C5 C6 . . . . -113.03(12) ?
    C1 N1 C4 O2 . . . . 174.61(11) ?
    C1 N1 C4 C3 . . . . -8.21(17) ?
    C1 C11 C12 C13 . . . . -178.65(13) ?
    C10 C5 C6 C7 . . . . 0.71(19) ?
    C10 C9 C8 C7 . . . . 0.4(2) ?
    C12 C11 C1 S1 . . . . -103.25(15) ?
    C12 C11 C1 N1 . . . . 23.17(18) ?
    C6 C5 C10 C9 . . . . -0.74(19) ?
    C14 O1 C11 C1 . . . . 178.73(10) ?
    C14 O1 C11 C12 . . . . -0.63(13) ?
    C9 C8 C7 C6 . . . . -0.4(2) ?
    C2 S1 C1 N1 . . . . -55.69(9) ?
    C2 S1 C1 C11 . . . . 68.60(9) ?
loop_
    _geom_hbond_atom_site_label_D
    _geom_hbond_atom_site_label_H
    _geom_hbond_atom_site_label_A
    _geom_hbond_site_symmetry_A
    _geom_hbond_distance_DH
    _geom_hbond_distance_HA
    _geom_hbond_distance_DA
    _geom_hbond_angle_DHA
    _geom_hbond_publ_flag
    C10 H10 O2 4_566 0.95 2.54 3.4276(16) 155 yes
    C12 H12 O1 4_575 0.95 2.58 3.4583(16) 153 yes
    C14 H14 O2 4_576 0.95 2.50 3.4252(16) 166 yes
    C13 H13 O2 1_565 0.95 2.43 3.3641(16) 168 yes
_shelx_space_group_comment
;
The symmetry employed for this shelxl refinement is uniquely defined
by the following loop, which should always be used as a source of
symmetry information in preference to the above space-group names.
They are only intended as comments.
;
_shelx_estimated_absorpt_T_min     0.673
_shelx_estimated_absorpt_T_max     0.822
_iucr_refine_instructions_details
;
TITL ljs69_auto_a.res in P2(1)/c
    ljs69_auto.res
    created by SHELXL-2018/3 at 10:14:57 on 22-Sep-2025
REM Old TITL ljs69_auto in P2(1)/c
REM SHELXT solution in P2(1)/c: R1 0.100, Rweak 0.015, Alpha 0.016
REM <I/s> 0.871 for 189 systematic absences, Orientation as input
REM Formula found by SHELXT: C13 N O1 S
CELL 1.54184 14.0188 8.0422 11.3223 90 104.066 90
ZERR 4 0.0002 0.0001 0.0002 0 0.001 0
LATT 1
SYMM -X,0.5+Y,0.5-Z
SFAC C H N O S
UNIT 56 52 4 8 4
EQIV $1 +X,0.5-Y,0.5+Z
EQIV $2 +X,1.5-Y,-0.5+Z
EQIV $3 +X,1.5-Y,0.5+Z
EQIV $4 +X,1+Y,+Z
L.S. 20
PLAN  5
SIZE 0.19 0.18 0.09
TEMP -100
HTAB C10 O2_$1
HTAB C12 O1_$2
HTAB C14 O2_$3
HTAB C13 O2_$4
BOND
fmap 2
acta
REM <olex2.extras>
REM <HklSrc "%.\\ljs69_auto.hkl">
REM </olex2.extras>
WGHT    0.040300    0.419500
EXTI    0.007735
FVAR       7.90350
S1    5    0.078061    0.431101    0.365416    11.00000    0.02374    0.03037 =
         0.03160    0.00038    0.01330   -0.00259
O2    4    0.237703    0.257888    0.106050    11.00000    0.02874    0.02619 =
         0.02248   -0.00413    0.00735   -0.00004
O1    4    0.217640    0.772727    0.441093    11.00000    0.03061    0.02352 =
         0.02171   -0.00477    0.00565   -0.00009
N1    3    0.246504    0.386032    0.285668    11.00000    0.01851    0.01888 =
         0.01998   -0.00120    0.00526    0.00045
C11   1    0.217037    0.666139    0.346679    11.00000    0.01911    0.02037 =
         0.01879   -0.00314    0.00454    0.00083
C5    1    0.352908    0.373449    0.318186    11.00000    0.01949    0.01831 =
         0.02226   -0.00360    0.00421    0.00065
C2    1    0.195465    0.329661    0.174853    11.00000    0.02333    0.01624 =
         0.01997    0.00266    0.00466   -0.00082
C1    1    0.204425    0.485488    0.370273    11.00000    0.02047    0.02061 =
         0.01864    0.00042    0.00657    0.00051
AFIX  13
H1    2    0.244178    0.461383    0.454540    11.00000   -1.20000
AFIX   0
C10   1    0.399089    0.292198    0.424813    11.00000    0.02539    0.02249 =
         0.02384   -0.00005    0.00533    0.00125
AFIX  43
H10   2    0.361323    0.242939    0.474755    11.00000   -1.20000
AFIX   0
C12   1    0.229491    0.751250    0.249291    11.00000    0.03636    0.02205 =
         0.02633    0.00110    0.01398    0.00135
AFIX  43
H12   2    0.231244    0.706306    0.172252    11.00000   -1.20000
AFIX   0
C6    1    0.407715    0.447273    0.245586    11.00000    0.02433    0.02745 =
         0.02446    0.00152    0.00627   -0.00011
AFIX  43
H6    2    0.375659    0.503820    0.173134    11.00000   -1.20000
AFIX   0
C14   1    0.232144    0.929286    0.399199    11.00000    0.02709    0.01981 =
         0.03889   -0.00560    0.00680   -0.00125
AFIX  43
H14   2    0.236273    1.028377    0.445845    11.00000   -1.20000
AFIX   0
C3    1    0.084350    0.346462    0.135020    11.00000    0.02182    0.03248 =
         0.02720   -0.00235    0.00129   -0.00186
AFIX  23
H3A   2    0.067243    0.381193    0.048541    11.00000   -1.20000
H3B   2    0.055757    0.234554    0.138570    11.00000   -1.20000
AFIX   0
C9    1    0.501415    0.283515    0.457980    11.00000    0.02788    0.02902 =
         0.02734   -0.00231   -0.00044    0.00565
AFIX  43
H9    2    0.533662    0.227828    0.530735    11.00000   -1.20000
AFIX   0
C8    1    0.556179    0.355898    0.385097    11.00000    0.01929    0.03552 =
         0.03625   -0.00882    0.00307    0.00248
AFIX  43
H8    2    0.625913    0.349154    0.407707    11.00000   -1.20000
AFIX   0
C7    1    0.509565    0.438091    0.279336    11.00000    0.02370    0.03670 =
         0.03322   -0.00340    0.01095   -0.00333
AFIX  43
H7    2    0.547376    0.488261    0.229822    11.00000   -1.20000
AFIX   0
C4    1    0.033475    0.464753    0.204308    11.00000    0.01889    0.03463 =
         0.03352    0.00025    0.00228    0.00175
AFIX  23
H4A   2   -0.038455    0.446094    0.180119    11.00000   -1.20000
H4B   2    0.046518    0.581041    0.184200    11.00000   -1.20000
AFIX   0
C13   1    0.239581    0.922434    0.284108    11.00000    0.03136    0.01977 =
         0.04154    0.00408    0.01477    0.00138
AFIX  43
H13   2    0.249607    1.013374    0.234946    11.00000   -1.20000
AFIX   0
HKLF 4
REM  ljs69_auto_a.res in P2(1)/c
REM wR2 = 0.0795, GooF = S = 1.078, Restrained GooF = 1.078 for all data
REM R1 = 0.0291 for 2322 Fo > 4sig(Fo) and 0.0300 for all 2435 data
REM 164 parameters refined using 0 restraints
END
WGHT      0.0401      0.4197
REM Highest difference peak  0.279,  deepest hole -0.298,  1-sigma level  0.041
Q1    1   0.2117  0.5832  0.3591  11.00000  0.05    0.28
Q2    1   0.1402  0.3450  0.1608  11.00000  0.05    0.24
Q3    1   0.1995  0.7030  0.2873  11.00000  0.05    0.22
Q4    1   0.2330  0.6981  0.3045  11.00000  0.05    0.20
Q5    1   0.2277  0.8406  0.2556  11.00000  0.05    0.19
  REM The information below was added by Olex2.
  REM
  REM R1 = 0.0291 for 2322 Fo > 4sig(Fo) and 0.0300 for all 8252 data
  REM 164 parameters refined using n/a restraints
  REM Highest difference peak 0.28, deepest hole -0.30
  REM Mean Shift 0, Max Shift 0.000.
  REM +++ Tabular Listing of Refinement Information +++
  REM R1_all = 0.0300
  REM R1_gt = 0.0291
  REM wR_ref = 0.0795
  REM GOOF = 1.078
  REM Shift_max = 0.000
  REM Shift_mean = 0
  REM Reflections_all = 8252
  REM Reflections_gt = 2322
  REM Parameters = 164
  REM Hole = -0.30
  REM Peak = 0.28
  REM Flack = n/a
;
