# Supplementary material for: Syntheses and structures of spontaneously resolved (2S)-2-phenyl-3-(thia­zol-2-yl)-2,3,5,6-tetra­hydro-4H-1,3-thia­zin-4-one and racemic 2-(furan-2-yl)-3-phenyl-2,3,5,6-tetra­hydro-4H-1,3-thia­zin-4-one
Source: Acta Crystallogr E Crystallogr Commun. 2025 Oct 24;81(Pt 11):1044–9. doi: 10.1107/S2056989025009193 (PMC12589835; doi:10.1107/S2056989025009193)
Supplement: Supplementary file 2 [file e-81-01044-1sup2.hkl]

#
# h,k,l, Fc-squared, Fo-squared, sigma(Fo-squared), status flag
#
data_1
_shelx_title ' ljs70c_auto_a.res in P2(1)2(1)2(1)'
_shelx_refln_list_code          4
_shelx_F_calc_maximum      138.12
_exptl_crystal_F_000       576.00
_reflns_d_resolution_high  0.7929

loop_
 _space_group_symop_operation_xyz
 'x, y, z'
 '-x+1/2, -y, z+1/2'
 '-x, y+1/2, -z+1/2'
 'x+1/2, -y+1/2, -z'

_cell_length_a     9.7151
_cell_length_b    10.0409
_cell_length_c    13.0617
_cell_angle_alpha  90.000
_cell_angle_beta   90.000
_cell_angle_gamma  90.000

_shelx_F_squared_multiplier     1.000

loop_
 _refln_index_h
 _refln_index_k
 _refln_index_l
 _refln_F_squared_calc
 _refln_F_squared_meas
 _refln_F_squared_sigma
 _refln_observed_status
   2   0   0      19076.93      19263.45       238.45 o
   4   0   0        288.18        263.40         5.34 o
   6   0   0        206.86        231.31        16.52 o
   8   0   0        213.53        214.18         7.93 o
  10   0   0         41.99         51.50         4.82 o
  12   0   0         12.05         14.54         2.41 o
   1   1   0       1560.84       1522.53        11.89 o
   2   1   0      17900.67      18525.95       129.14 o
   3   1   0       4912.48       4828.25        34.84 o
   4   1   0        209.49        211.19         2.79 o
   5   1   0         30.66         32.89         1.40 o
   6   1   0        119.01        120.29         3.69 o
   7   1   0        979.29       1008.63        14.74 o
   8   1   0         70.99         75.87         3.57 o
   9   1   0         48.59         48.05         3.45 o
  10   1   0         38.84         40.64         2.55 o
  11   1   0          5.65          4.01         0.93 o
  12   1   0         27.01         20.79         2.56 o
   0   2   0        184.80        199.97         3.65 o
   1   2   0       2359.19       2287.35        18.06 o
   2   2   0        423.77        411.58         3.93 o
   3   2   0        856.56        801.76         8.66 o
   4   2   0         66.13         63.93         1.42 o
   5   2   0        928.08        843.49        11.04 o
   6   2   0        116.62        113.42         3.87 o
   7   2   0         38.41         30.67         2.07 o
   8   2   0         53.02         44.43         2.56 o
   9   2   0         40.60         50.57         2.59 o
  10   2   0         69.82         80.47         3.85 o
  11   2   0          1.96          1.58         0.95 o
   1   3   0        306.52        296.04         3.55 o
   2   3   0        443.21        390.43         3.98 o
   3   3   0          1.18          2.80         0.53 o
   4   3   0          3.72          5.30         0.62 o
   5   3   0         32.62         29.53         1.54 o
   6   3   0         30.64         26.05         1.44 o
   7   3   0        186.54        180.30         5.33 o
   8   3   0         27.84         24.27         1.77 o
   9   3   0         11.61          9.27         1.29 o
  10   3   0          3.86          4.23         1.31 o
  11   3   0          0.12         -0.42         0.84 o
   0   4   0        124.03        115.15         3.13 o
   1   4   0         32.78         34.21         1.06 o
   2   4   0        179.67        157.78         2.79 o
   3   4   0        174.59        173.94         3.48 o
   4   4   0        233.50        230.47         4.35 o
   5   4   0        334.38        334.31         4.97 o
   6   4   0          0.24          0.22         0.72 o
   7   4   0         23.50         25.89         1.96 o
   8   4   0          6.42          4.28         1.26 o
   9   4   0         86.04         86.21         5.33 o
  10   4   0          0.96          1.26         0.99 o
  11   4   0          7.42         10.49         2.51 o
   1   5   0       1837.65       1958.06        24.35 o
   2   5   0       1915.78       2020.83        20.56 o
   3   5   0          6.00          4.44         0.87 o
   4   5   0        155.03        178.04         3.40 o
   5   5   0         72.34         82.29         2.63 o
   6   5   0          1.83          1.21         0.88 o
   7   5   0        135.30        141.58         4.13 o
   8   5   0          1.02          0.34         1.17 o
   9   5   0         76.49         82.82         3.89 o
  10   5   0         27.68         32.54         2.54 o
  11   5   0         37.08         35.04         3.63 o
   0   6   0       3626.74       3334.08        77.19 o
   1   6   0       1554.97       1560.36        20.94 o
   2   6   0        542.83        549.43         8.30 o
   3   6   0        368.64        408.72         6.13 o
   4   6   0         46.02         49.08         1.90 o
   5   6   0          0.87          0.93         0.83 o
   6   6   0        267.14        274.23         5.76 o
   7   6   0         18.01         16.06         1.87 o
   8   6   0        186.39        199.61         6.85 o
   9   6   0         50.05         60.76         3.54 o
  10   6   0         21.88         23.17         1.73 o
   1   7   0        384.65        353.44         8.81 o
   2   7   0         27.73         31.89         2.14 o
   3   7   0       2182.06       2231.59        25.55 o
   4   7   0        225.25        240.50         5.31 o
   5   7   0        208.74        217.64         5.35 o
   6   7   0         10.24          8.13         1.25 o
   7   7   0          4.83          2.52         1.04 o
   8   7   0         55.66         55.78         4.24 o
   9   7   0          5.57          8.90         2.38 o
  10   7   0         53.04         41.45         3.81 o
   0   8   0        400.65        373.20        14.31 o
   1   8   0         12.36         14.70         2.02 o
   2   8   0        127.18        127.05         4.22 o
   3   8   0         14.49         17.50         1.66 o
   4   8   0         25.60         26.17         2.05 o
   5   8   0         19.19         21.51         1.92 o
   6   8   0         10.92          6.78         2.29 o
   7   8   0          0.57          1.08         1.08 o
   8   8   0          5.17          1.43         1.30 o
   9   8   0          0.28          0.21         0.85 o
   1   9   0         50.06         49.93         3.24 o
   2   9   0         91.68         94.50         3.98 o
   3   9   0         85.16         80.87         3.80 o
   4   9   0          4.43          3.47         1.46 o
   5   9   0          2.69          2.33         1.23 o
   6   9   0         69.39         67.20         3.09 o
   7   9   0         37.39         45.14         5.28 o
   8   9   0          5.35          5.45         1.45 o
   0  10   0         12.71         14.48         2.78 o
   1  10   0         30.41         25.56         2.64 o
   2  10   0         79.77         81.39         4.43 o
   3  10   0         52.63         52.10         2.84 o
   4  10   0        224.16        237.36         6.19 o
   5  10   0        115.05        130.75         4.61 o
   6  10   0          0.44          0.25         0.83 o
   7  10   0          9.99          9.92         1.81 o
   1  11   0        297.17        299.73        16.49 o
   2  11   0        219.81        228.95         9.11 o
   3  11   0         16.65         12.61         1.77 o
   4  11   0          0.57          1.87         1.20 o
   5  11   0          1.17          0.57         0.82 o
   6  11   0         70.12         54.95         4.71 o
   0  12   0        164.12        148.44        10.65 o
   1  12   0         57.16         59.53         5.15 o
   2  12   0         79.67         95.50         5.60 o
   3  12   0         25.25         21.73         1.72 o
   1   0   1        181.31        192.96         2.31 o
   2   0   1       1301.31       1235.61         9.48 o
   3   0   1       7388.26       7111.25        62.26 o
   4   0   1        225.11        233.26         7.35 o
   5   0   1        734.37        717.05         9.27 o
   6   0   1        201.07        215.31         6.91 o
   7   0   1         40.78         38.15         2.61 o
   8   0   1         14.08         13.65         1.62 o
   9   0   1         27.55         32.92         3.03 o
  10   0   1         84.62         86.90         4.10 o
  11   0   1          0.74          0.74         0.81 o
  12   0   1          9.84          7.03         1.89 o
 -12   1   1         22.19         18.34         2.68 o
 -11   1   1          1.41          0.25         0.96 o
 -10   1   1          0.59         -0.04         0.78 o
  -9   1   1         32.81         36.60         2.71 o
  -8   1   1         26.50         26.42         2.16 o
  -7   1   1         54.11         55.62         2.53 o
  -6   1   1         17.45         16.86         1.18 o
  -5   1   1       1471.61       1474.37        14.84 o
  -4   1   1        151.64        141.70         2.63 o
  -3   1   1       2317.76       2283.60        22.60 o
  -2   1   1       8496.82       8171.96        63.11 o
  -1   1   1        617.52        620.47         4.89 o
   0   1   1       4176.81       4120.33        34.48 o
   1   1   1        575.36        575.51         4.25 o
   2   1   1       7940.39       7776.61        56.29 o
   3   1   1       2421.61       2396.92        17.14 o
   4   1   1        137.58        130.04         1.94 o
   5   1   1       1312.92       1334.63        14.59 o
   6   1   1         15.15         12.68         1.23 o
   7   1   1         53.89         53.37         4.40 o
   8   1   1         27.83         25.98         2.14 o
   9   1   1         42.45         45.85         3.00 o
  10   1   1          0.19          0.04         1.03 o
  11   1   1          1.09          0.29         0.68 o
  12   1   1         24.88         22.56         2.92 o
 -11   2   1          1.40          1.34         1.02 o
 -10   2   1         12.76         14.37         1.74 o
  -9   2   1        124.25        123.38         4.25 o
  -8   2   1         10.59          9.58         1.57 o
  -7   2   1         52.82         42.81         2.06 o
  -6   2   1        164.26        163.74         3.68 o
  -5   2   1       1751.22       1734.89        20.94 o
  -4   2   1        592.25        581.01         5.38 o
  -3   2   1       4106.64       4114.27        29.42 o
  -2   2   1       1361.49       1325.24        11.37 o
  -1   2   1       2715.01       2660.08        20.79 o
   0   2   1       8531.85       8442.37        65.40 o
   1   2   1       2736.96       2692.48        21.82 o
   2   2   1       1449.03       1433.10        11.09 o
   3   2   1       3961.13       4068.34        29.65 o
   4   2   1        546.38        555.18         6.29 o
   5   2   1       1605.51       1637.56        21.52 o
   6   2   1        167.99        169.27         4.77 o
   7   2   1         49.10         45.63         2.33 o
   8   2   1          8.30         10.84         1.34 o
   9   2   1        128.33        129.23         4.76 o
  10   2   1         12.93         12.88         1.68 o
  11   2   1          1.69          2.21         0.70 o
 -11   3   1          0.70          0.26         0.92 o
 -10   3   1         22.58         29.72         2.49 o
  -9   3   1         11.42          8.47         1.41 o
  -8   3   1         86.85         89.03         4.01 o
  -7   3   1        315.24        304.13         5.75 o
  -6   3   1        218.42        213.09         4.37 o
  -5   3   1         99.15        104.51         2.47 o
  -4   3   1        882.50        949.67         9.02 o
  -3   3   1       1352.54       1308.63        11.87 o
  -2   3   1        659.99        646.95         6.70 o
  -1   3   1        318.82        311.08         3.95 o
   0   3   1       3981.03       3892.10        34.78 o
   1   3   1        277.65        271.95         3.93 o
   2   3   1        675.62        670.46         9.06 o
   3   3   1       1208.39       1192.07        11.38 o
   4   3   1        865.35        939.62         9.49 o
   5   3   1        101.39        101.33         3.14 o
   6   3   1        224.88        228.03         4.76 o
   7   3   1        318.23        317.35         8.06 o
   8   3   1         86.14         84.90         3.38 o
   9   3   1         16.26         11.00         1.76 o
  10   3   1         20.65         22.23         2.18 o
  11   3   1          0.63          1.01         0.80 o
 -11   4   1          4.78          5.73         1.95 o
 -10   4   1         82.43         96.20         4.27 o
  -9   4   1         46.03         43.42         3.99 o
  -8   4   1         32.53         28.16         2.59 o
  -7   4   1        348.03        367.63         7.64 o
  -6   4   1         11.85          8.90         0.95 o
  -5   4   1         29.28         22.43         1.18 o
  -4   4   1        187.10        180.04         3.42 o
  -3   4   1       1729.46       1750.78        25.92 o
  -2   4   1        313.87        303.97         4.49 o
  -1   4   1        582.78        583.85         7.21 o
   0   4   1       6339.12       6210.49        55.76 o
   1   4   1        567.09        579.70         8.42 o
   2   4   1        328.07        324.00         4.08 o
   3   4   1       1760.67       1832.26        20.48 o
   4   4   1        209.78        200.00         4.17 o
   5   4   1         25.15         19.83         1.32 o
   6   4   1          7.94          6.81         0.95 o
   7   4   1        340.55        355.31         7.10 o
   8   4   1         27.61         24.09         2.42 o
   9   4   1         43.81         42.42         3.55 o
  10   4   1         73.80         79.06         5.22 o
  11   4   1          4.41          4.87         1.94 o
 -11   5   1         24.40         23.46         2.96 o
 -10   5   1         22.34         25.68         2.07 o
  -9   5   1         17.98         20.12         2.27 o
  -8   5   1         15.84         16.68         1.84 o
  -7   5   1        191.27        190.91         5.44 o
  -6   5   1         33.13         28.73         1.74 o
  -5   5   1        138.62        132.72         3.25 o
  -4   5   1        485.43        497.29         6.29 o
  -3   5   1        506.21        477.09         7.44 o
  -2   5   1       1022.25       1079.15        14.51 o
  -1   5   1        142.25        147.60         3.94 o
   0   5   1       2778.11       2762.20        32.28 o
   1   5   1        146.67        157.75         3.34 o
   2   5   1       1118.78       1181.40        13.14 o
   3   5   1        480.22        462.25         7.20 o
   4   5   1        462.13        477.63         6.62 o
   5   5   1        134.11        132.53         3.16 o
   6   5   1         36.28         34.29         1.88 o
   7   5   1        194.50        214.03         5.18 o
   8   5   1         14.20         14.53         1.90 o
   9   5   1         17.96         21.28         2.09 o
  10   5   1         19.54         21.56         1.71 o
  11   5   1         22.27         13.57         2.32 o
 -10   6   1         20.45         18.01         1.79 o
  -9   6   1         82.69         92.68         4.35 o
  -8   6   1         15.03         17.77         2.43 o
  -7   6   1         24.27         24.95         2.08 o
  -6   6   1         56.69         56.13         2.66 o
  -5   6   1        814.69        831.01        11.80 o
  -4   6   1         52.93         45.24         1.94 o
  -3   6   1        801.85        826.98         9.88 o
  -2   6   1        726.51        791.20        12.36 o
  -1   6   1         14.45         11.62         1.15 o
   0   6   1         64.86         75.67         3.09 o
   1   6   1         10.53         10.33         2.04 o
   2   6   1        769.44        852.70        11.34 o
   3   6   1        824.98        837.97        10.05 o
   4   6   1         55.37         53.52         2.23 o
   5   6   1        879.00        900.46        11.45 o
   6   6   1         50.15         45.61         2.34 o
   7   6   1         33.73         28.75         2.26 o
   8   6   1         10.10          9.03         2.25 o
   9   6   1         77.35         78.69         4.02 o
  10   6   1         21.77         22.36         1.95 o
  -9   7   1         13.97         10.76         1.76 o
  -8   7   1         30.96         34.12         2.87 o
  -7   7   1         51.36         49.13         3.14 o
  -6   7   1         88.08         93.35         3.30 o
  -5   7   1         65.46         64.75         2.57 o
  -4   7   1        384.38        394.30         7.03 o
  -3   7   1        186.46        183.36         4.27 o
  -2   7   1        485.33        455.86         7.71 o
  -1   7   1        215.18        223.71         7.05 o
   0   7   1         28.14         32.44         2.68 o
   1   7   1        225.29        228.00         7.19 o
   2   7   1        440.28        428.40         8.87 o
   3   7   1        187.74        179.25         4.68 o
   4   7   1        365.16        362.63         6.77 o
   5   7   1         55.05         61.42         2.81 o
   6   7   1         84.79         97.11         3.73 o
   7   7   1         53.27         51.03         4.58 o
   8   7   1         32.25         35.72         2.96 o
   9   7   1         13.57          9.81         1.43 o
  10   7   1          6.50          3.94         1.49 o
  -9   8   1         15.63         17.44         2.47 o
  -8   8   1         82.84         83.40         6.35 o
  -7   8   1         11.38         11.60         1.62 o
  -6   8   1         69.27         76.25         5.52 o
  -5   8   1         18.59         19.10         1.73 o
  -4   8   1          1.43          0.55         0.91 o
  -3   8   1         57.27         52.51         2.62 o
  -2   8   1        407.68        420.10        12.28 o
  -1   8   1        185.05        185.82         6.88 o
   0   8   1        138.78        133.63         5.29 o
   1   8   1        174.17        179.42         5.15 o
   2   8   1        370.59        393.28         9.20 o
   3   8   1         60.70         59.19         3.57 o
   4   8   1          0.38          0.51         0.99 o
   5   8   1         17.22         18.78         1.80 o
   6   8   1         67.13         68.92         4.54 o
   7   8   1         12.39         12.65         1.84 o
   8   8   1         86.71         91.54         4.86 o
   9   8   1         15.72         17.38         1.63 o
  -8   9   1          2.41          3.23         0.97 o
  -7   9   1         14.32         16.62         1.67 o
  -6   9   1         30.16         29.52         2.61 o
  -5   9   1        118.48        128.46         5.76 o
  -4   9   1         82.19         79.73         3.64 o
  -3   9   1        222.08        218.86         6.86 o
  -2   9   1        460.45        457.99        10.95 o
  -1   9   1        250.09        269.20         8.42 o
   0   9   1        441.37        433.54        13.74 o
   1   9   1        254.11        280.81         9.54 o
   2   9   1        428.76        413.74        11.05 o
   3   9   1        217.59        211.63         6.35 o
   4   9   1         91.36         88.98         4.27 o
   5   9   1        130.96        143.04         9.05 o
   6   9   1         35.52         36.95         2.12 o
   7   9   1         13.68         16.89         2.08 o
   8   9   1          1.28          4.13         1.34 o
  -7  10   1         11.90         10.72         1.79 o
  -6  10   1          6.55          5.25         1.03 o
  -5  10   1          4.34          3.35         1.25 o
  -4  10   1         30.83         29.64         2.43 o
  -3  10   1         78.96         87.92         4.34 o
  -2  10   1         19.97         27.65         3.07 o
  -1  10   1         36.33         37.05         3.26 o
   0  10   1         95.89         92.56         5.12 o
   1  10   1         43.24         41.42         3.74 o
   2  10   1         16.25         18.48         2.26 o
   3  10   1         89.48         96.36         4.19 o
   4  10   1         28.48         29.46         2.33 o
   5  10   1          6.10          3.14         1.11 o
   6  10   1          7.97          7.89         1.32 o
   7  10   1         12.20          9.92         2.72 o
  -5  11   1         10.47          9.29         1.15 o
  -4  11   1         51.89         57.38         2.58 o
  -3  11   1         18.42         23.38         2.14 o
  -2  11   1          2.31          3.05         1.34 o
  -1  11   1         18.70         24.13         3.42 o
   0  11   1          8.17          9.96         1.64 o
   1  11   1         15.03         14.38         2.04 o
   2  11   1          1.34          2.11         1.15 o
   3  11   1         17.77         18.78         2.18 o
   4  11   1         49.57         58.82         3.48 o
   5  11   1          8.58          6.36         1.49 o
  -3  12   1         65.07         66.97         3.74 o
  -2  12   1         17.13         17.97         2.02 o
  -1  12   1         51.08         51.96         4.12 o
   0  12   1          2.53          1.60         1.16 o
   1  12   1         51.37         61.48         6.28 o
   2  12   1         16.55         21.24         3.30 o
   3  12   1         57.39         58.49         2.76 o
   0   0   2       1780.83       1846.71        20.84 o
   1   0   2        729.46        765.41         6.03 o
   2   0   2       2006.44       2074.11        17.29 o
   3   0   2        643.58        570.75         6.05 o
   4   0   2       1235.75       1261.93        13.68 o
   5   0   2        236.73        217.28         6.04 o
   6   0   2        126.35        137.67         4.49 o
   7   0   2       1431.74       1434.53        19.80 o
   8   0   2         47.88         53.81         2.85 o
   9   0   2          1.78         -0.01         0.86 o
  10   0   2         45.68         44.50         2.71 o
  11   0   2          3.21          3.60         0.98 o
  12   0   2         10.19          6.06         1.66 o
 -12   1   2          1.20          0.26         1.09 o
 -11   1   2          0.84          0.95         0.97 o
 -10   1   2         40.93         42.14         2.46 o
  -9   1   2         42.60         42.13         3.31 o
  -8   1   2         98.96         93.54         3.40 o
  -7   1   2         80.08         82.49         3.08 o
  -6   1   2         61.26         59.02         2.45 o
  -5   1   2       2056.36       2069.74        31.28 o
  -4   1   2        625.66        624.67         7.92 o
  -3   1   2        850.01        864.15         6.70 o
  -2   1   2       1396.96       1325.97        10.96 o
  -1   1   2       3303.20       3119.88        24.58 o
   0   1   2         83.85         84.75         1.09 o
   1   1   2       3533.22       3446.35        27.05 o
   2   1   2       1399.62       1361.94        11.00 o
   3   1   2        894.18        938.24         9.05 o
   4   1   2        544.17        530.61         5.74 o
   5   1   2       2079.54       2072.02        24.01 o
   6   1   2         78.33         82.92         3.11 o
   7   1   2         83.91         87.43         2.91 o
   8   1   2         97.63         91.94         3.65 o
   9   1   2         49.06         49.75         3.17 o
  10   1   2         47.82         50.01         2.77 o
  11   1   2          0.53          0.02         0.78 o
  12   1   2          1.23          1.06         1.23 o
 -11   2   2          0.03          1.19         1.27 o
 -10   2   2         15.13         18.55         1.60 o
  -9   2   2          8.39         11.24         1.66 o
  -8   2   2        251.23        252.32         7.75 o
  -7   2   2         21.78         21.57         1.51 o
  -6   2   2        233.97        239.37         6.05 o
  -5   2   2       1291.48       1287.28        15.31 o
  -4   2   2        282.71        275.70         3.48 o
  -3   2   2       3218.29       3113.73        27.85 o
  -2   2   2       1065.81       1002.78        10.07 o
  -1   2   2        509.40        490.06         3.81 o
   0   2   2        495.43        491.41         4.94 o
   1   2   2        527.40        528.15         4.40 o
   2   2   2        965.30        934.28         8.09 o
   3   2   2       3148.95       3089.25        25.26 o
   4   2   2        263.05        268.69         4.39 o
   5   2   2       1347.55       1392.18        26.53 o
   6   2   2        235.98        242.39         6.56 o
   7   2   2         45.17         41.57         2.14 o
   8   2   2        261.82        266.36         6.11 o
   9   2   2          8.09          9.24         1.64 o
  10   2   2         15.85         18.17         1.68 o
  11   2   2          0.41         -0.38         0.62 o
 -11   3   2          0.70          0.66         1.10 o
 -10   3   2          1.44          0.73         1.04 o
  -9   3   2         15.77         13.87         1.70 o
  -8   3   2         39.01         32.64         2.40 o
  -7   3   2        205.26        213.70         7.53 o
  -6   3   2        523.05        505.80         9.65 o
  -5   3   2       1017.30        960.32        11.22 o
  -4   3   2       1666.40       1664.20        14.52 o
  -3   3   2        501.41        559.79         5.36 o
  -2   3   2        343.40        347.50         4.23 o
  -1   3   2       1207.95       1143.94        11.73 o
   0   3   2       1216.10       1121.09         9.77 o
   1   3   2       1262.86       1213.66         9.63 o
   2   3   2        356.88        361.07         5.99 o
   3   3   2        531.15        607.29         6.41 o
   4   3   2       1697.94       1724.04        19.41 o
   5   3   2        941.62        925.83        11.81 o
   6   3   2        499.20        502.67         7.24 o
   7   3   2        200.37        207.13         5.38 o
   8   3   2         33.88         30.25         2.06 o
   9   3   2         22.17         25.15         2.27 o
  10   3   2          0.81          1.82         0.84 o
  11   3   2          0.52         -0.07         0.67 o
 -11   4   2         21.50         18.58         2.92 o
 -10   4   2          4.34          4.44         1.47 o
  -9   4   2         25.35         21.47         2.90 o
  -8   4   2         71.70         71.70         3.65 o
  -7   4   2         43.15         42.89         2.42 o
  -6   4   2         79.21         78.47         2.58 o
  -5   4   2        125.05        129.59         2.89 o
  -4   4   2         17.74         15.73         1.08 o
  -3   4   2        794.51        784.87        10.11 o
  -2   4   2       3206.18       3122.09        44.15 o
  -1   4   2        760.42        795.81         9.57 o
   0   4   2       1240.89       1306.62        15.59 o
   1   4   2        868.26        915.18         9.37 o
   2   4   2       3267.00       3303.84        28.25 o
   3   4   2        795.53        791.63        10.49 o
   4   4   2         17.76         18.83         1.19 o
   5   4   2        101.40        106.19         2.58 o
   6   4   2         76.85         79.94         2.74 o
   7   4   2         38.14         38.43         2.50 o
   8   4   2         75.18         80.91         4.28 o
   9   4   2         24.09         22.86         2.87 o
  10   4   2          4.20          2.70         0.64 o
  11   4   2         18.28         19.26         3.00 o
 -10   5   2          4.63          6.00         1.34 o
  -9   5   2        118.00        125.98         6.03 o
  -8   5   2         14.17         12.26         1.98 o
  -7   5   2         21.53         17.70         1.70 o
  -6   5   2         78.30         79.84         3.06 o
  -5   5   2       1571.35       1601.71        15.87 o
  -4   5   2         78.83         74.14         2.36 o
  -3   5   2        257.09        272.79         5.27 o
  -2   5   2        971.79       1047.68        12.50 o
  -1   5   2         42.19         33.03         1.58 o
   0   5   2       3411.00       3438.81        33.60 o
   1   5   2         40.13         23.23         1.06 o
   2   5   2        926.68       1040.43        14.78 o
   3   5   2        249.28        274.80         5.41 o
   4   5   2         64.00         61.58         2.26 o
   5   5   2       1549.14       1595.78        16.68 o
   6   5   2         70.95         69.87         2.61 o
   7   5   2         15.99         16.38         1.69 o
   8   5   2          9.86         13.15         1.65 o
   9   5   2        106.46        111.16         3.99 o
  10   5   2          5.04          7.78         1.40 o
 -10   6   2          9.44         10.12         1.40 o
  -9   6   2         12.03         10.99         1.52 o
  -8   6   2         74.85         75.37         4.53 o
  -7   6   2        475.11        465.90         8.60 o
  -6   6   2        309.49        309.58         6.82 o
  -5   6   2        360.68        377.13         6.02 o
  -4   6   2        238.49        239.78         4.98 o
  -3   6   2        145.88        132.12         3.21 o
  -2   6   2        645.19        595.96         8.91 o
  -1   6   2         39.23         34.79         2.30 o
   0   6   2         14.15          9.17         1.03 o
   1   6   2         34.95         28.74         1.70 o
   2   6   2        632.09        595.53        10.48 o
   3   6   2        155.92        152.27         3.76 o
   4   6   2        217.32        223.43         4.83 o
   5   6   2        335.72        366.84         7.34 o
   6   6   2        272.34        276.57         8.40 o
   7   6   2        467.50        484.70         9.42 o
   8   6   2         83.54         89.30         6.92 o
   9   6   2         12.47         10.87         1.61 o
  10   6   2         10.61         10.19         1.38 o
  -9   7   2         33.23         31.98         2.62 o
  -8   7   2          6.58          7.84         1.56 o
  -7   7   2        207.32        205.97         7.11 o
  -6   7   2        142.24        141.88         4.89 o
  -5   7   2        256.66        266.77         5.15 o
  -4   7   2        436.07        448.30         7.92 o
  -3   7   2        760.10        776.79        10.76 o
  -2   7   2         21.64         20.04         1.40 o
  -1   7   2        191.14        189.50         5.15 o
   0   7   2        468.42        442.77        14.49 o
   1   7   2        221.47        228.26         5.50 o
   2   7   2         30.22         30.29         1.69 o
   3   7   2        797.55        819.66        11.66 o
   4   7   2        419.72        464.29         9.32 o
   5   7   2        247.95        257.88         6.00 o
   6   7   2        143.23        139.04         4.46 o
   7   7   2        208.71        202.13         9.12 o
   8   7   2          7.83          8.74         1.94 o
   9   7   2         37.21         39.77         2.53 o
  -9   8   2          5.08          3.86         1.12 o
  -8   8   2         15.69         18.62         2.23 o
  -7   8   2         65.59         74.46         3.80 o
  -6   8   2         62.67         70.25         5.20 o
  -5   8   2        202.42        210.18         6.17 o
  -4   8   2         92.63         93.34         3.51 o
  -3   8   2        600.68        612.23        12.38 o
  -2   8   2         20.96         20.10         2.15 o
  -1   8   2        182.77        201.64         7.16 o
   0   8   2         65.69         63.09         3.36 o
   1   8   2        188.70        199.22         6.02 o
   2   8   2         24.25         23.22         2.01 o
   3   8   2        561.12        569.30        11.56 o
   4   8   2        101.25        102.21         3.79 o
   5   8   2        220.76        220.24         5.98 o
   6   8   2         66.40         68.96         6.44 o
   7   8   2         67.29         74.38         4.65 o
   8   8   2         15.37         16.81         2.13 o
   9   8   2          4.91          2.24         0.99 o
  -8   9   2         13.45         12.59         1.71 o
  -7   9   2          8.11          7.22         1.31 o
  -6   9   2        113.42        122.06         4.08 o
  -5   9   2          9.50          9.31         1.52 o
  -4   9   2        187.10        187.26         5.66 o
  -3   9   2         16.48         16.66         2.55 o
  -2   9   2          3.89          3.26         1.31 o
  -1   9   2         90.67         86.92         4.52 o
   0   9   2         69.12         79.23         4.35 o
   1   9   2         90.40         91.11         7.96 o
   2   9   2          5.25         10.16         1.73 o
   3   9   2         21.03         21.59         2.37 o
   4   9   2        189.81        198.56         8.33 o
   5   9   2          5.98          6.17         1.28 o
   6   9   2        106.99        119.24         3.99 o
   7   9   2          7.75          8.73         1.58 o
   8   9   2         10.41         13.61         1.81 o
  -7  10   2          6.89          4.33         1.20 o
  -6  10   2         22.91         28.37         1.79 o
  -5  10   2          5.26          3.79         1.09 o
  -4  10   2         21.36         20.28         1.83 o
  -3  10   2         54.81         63.03         3.37 o
  -2  10   2         19.02         21.17         2.70 o
  -1  10   2         48.00         44.89         3.83 o
   0  10   2          0.53          3.62         1.61 o
   1  10   2         53.15         47.81         5.78 o
   2  10   2         16.68         22.58         2.89 o
   3  10   2         59.12         69.49         4.51 o
   4  10   2         21.17         19.96         1.78 o
   5  10   2          3.19          4.53         1.21 o
   6  10   2         22.92         23.43         2.96 o
   7  10   2          6.23          4.35         1.27 o
  -5  11   2         17.39         19.59         1.52 o
  -4  11   2         28.77         34.15         2.28 o
  -3  11   2         26.17         29.23         2.30 o
  -2  11   2         47.74         48.42         3.05 o
  -1  11   2          1.79          0.86         1.11 o
   0  11   2          4.28          4.54         1.82 o
   1  11   2          0.65          1.81         1.28 o
   2  11   2         48.41         44.32         2.55 o
   3  11   2         21.29         25.36         1.72 o
   4  11   2         31.30         34.71         2.28 o
   5  11   2         16.18         15.40         2.66 o
  -3  12   2          5.77          4.96         1.81 o
  -2  12   2          6.80          8.55         1.58 o
  -1  12   2        137.27        129.52         7.40 o
   0  12   2          9.17          8.03         1.92 o
   1  12   2        141.51        152.34         6.91 o
   2  12   2          4.70          6.13         1.34 o
   3  12   2          6.72          7.55         2.11 o
   1   0   3      10315.12      10462.75        80.77 o
   2   0   3        293.36        278.77         3.25 o
   3   0   3        247.85        229.31         2.47 o
   4   0   3        255.19        227.18         3.40 o
   5   0   3        804.96        819.56        14.30 o
   6   0   3          8.99          4.91         1.55 o
   7   0   3          2.17          3.12         0.85 o
   8   0   3         71.81         74.51         2.83 o
   9   0   3        223.83        239.51         7.74 o
  10   0   3         11.63         12.61         1.74 o
  11   0   3         10.43         14.92         1.71 o
 -11   1   3          5.83          5.66         1.24 o
 -10   1   3         29.81         26.52         2.31 o
  -9   1   3         44.28         37.82         2.55 o
  -8   1   3        129.71        129.92         5.77 o
  -7   1   3        197.41        213.64         7.07 o
  -6   1   3        354.09        334.65         7.79 o
  -5   1   3       2379.66       2250.79        30.01 o
  -4   1   3       1229.55       1182.42        14.02 o
  -3   1   3        583.14        553.88         6.20 o
  -2   1   3       2324.15       2268.99        16.62 o
  -1   1   3       4060.78       4115.96        31.01 o
   0   1   3         90.78        100.66         1.51 o
   1   1   3       3950.28       4047.61        31.61 o
   2   1   3       2379.37       2398.23        21.00 o
   3   1   3        583.54        569.34         5.79 o
   4   1   3       1211.45       1198.13        12.86 o
   5   1   3       2466.37       2341.43        28.71 o
   6   1   3        343.62        327.58         7.04 o
   7   1   3        210.06        219.01         4.71 o
   8   1   3        135.13        128.60         5.18 o
   9   1   3         35.27         38.52         2.79 o
  10   1   3         33.52         33.33         2.27 o
  11   1   3          6.06          5.72         1.19 o
 -11   2   3          9.46         13.91         2.12 o
 -10   2   3         19.74         19.54         2.03 o
  -9   2   3        132.84        119.92         4.53 o
  -8   2   3        288.99        311.32        12.76 o
  -7   2   3        966.61        991.30        14.95 o
  -6   2   3        285.98        287.60         6.00 o
  -5   2   3        360.18        376.44         9.20 o
  -4   2   3        116.76        112.87         2.38 o
  -3   2   3        424.69        415.68         4.40 o
  -2   2   3       2422.34       2308.23        18.03 o
  -1   2   3       1158.17       1148.31        10.13 o
   0   2   3        454.60        448.89         5.54 o
   1   2   3       1357.93       1364.50        13.76 o
   2   2   3       2445.10       2373.72        18.67 o
   3   2   3        533.65        550.47         6.51 o
   4   2   3         94.94         92.03         1.99 o
   5   2   3        316.67        347.83         6.63 o
   6   2   3        322.68        327.75         6.22 o
   7   2   3        964.14        977.88        14.40 o
   8   2   3        303.26        298.81        11.06 o
   9   2   3        133.14        116.15         4.82 o
  10   2   3         18.21         15.89         1.50 o
  11   2   3          9.19         12.76         1.48 o
 -11   3   3          8.02          6.94         1.14 o
 -10   3   3         81.69         85.22         4.00 o
  -9   3   3         42.72         46.40         2.82 o
  -8   3   3        109.35         98.32         4.62 o
  -7   3   3         50.67         45.26         2.42 o
  -6   3   3         78.32         76.47         2.83 o
  -5   3   3        100.57         95.15         3.16 o
  -4   3   3        127.67        131.81         2.81 o
  -3   3   3         21.91         20.35         0.84 o
  -2   3   3        417.81        434.29         4.35 o
  -1   3   3        404.12        376.06         4.20 o
   0   3   3       1075.56       1047.72         9.96 o
   1   3   3        398.26        369.14         3.77 o
   2   3   3        375.12        401.98         5.37 o
   3   3   3         17.23         17.38         0.91 o
   4   3   3        155.04        165.18         4.54 o
   5   3   3         89.82         93.51         2.42 o
   6   3   3         66.64         64.46         2.70 o
   7   3   3         59.56         54.73         2.60 o
   8   3   3        112.21        106.96         4.93 o
   9   3   3         45.44         48.86         3.11 o
  10   3   3         82.56         88.22         3.35 o
  11   3   3          8.65          8.95         1.40 o
 -11   4   3         11.23          9.01         2.06 o
 -10   4   3         14.17         15.49         2.01 o
  -9   4   3         29.50         24.39         3.01 o
  -8   4   3        105.67        108.78         4.71 o
  -7   4   3        111.45        103.49         3.69 o
  -6   4   3        263.75        259.12         5.15 o
  -5   4   3        336.03        340.50         5.50 o
  -4   4   3         38.60         37.94         1.55 o
  -3   4   3        169.40        135.64         3.10 o
  -2   4   3         50.92         40.22         1.48 o
  -1   4   3         48.14         41.65         1.02 o
   0   4   3         59.49         62.58         1.27 o
   1   4   3         62.00         56.35         1.43 o
   2   4   3         60.13         50.18         1.63 o
   3   4   3        158.75        134.27         4.76 o
   4   4   3         65.26         70.79         2.23 o
   5   4   3        323.55        332.18         5.55 o
   6   4   3        237.80        237.22         5.08 o
   7   4   3        107.00        106.77         4.15 o
   8   4   3         94.27         99.84         4.30 o
   9   4   3         24.56         23.43         2.08 o
  10   4   3         13.73         12.30         1.22 o
 -10   5   3         10.65          9.17         1.90 o
  -9   5   3         27.46         29.21         2.64 o
  -8   5   3          2.30          2.02         1.50 o
  -7   5   3         55.51         50.10         3.00 o
  -6   5   3         14.90         17.22         1.45 o
  -5   5   3        425.36        423.06         6.91 o
  -4   5   3        286.67        273.46         4.68 o
  -3   5   3        814.03        767.07         9.71 o
  -2   5   3        335.04        357.43         5.47 o
  -1   5   3         72.26         60.67         1.87 o
   0   5   3         57.61         34.68         1.70 o
   1   5   3         82.19         69.27         2.13 o
   2   5   3        325.31        365.91         6.78 o
   3   5   3        761.16        752.01        10.81 o
   4   5   3        260.57        259.92         4.99 o
   5   5   3        401.06        393.59         6.23 o
   6   5   3         10.60         11.24         1.33 o
   7   5   3         61.22         58.77         3.44 o
   8   5   3          2.42          3.74         1.22 o
   9   5   3         23.36         19.05         1.95 o
  10   5   3         13.98         14.34         1.29 o
 -10   6   3         13.49          8.93         1.50 o
  -9   6   3          0.84          2.48         1.16 o
  -8   6   3         17.75         18.07         2.02 o
  -7   6   3        107.56        103.16         5.42 o
  -6   6   3        137.78        140.09         4.54 o
  -5   6   3         11.38         12.92         1.40 o
  -4   6   3        382.38        379.69         6.80 o
  -3   6   3         10.38          9.60         1.13 o
  -2   6   3        408.48        391.88         8.09 o
  -1   6   3         82.95         75.43         2.89 o
   0   6   3        365.54        379.02         7.84 o
   1   6   3        118.69        113.97         3.63 o
   2   6   3        350.56        357.56         6.25 o
   3   6   3         17.15         19.08         1.68 o
   4   6   3        394.48        402.62         9.04 o
   5   6   3         10.25          9.49         1.42 o
   6   6   3        128.05        132.60         4.58 o
   7   6   3        102.09        112.13         6.52 o
   8   6   3         19.86         22.40         2.81 o
   9   6   3          0.53          0.52         1.17 o
  10   6   3         11.98          9.37         1.24 o
  -9   7   3         39.92         36.14         2.22 o
  -8   7   3         35.36         34.92         2.55 o
  -7   7   3         56.28         58.36         3.63 o
  -6   7   3         48.93         46.87         3.02 o
  -5   7   3        276.94        279.17         6.34 o
  -4   7   3        506.97        511.30         9.16 o
  -3   7   3        491.98        479.02         8.20 o
  -2   7   3        169.73        162.26         6.55 o
  -1   7   3        256.11        247.47         5.77 o
   0   7   3         52.93         55.68         3.11 o
   1   7   3        254.62        264.86         5.85 o
   2   7   3        176.99        170.83         4.09 o
   3   7   3        446.08        448.95         8.35 o
   4   7   3        489.46        506.44         9.74 o
   5   7   3        259.76        263.77         6.12 o
   6   7   3         53.22         60.19         3.32 o
   7   7   3         49.15         54.20         4.05 o
   8   7   3         34.56         37.94         3.98 o
   9   7   3         42.07         40.28         2.46 o
  -9   8   3         11.52         10.61         1.97 o
  -8   8   3         75.14         77.85         4.13 o
  -7   8   3         14.88         13.14         1.92 o
  -6   8   3          3.29          2.10         1.33 o
  -5   8   3        103.17        106.75         4.61 o
  -4   8   3         37.17         34.54         2.02 o
  -3   8   3          9.29          6.28         1.48 o
  -2   8   3        466.11        457.26        10.38 o
  -1   8   3        932.91        938.85        32.09 o
   0   8   3        342.21        363.86         9.56 o
   1   8   3        904.67        901.75        21.02 o
   2   8   3        510.46        496.10        10.14 o
   3   8   3          9.65         10.02         1.62 o
   4   8   3         39.13         34.57         2.35 o
   5   8   3         90.12         93.43         3.79 o
   6   8   3          3.01         -0.15         1.26 o
   7   8   3         15.27         12.31         1.99 o
   8   8   3         75.84         76.71         4.11 o
   9   8   3         10.30         10.61         1.64 o
  -7   9   3         10.81         13.46         1.92 o
  -6   9   3         33.50         41.78         4.26 o
  -5   9   3         34.89         37.20         2.92 o
  -4   9   3         90.15         92.60         4.51 o
  -3   9   3        123.02        119.00         5.51 o
  -2   9   3        165.75        155.57         6.30 o
  -1   9   3         86.35         84.69         4.81 o
   0   9   3         61.09         54.54         4.23 o
   1   9   3        101.09        100.23         5.10 o
   2   9   3        125.34        111.53         7.74 o
   3   9   3        133.26        137.31         6.10 o
   4   9   3         95.56         97.10         7.61 o
   5   9   3         35.21         39.23         2.54 o
   6   9   3         33.88         39.94         2.59 o
   7   9   3         10.27         10.72         1.68 o
   8   9   3         52.85         60.47         5.34 o
  -6  10   3         55.56         53.83         2.94 o
  -5  10   3        101.03        108.69         3.40 o
  -4  10   3         56.51         60.62         3.14 o
  -3  10   3         13.71         11.14         1.32 o
  -2  10   3         37.21         33.84         2.94 o
  -1  10   3         24.10         23.65         2.77 o
   0  10   3         20.09         23.34         2.22 o
   1  10   3         31.90         26.80         3.98 o
   2  10   3         35.81         31.41         3.79 o
   3  10   3         16.52         13.44         1.77 o
   4  10   3         54.11         57.88         2.87 o
   5  10   3         99.41        114.52         4.82 o
   6  10   3         52.80         47.89         7.87 o
   7  10   3         42.16         34.68         3.63 o
  -5  11   3         22.18         22.70         2.44 o
  -4  11   3         21.60         20.83         1.55 o
  -3  11   3         94.73        106.81         4.12 o
  -2  11   3         45.67         52.71         2.51 o
  -1  11   3         46.93         46.13         2.66 o
   0  11   3         40.14         46.09         3.85 o
   1  11   3         41.77         39.61         2.43 o
   2  11   3         45.19         46.65         2.37 o
   3  11   3        101.74        102.58         3.98 o
   4  11   3         19.81         21.75         1.72 o
   5  11   3         25.24         23.33         3.27 o
  -2  12   3         48.12         47.55         4.47 o
  -1  12   3          7.78          6.11         1.50 o
   0  12   3         49.23         46.80         4.82 o
   1  12   3          8.20          7.32         2.18 o
   0   0   4       2750.50       2717.48        31.18 o
   1   0   4       2050.72       2175.81        17.17 o
   2   0   4       3578.11       3514.31        31.85 o
   3   0   4          6.37         14.24         0.64 o
   4   0   4        590.79        554.67         7.48 o
   5   0   4        112.32        120.56         3.27 o
   6   0   4          8.15          8.36         1.08 o
   7   0   4        146.08        141.05         4.56 o
   8   0   4         31.90         35.83         2.82 o
   9   0   4         81.47         81.30         4.38 o
  10   0   4         41.68         50.26         3.51 o
  11   0   4          2.02          3.15         1.01 o
 -11   1   4         35.96         42.37         2.79 o
 -10   1   4          2.49          4.38         1.39 o
  -9   1   4         23.46         26.92         2.21 o
  -8   1   4         33.35         36.81         2.54 o
  -7   1   4        277.97        270.32         6.11 o
  -6   1   4         10.99         10.01         1.19 o
  -5   1   4        200.60        210.70         4.41 o
  -4   1   4        692.49        735.72         7.51 o
  -3   1   4        261.11        246.40         3.67 o
  -2   1   4       2903.95       2863.39        20.56 o
  -1   1   4       1562.07       1558.79        13.01 o
   0   1   4       5727.94       5737.81        45.24 o
   1   1   4       1455.46       1451.93        11.85 o
   2   1   4       2847.26       2910.03        26.62 o
   3   1   4        298.05        289.37         4.05 o
   4   1   4        715.35        755.95         9.24 o
   5   1   4        172.94        184.29         4.25 o
   6   1   4         11.47         10.22         1.11 o
   7   1   4        281.63        271.15         7.28 o
   8   1   4         47.55         49.95         2.51 o
   9   1   4         20.17         26.25         2.51 o
  10   1   4          3.33          2.04         1.11 o
  11   1   4         31.90         35.88         2.35 o
 -11   2   4         14.05         18.30         2.76 o
 -10   2   4        116.64        124.11         6.16 o
  -9   2   4        121.95        127.24         5.91 o
  -8   2   4         74.09         70.28         3.43 o
  -7   2   4        152.72        144.75         4.27 o
  -6   2   4        513.92        541.67        12.25 o
  -5   2   4        182.13        192.54         4.78 o
  -4   2   4       1226.22       1210.69        14.20 o
  -3   2   4        462.26        507.08         5.45 o
  -2   2   4        754.30        755.04         6.31 o
  -1   2   4       1020.01        976.64         8.67 o
   0   2   4         29.74         23.86         0.92 o
   1   2   4       1034.88       1009.18        11.90 o
   2   2   4        669.90        697.56         6.73 o
   3   2   4        457.23        504.62         5.95 o
   4   2   4       1195.92       1183.00        16.47 o
   5   2   4        202.52        208.19         4.13 o
   6   2   4        512.65        566.11        10.25 o
   7   2   4        144.61        142.69         4.61 o
   8   2   4         79.02         75.63         3.37 o
   9   2   4        114.74        113.45         4.75 o
  10   2   4        115.60        124.74         4.70 o
  11   2   4         14.77         15.44         1.92 o
 -11   3   4         53.66         51.86         4.66 o
 -10   3   4         20.99         15.24         1.91 o
  -9   3   4         14.22         11.88         2.64 o
  -8   3   4        356.88        389.23        13.83 o
  -7   3   4        246.53        243.75         6.97 o
  -6   3   4         13.06         17.21         1.43 o
  -5   3   4        400.71        405.08         7.59 o
  -4   3   4        542.33        575.22         8.67 o
  -3   3   4       1758.87       1811.51        17.08 o
  -2   3   4        310.64        293.98         4.25 o
  -1   3   4       1002.17        976.96        15.59 o
   0   3   4          0.16          0.72         0.37 o
   1   3   4       1007.04       1022.53        13.96 o
   2   3   4        379.57        366.14         5.76 o
   3   3   4       1773.43       1846.89        17.78 o
   4   3   4        480.36        536.22         8.30 o
   5   3   4        441.89        447.48         7.30 o
   6   3   4          6.47          6.49         1.16 o
   7   3   4        256.13        249.66         6.06 o
   8   3   4        347.09        343.67         9.40 o
   9   3   4         13.70         13.30         1.95 o
  10   3   4         22.89         19.38         1.84 o
  11   3   4         52.81         50.86         4.38 o
 -10   4   4          1.51          0.05         0.80 o
  -9   4   4         96.95         99.38         4.89 o
  -8   4   4         15.10         15.68         2.11 o
  -7   4   4         19.07         20.48         1.79 o
  -6   4   4         64.92         71.53         2.88 o
  -5   4   4        392.89        394.64         6.67 o
  -4   4   4        578.49        561.06         7.64 o
  -3   4   4          3.90          7.02         0.85 o
  -2   4   4        292.20        306.94         7.04 o
  -1   4   4       1023.48       1041.05        12.84 o
   0   4   4       1426.54       1452.09        13.35 o
   1   4   4        960.56        974.21        12.39 o
   2   4   4        308.05        319.55         6.17 o
   3   4   4         10.17         15.32         1.45 o
   4   4   4        547.42        530.96         7.62 o
   5   4   4        387.64        393.39         6.86 o
   6   4   4         56.48         59.46         3.94 o
   7   4   4         24.27         25.08         1.98 o
   8   4   4         15.12         13.50         1.63 o
   9   4   4        105.55        100.26         6.02 o
  10   4   4          1.41          2.03         1.03 o
 -10   5   4          7.87          5.95         1.16 o
  -9   5   4         40.97         47.22         2.82 o
  -8   5   4         49.71         53.31         3.93 o
  -7   5   4          6.69          6.00         1.31 o
  -6   5   4        244.49        254.71         6.28 o
  -5   5   4         20.75         18.08         1.47 o
  -4   5   4         49.53         44.64         2.08 o
  -3   5   4         91.97         84.45         2.58 o
  -2   5   4        773.81        674.49        12.92 o
  -1   5   4        369.06        374.77         5.83 o
   0   5   4         49.19         38.01         2.18 o
   1   5   4        408.26        418.87         8.33 o
   2   5   4        717.47        686.49        12.84 o
   3   5   4        115.40        109.38         3.35 o
   4   5   4         52.30         48.13         2.27 o
   5   5   4         23.85         20.02         1.52 o
   6   5   4        250.59        266.04         5.94 o
   7   5   4          8.38          7.46         1.56 o
   8   5   4         45.44         50.97         4.58 o
   9   5   4         39.57         49.44         3.23 o
  10   5   4          7.57          4.96         0.90 o
 -10   6   4          1.05          0.89         1.17 o
  -9   6   4         60.44         64.69         2.98 o
  -8   6   4         12.27         12.25         1.54 o
  -7   6   4         28.44         28.99         3.28 o
  -6   6   4         55.61         59.82         3.44 o
  -5   6   4         78.06         71.84         2.79 o
  -4   6   4        115.39        122.76         3.58 o
  -3   6   4        247.37        238.27         8.01 o
  -2   6   4        107.08         96.24         4.76 o
  -1   6   4        713.92        695.57        11.90 o
   0   6   4        223.93        205.16         4.63 o
   1   6   4        740.25        718.59        12.89 o
   2   6   4         86.95         76.46         3.05 o
   3   6   4        221.35        214.83         5.66 o
   4   6   4         99.76        106.69         3.51 o
   5   6   4         90.48         78.43         3.31 o
   6   6   4         64.21         66.74         3.77 o
   7   6   4         27.29         30.67         2.71 o
   8   6   4         14.48         14.96         2.46 o
   9   6   4         54.48         58.47         3.08 o
  10   6   4          1.03          2.10         1.42 o
  -9   7   4          6.32          6.06         1.09 o
  -8   7   4         57.65         60.26         3.18 o
  -7   7   4        100.31        100.39         7.36 o
  -6   7   4        224.65        233.11         7.59 o
  -5   7   4        436.28        428.65         9.13 o
  -4   7   4        144.87        143.04         4.14 o
  -3   7   4         62.74         55.94         2.70 o
  -2   7   4         46.15         47.84         3.04 o
  -1   7   4        148.92        142.00         4.77 o
   0   7   4        497.86        499.30        13.67 o
   1   7   4        129.05        118.98         4.74 o
   2   7   4         51.36         48.28         3.00 o
   3   7   4         70.61         61.17         2.97 o
   4   7   4        146.93        149.38         4.34 o
   5   7   4        409.89        400.44         8.94 o
   6   7   4        241.57        250.78         8.01 o
   7   7   4        102.38        107.63         6.11 o
   8   7   4         56.40         55.07         2.93 o
   9   7   4          8.24          5.51         1.08 o
  -8   8   4          5.62          4.65         1.45 o
  -7   8   4         43.58         39.22         2.40 o
  -6   8   4         15.25         13.81         2.20 o
  -5   8   4          9.13          8.28         1.79 o
  -4   8   4        238.40        241.46         6.03 o
  -3   8   4         65.35         56.70         3.52 o
  -2   8   4       1272.34       1303.44        28.36 o
  -1   8   4        431.60        430.98        10.24 o
   0   8   4          1.32          0.45         1.44 o
   1   8   4        423.43        436.00        11.67 o
   2   8   4       1234.06       1268.08        34.24 o
   3   8   4         60.26         50.97         3.14 o
   4   8   4        250.44        243.59         6.41 o
   5   8   4         10.72          8.14         1.61 o
   6   8   4         17.98         20.09         2.42 o
   7   8   4         49.32         50.66         3.36 o
   8   8   4          4.73          5.16         1.27 o
  -7   9   4         34.07         43.16         2.95 o
  -6   9   4         45.36         47.27         2.88 o
  -5   9   4         62.24         69.02         3.40 o
  -4   9   4         78.82         89.92         5.89 o
  -3   9   4        157.48        161.67         6.93 o
  -2   9   4         29.78         31.00         2.84 o
  -1   9   4         61.86         55.83         3.59 o
   0   9   4        371.75        412.92        21.83 o
   1   9   4         57.88         49.29         3.76 o
   2   9   4         30.75         36.78         4.41 o
   3   9   4        144.14        150.72         9.62 o
   4   9   4         81.72         88.56         4.62 o
   5   9   4         58.74         61.06         3.17 o
   6   9   4         43.28         44.79         2.95 o
   7   9   4         34.54         39.12         2.68 o
   8   9   4         32.22         26.65         3.15 o
  -6  10   4          2.12          2.54         2.26 o
  -5  10   4          3.13          1.61         0.86 o
  -4  10   4         51.07         60.64         3.32 o
  -3  10   4         81.70         81.18         4.53 o
  -2  10   4         46.31         47.67         3.00 o
  -1  10   4        104.28        107.80         5.01 o
   0  10   4        355.07        371.82        11.13 o
   1  10   4        101.64        101.47         7.19 o
   2  10   4         56.24         48.33         3.55 o
   3  10   4         75.43         77.87         3.70 o
   4  10   4         48.94         57.04         3.04 o
   5  10   4          3.94          3.57         1.27 o
   6  10   4          1.55          1.71         1.04 o
  -4  11   4          7.78          8.64         1.29 o
  -3  11   4        101.82        104.98         3.81 o
  -2  11   4         80.27         76.73         3.09 o
  -1  11   4          7.69          6.66         1.25 o
   0  11   4         38.92         45.83         4.77 o
   1  11   4         10.05          8.55         1.81 o
   2  11   4         76.01         75.23         3.84 o
   3  11   4        105.71        118.06         5.69 o
   4  11   4          6.41          5.15         1.22 o
   1   0   5        256.56        233.61         3.50 o
   2   0   5        344.35        381.75         5.37 o
   3   0   5        297.66        289.59         6.10 o
   4   0   5       1262.16       1208.18        17.24 o
   5   0   5        106.84        113.43         3.92 o
   6   0   5        413.90        417.83        12.38 o
   7   0   5         27.00         31.70         2.50 o
   8   0   5        153.74        166.16         5.84 o
   9   0   5          1.34          0.87         1.31 o
  10   0   5          3.80          2.53         1.22 o
  11   0   5         14.78         17.22         1.42 o
 -11   1   5         38.58         40.99         2.20 o
 -10   1   5          5.41          7.54         1.65 o
  -9   1   5         14.02         14.81         2.68 o
  -8   1   5         20.44         18.17         2.56 o
  -7   1   5        148.01        136.23         6.20 o
  -6   1   5        146.83        147.11         3.85 o
  -5   1   5         17.66         14.59         1.59 o
  -4   1   5        522.81        528.10         7.07 o
  -3   1   5        327.91        299.64         4.38 o
  -2   1   5       1602.30       1611.41        14.52 o
  -1   1   5          1.92          3.55         0.60 o
   0   1   5       2484.87       2501.20        22.38 o
   1   1   5          4.61          7.88         0.66 o
   2   1   5       1640.82       1712.55        17.50 o
   3   1   5        307.68        291.12         6.02 o
   4   1   5        521.14        512.95         8.83 o
   5   1   5         15.96         13.12         1.16 o
   6   1   5        147.75        146.73         4.23 o
   7   1   5        137.70        151.33         6.13 o
   8   1   5         14.50         10.62         1.85 o
   9   1   5          9.67          8.16         2.22 o
  10   1   5          5.81          5.18         1.23 o
  11   1   5         43.37         41.66         2.26 o
 -11   2   5          7.94          7.42         1.82 o
 -10   2   5         11.28         12.64         1.64 o
  -9   2   5        148.41        172.62        11.58 o
  -8   2   5         40.44         42.10         4.28 o
  -7   2   5         42.88         41.70         2.25 o
  -6   2   5         12.13         13.68         1.57 o
  -5   2   5        131.49        119.36         4.92 o
  -4   2   5        201.97        173.26         3.99 o
  -3   2   5        263.69        283.33         5.28 o
  -2   2   5        131.94        132.50         2.17 o
  -1   2   5       1337.98       1263.34        10.77 o
   0   2   5       1950.19       1884.90        22.61 o
   1   2   5       1364.60       1277.80        21.24 o
   2   2   5        125.27        130.72         2.96 o
   3   2   5        255.94        272.81         3.71 o
   4   2   5        236.10        210.93         4.84 o
   5   2   5        156.59        143.94         3.17 o
   6   2   5         25.01         23.72         1.63 o
   7   2   5         45.19         42.65         2.62 o
   8   2   5         43.35         46.06         4.20 o
   9   2   5        157.78        176.18         7.85 o
  10   2   5         12.35         12.65         1.61 o
  11   2   5          6.88         10.05         1.63 o
 -10   3   5          1.43          1.37         0.89 o
  -9   3   5         20.61         19.41         2.45 o
  -8   3   5         51.81         60.62         3.94 o
  -7   3   5         99.74         96.39         4.24 o
  -6   3   5        313.49        317.76         7.05 o
  -5   3   5        240.05        237.76         5.88 o
  -4   3   5        817.61        853.11        11.56 o
  -3   3   5        504.21        508.33         7.38 o
  -2   3   5       1558.64       1536.19        15.39 o
  -1   3   5        485.38        485.42         6.95 o
   0   3   5        724.55        799.42        11.77 o
   1   3   5        493.16        502.54         6.54 o
   2   3   5       1685.68       1697.30        20.27 o
   3   3   5        508.14        509.49         8.37 o
   4   3   5        846.49        898.59        10.94 o
   5   3   5        258.87        243.06         5.07 o
   6   3   5        301.07        295.18         5.66 o
   7   3   5        109.47        103.82         3.52 o
   8   3   5         46.54         51.09         3.04 o
   9   3   5         24.40         19.23         2.20 o
  10   3   5          1.83          2.28         0.94 o
  11   3   5          2.39          1.19         0.81 o
 -10   4   5         11.14         13.16         1.89 o
  -9   4   5         75.35         82.67         4.22 o
  -8   4   5          8.15          7.07         1.35 o
  -7   4   5         26.63         27.84         2.51 o
  -6   4   5          2.66          2.49         0.91 o
  -5   4   5         10.24         10.55         1.20 o
  -4   4   5        189.29        192.22         4.60 o
  -3   4   5        314.41        326.55         6.57 o
  -2   4   5         76.05         86.64         4.61 o
  -1   4   5       2542.70       2521.19        30.24 o
   0   4   5        384.52        334.81         7.10 o
   1   4   5       2495.13       2434.60        30.05 o
   2   4   5         58.66         65.26         2.39 o
   3   4   5        348.00        363.40         7.85 o
   4   4   5        156.48        159.42         4.38 o
   5   4   5         10.96          7.76         1.12 o
   6   4   5          4.29          4.65         1.01 o
   7   4   5         27.48         29.18         2.11 o
   8   4   5          9.50          7.07         1.56 o
   9   4   5         79.62         89.62         3.90 o
  10   4   5          9.75         11.95         1.56 o
 -10   5   5         28.46         22.01         2.01 o
  -9   5   5          2.93          1.64         1.04 o
  -8   5   5         57.61         63.68         4.77 o
  -7   5   5        100.78        102.04         4.40 o
  -6   5   5        483.90        521.17        10.19 o
  -5   5   5         36.09         36.03         1.98 o
  -4   5   5        329.56        320.94         6.55 o
  -3   5   5        185.48        198.51         7.52 o
  -2   5   5        226.97        203.38         6.03 o
  -1   5   5        295.71        281.59         6.87 o
   0   5   5         70.66         66.63         2.23 o
   1   5   5        280.95        270.78         5.78 o
   2   5   5        213.76        191.16         5.10 o
   3   5   5        177.30        196.53         5.07 o
   4   5   5        310.54        317.01         6.44 o
   5   5   5         27.03         30.21         2.05 o
   6   5   5        501.86        515.74        10.06 o
   7   5   5         97.15        106.62         5.02 o
   8   5   5         57.00         78.82         6.27 o
   9   5   5          2.61          1.49         1.11 o
  10   5   5         30.10         26.78         5.20 o
  -9   6   5          8.12          6.26         1.29 o
  -8   6   5         99.93        101.17         7.46 o
  -7   6   5        281.46        257.54        14.94 o
  -6   6   5        109.17        105.44         3.85 o
  -5   6   5         94.53         83.93         3.23 o
  -4   6   5        698.25        719.38        10.74 o
  -3   6   5        280.16        275.77         5.79 o
  -2   6   5         16.25         10.92         1.56 o
  -1   6   5        153.38        142.84         4.74 o
   0   6   5        322.34        349.62         8.33 o
   1   6   5        157.86        149.85         5.48 o
   2   6   5         12.48          9.63         1.43 o
   3   6   5        264.60        263.91         5.86 o
   4   6   5        695.43        706.20        11.25 o
   5   6   5         90.63         85.13         3.46 o
   6   6   5         93.98         96.21         4.24 o
   7   6   5        282.45        285.95        11.21 o
   8   6   5        106.79        115.67         5.23 o
   9   6   5          8.96          6.91         1.21 o
  10   6   5         12.11         12.08         2.29 o
  -9   7   5         17.09         15.68         1.56 o
  -8   7   5          7.39          6.36         1.42 o
  -7   7   5         46.07         42.15         2.64 o
  -6   7   5         18.23         15.86         2.35 o
  -5   7   5        305.56        277.50         6.55 o
  -4   7   5        100.19         98.12         4.04 o
  -3   7   5        453.27        459.49         8.78 o
  -2   7   5        467.66        435.34        18.44 o
  -1   7   5        154.26        150.95         4.18 o
   0   7   5        409.79        421.45        12.67 o
   1   7   5        180.83        174.74         8.11 o
   2   7   5        461.74        461.36        11.34 o
   3   7   5        501.51        537.43        10.61 o
   4   7   5        107.25        105.29         3.83 o
   5   7   5        309.82        299.81         7.68 o
   6   7   5         19.28         18.39         2.56 o
   7   7   5         54.48         55.66         3.37 o
   8   7   5          6.40          6.43         1.19 o
   9   7   5         18.19         17.27         2.70 o
  -8   8   5         65.08         60.31         5.68 o
  -7   8   5         11.11         12.76         1.55 o
  -6   8   5          7.91          5.97         1.23 o
  -5   8   5          5.72          4.71         1.63 o
  -4   8   5        105.28        105.93         4.59 o
  -3   8   5        137.34        143.76         4.80 o
  -2   8   5        138.98        137.19         5.01 o
  -1   8   5        316.49        307.14        15.24 o
   0   8   5        132.52        118.53         5.59 o
   1   8   5        340.28        345.31        10.11 o
   2   8   5        161.32        164.60         6.08 o
   3   8   5        152.36        147.92         5.80 o
   4   8   5         89.55         95.35         4.00 o
   5   8   5          9.19          6.40         1.70 o
   6   8   5          8.76          9.53         1.62 o
   7   8   5         14.91         16.84         1.99 o
   8   8   5         64.71         66.15         3.38 o
  -7   9   5          6.49          6.52         1.50 o
  -6   9   5         38.30         41.19         2.79 o
  -5   9   5         45.03         47.36         2.55 o
  -4   9   5         11.43          9.27         1.21 o
  -3   9   5          5.67          5.30         1.29 o
  -2   9   5        186.26        180.68         7.59 o
  -1   9   5         12.32         13.69         5.56 o
   0   9   5        850.39        853.13        18.10 o
   1   9   5         20.53         18.91         3.79 o
   2   9   5        190.32        182.18         9.57 o
   3   9   5          5.73          5.82         2.22 o
   4   9   5         11.47          8.38         1.32 o
   5   9   5         54.16         60.67         6.00 o
   6   9   5         33.67         34.75         2.18 o
   7   9   5          6.91          9.05         1.69 o
  -6  10   5          3.17          3.70         1.25 o
  -5  10   5         20.38         19.87         2.77 o
  -4  10   5          0.98          0.36         0.89 o
  -3  10   5         96.48         93.94         3.78 o
  -2  10   5        122.80        132.33         4.39 o
  -1  10   5        119.02        119.14         4.57 o
   0  10   5         34.55         33.28         2.86 o
   1  10   5        111.17        103.06         4.89 o
   2  10   5        122.67        124.10         5.46 o
   3  10   5         90.43         86.26         4.92 o
   4  10   5          2.14          1.38         1.04 o
   5  10   5         22.79         15.60         2.23 o
   6  10   5          3.29          1.95         1.52 o
  -4  11   5          6.75          6.87         1.84 o
  -3  11   5         16.09         13.57         1.83 o
  -2  11   5         12.77          9.91         1.10 o
  -1  11   5         16.61         18.37         1.59 o
   0  11   5          9.06          6.68         1.73 o
   1  11   5         16.68         16.29         1.90 o
   2  11   5         11.57         12.62         2.08 o
   3  11   5         14.18         12.31         2.58 o
   4  11   5          6.66          9.10         2.29 o
   0   0   6       1553.47       1620.38        24.07 o
   1   0   6       6102.82       6550.09        65.28 o
   2   0   6       2313.00       2339.20        24.85 o
   3   0   6         46.52         66.44         2.78 o
   4   0   6        207.52        213.95         7.06 o
   5   0   6         39.39         34.49         1.87 o
   6   0   6         92.18         99.99         4.46 o
   7   0   6         66.55         60.56         2.73 o
   8   0   6          1.70          3.08         1.21 o
   9   0   6         96.75        111.92         5.09 o
  10   0   6         29.89         28.83         2.41 o
  11   0   6         27.29         24.54         3.22 o
 -11   1   6         32.30         25.39         3.45 o
 -10   1   6          8.29          8.62         1.34 o
  -9   1   6         27.09         31.92         2.45 o
  -8   1   6        209.59        217.53         6.96 o
  -7   1   6         26.18         28.73         2.96 o
  -6   1   6        482.17        486.54        10.30 o
  -5   1   6         32.56         32.14         1.83 o
  -4   1   6        706.17        691.69        10.27 o
  -3   1   6        358.65        382.48         8.08 o
  -2   1   6         64.28         80.59         2.21 o
  -1   1   6       1609.51       1645.90        18.58 o
   0   1   6       1236.85       1411.72        15.18 o
   1   1   6       1734.48       1760.31        20.63 o
   2   1   6         99.47        117.67         2.91 o
   3   1   6        367.29        370.29         8.60 o
   4   1   6        679.83        705.81        12.48 o
   5   1   6         32.59         30.03         1.91 o
   6   1   6        523.16        535.47         9.92 o
   7   1   6         31.24         33.74         2.95 o
   8   1   6        216.86        219.15         5.78 o
   9   1   6         23.31         25.55         2.42 o
  10   1   6          6.66          4.93         1.15 o
  11   1   6         32.53         33.40         2.66 o
 -11   2   6          3.39          2.02         1.24 o
 -10   2   6          7.43          7.83         1.27 o
  -9   2   6          5.07          4.71         1.36 o
  -8   2   6         67.14         65.17         4.04 o
  -7   2   6        107.41         96.13         4.23 o
  -6   2   6        686.96        685.20        12.16 o
  -5   2   6         16.99         15.76         1.72 o
  -4   2   6        313.67        302.71         5.28 o
  -3   2   6        392.23        400.20         6.39 o
  -2   2   6        622.97        671.08         8.89 o
  -1   2   6       1107.67       1057.17        11.54 o
   0   2   6         96.31         98.88         2.90 o
   1   2   6       1078.27       1052.38        15.16 o
   2   2   6        655.75        688.75        12.31 o
   3   2   6        430.20        424.04         8.16 o
   4   2   6        335.26        322.23         6.19 o
   5   2   6         13.94         13.71         1.26 o
   6   2   6        678.82        697.29        13.84 o
   7   2   6        101.36         95.02         4.37 o
   8   2   6         71.54         74.72         4.61 o
   9   2   6          5.42          4.23         1.26 o
  10   2   6          6.78          7.64         1.22 o
  11   2   6          5.84          2.43         1.01 o
 -10   3   6          4.82          1.75         1.06 o
  -9   3   6         24.08         26.01         2.05 o
  -8   3   6         43.75         41.24         2.84 o
  -7   3   6         77.53         79.15         5.05 o
  -6   3   6         12.80         14.68         1.53 o
  -5   3   6         79.48         73.07         2.94 o
  -4   3   6        183.58        180.10         3.84 o
  -3   3   6       1043.60       1103.48        13.93 o
  -2   3   6        194.77        198.34         6.64 o
  -1   3   6       1185.47       1187.34        17.68 o
   0   3   6         33.76         45.22         1.94 o
   1   3   6       1177.31       1213.01        23.46 o
   2   3   6        188.19        199.08         4.67 o
   3   3   6       1033.67       1080.71        19.19 o
   4   3   6        207.51        205.38         4.67 o
   5   3   6         77.74         77.86         3.28 o
   6   3   6         20.22         24.73         2.13 o
   7   3   6         81.59         85.98         4.46 o
   8   3   6         49.00         50.65         3.45 o
   9   3   6         21.18         22.78         2.36 o
  10   3   6          4.14          4.33         1.08 o
 -10   4   6          8.69         12.22         1.67 o
  -9   4   6         12.45         11.22         2.10 o
  -8   4   6         21.84         26.26         4.27 o
  -7   4   6         34.31         33.76         2.44 o
  -6   4   6        183.94        183.15         6.65 o
  -5   4   6          9.05         11.28         1.14 o
  -4   4   6        706.59        704.77        10.58 o
  -3   4   6         36.26         38.57         2.09 o
  -2   4   6        230.10        245.56         6.44 o
  -1   4   6         68.30         64.12         2.37 o
   0   4   6        772.23        824.29        13.03 o
   1   4   6         76.63         73.32         2.57 o
   2   4   6        261.94        278.49         6.34 o
   3   4   6         21.83         26.53         1.91 o
   4   4   6        711.53        696.96        11.63 o
   5   4   6          8.05          8.78         1.46 o
   6   4   6        174.48        170.58         5.14 o
   7   4   6         36.59         35.32         2.87 o
   8   4   6         25.96         29.13         3.26 o
   9   4   6         12.50         13.42         1.75 o
  10   4   6          8.56         11.17         1.76 o
 -10   5   6          6.13          4.73         1.15 o
  -9   5   6         48.67         48.93         3.03 o
  -8   5   6         33.63         28.68         5.41 o
  -7   5   6         63.43         61.09         9.10 o
  -6   5   6         42.18         41.09         3.47 o
  -5   5   6         29.88         28.47         2.34 o
  -4   5   6        130.75        139.03         4.70 o
  -3   5   6        255.88        251.32         5.52 o
  -2   5   6        893.76        894.23        20.75 o
  -1   5   6         92.71         83.46         3.01 o
   0   5   6        637.20        683.17        10.52 o
   1   5   6        112.92        105.05         3.58 o
   2   5   6        882.62        920.55        14.39 o
   3   5   6        260.41        252.26         7.04 o
   4   5   6        147.14        149.31         5.44 o
   5   5   6         28.11         27.53         2.54 o
   6   5   6         33.85         32.47         2.81 o
   7   5   6         62.90         57.54         4.71 o
   8   5   6         29.82         28.14         2.72 o
   9   5   6         55.15         53.03         3.00 o
  10   5   6          5.61          5.28         1.20 o
  -9   6   6         37.54         34.14         2.24 o
  -8   6   6         48.87         47.50         3.94 o
  -7   6   6         32.58         28.71         2.62 o
  -6   6   6          8.49          6.18         1.62 o
  -5   6   6          6.95          3.21         1.06 o
  -4   6   6        126.66        121.27         4.37 o
  -3   6   6          8.48          5.74         1.05 o
  -2   6   6        740.57        719.35        26.50 o
  -1   6   6        219.33        203.60         5.72 o
   0   6   6        582.14        565.59        14.37 o
   1   6   6        227.35        220.20         5.64 o
   2   6   6        780.38        783.65        15.98 o
   3   6   6          8.88          5.75         1.41 o
   4   6   6        120.40        117.53         4.93 o
   5   6   6          9.68          4.04         1.58 o
   6   6   6         13.62         14.50         2.15 o
   7   6   6         32.10         30.60         3.23 o
   8   6   6         53.22         54.55         3.46 o
   9   6   6         34.05         39.23         2.40 o
  -9   7   6         23.75         13.37         2.21 o
  -8   7   6          5.30          3.21         1.13 o
  -7   7   6         12.93         10.09         1.43 o
  -6   7   6          2.57          5.41         1.64 o
  -5   7   6        273.79        295.46        12.48 o
  -4   7   6        153.03        140.52         5.21 o
  -3   7   6         87.65         83.06         3.53 o
  -2   7   6         52.44         56.33         3.30 o
  -1   7   6        234.30        203.61         7.59 o
   0   7   6         87.55         97.73         6.73 o
   1   7   6        243.75        241.37        10.07 o
   2   7   6         46.85         43.79         3.63 o
   3   7   6         92.40         90.83         4.00 o
   4   7   6        145.97        148.13         5.88 o
   5   7   6        299.26        308.54         9.22 o
   6   7   6          6.47          8.92         2.44 o
   7   7   6         12.43         10.57         1.64 o
   8   7   6          7.22          5.57         1.05 o
  -7   8   6          6.60          4.10         1.68 o
  -6   8   6         22.78         23.44         2.22 o
  -5   8   6        186.80        182.42         5.56 o
  -4   8   6          0.35          0.28         1.16 o
  -3   8   6        351.45        358.37        11.02 o
  -2   8   6        229.79        218.67         6.44 o
  -1   8   6         79.00         69.20         5.50 o
   0   8   6         26.10         20.91         3.88 o
   1   8   6         80.39         75.99         5.34 o
   2   8   6        239.00        238.75         7.81 o
   3   8   6        372.78        396.09        11.83 o
   4   8   6          3.47          1.28         1.64 o
   5   8   6        206.67        201.19         7.77 o
   6   8   6         17.74         19.79         2.06 o
   7   8   6          6.81          7.17         1.60 o
   8   8   6          5.19          7.69         1.50 o
  -6   9   6         82.30         80.79         4.23 o
  -5   9   6         18.46         19.21         2.16 o
  -4   9   6        156.94        150.73         5.41 o
  -3   9   6        215.27        211.22         6.16 o
  -2   9   6         10.47         11.27         2.18 o
  -1   9   6         55.34         49.86         4.97 o
   0   9   6        231.22        240.29        13.50 o
   1   9   6         54.67         50.64         6.44 o
   2   9   6          9.78         10.00         2.07 o
   3   9   6        227.20        230.67         9.47 o
   4   9   6        154.53        160.44         8.00 o
   5   9   6         22.27         23.84         2.62 o
   6   9   6         84.44        104.89         4.75 o
   7   9   6         18.08         19.86         2.00 o
  -5  10   6         31.88         29.57         3.00 o
  -4  10   6        121.42        129.47         5.93 o
  -3  10   6         23.32         21.95         2.59 o
  -2  10   6         24.42         25.24         2.23 o
  -1  10   6         10.47          9.77         1.98 o
   0  10   6         73.44         86.43         5.97 o
   1  10   6          9.96          8.94         1.84 o
   2  10   6         23.08         18.71         2.99 o
   3  10   6         29.40         29.54         3.58 o
   4  10   6        115.61        117.63         5.95 o
   5  10   6         28.33         31.07         2.90 o
  -3  11   6         47.13         46.87         3.36 o
  -2  11   6         16.20         13.83         2.36 o
  -1  11   6         28.92         28.62         2.65 o
   0  11   6         75.82         74.96         5.47 o
   1  11   6         27.53         25.45         2.52 o
   2  11   6         16.28         16.52         2.04 o
   3  11   6         43.23         39.23         4.45 o
   1   0   7       5180.76       5348.99        73.89 o
   2   0   7        201.81        216.60         5.74 o
   3   0   7       1857.79       1983.07        29.89 o
   4   0   7        170.15        151.59         4.31 o
   5   0   7         15.91         12.32         1.24 o
   6   0   7        606.97        621.41        13.65 o
   7   0   7          0.25          1.32         0.98 o
   8   0   7         46.05         53.67         3.26 o
   9   0   7         16.55         19.30         1.62 o
  10   0   7          3.23          2.93         1.01 o
  11   0   7         34.87         28.64         3.22 o
 -11   1   7         15.20          7.84         1.79 o
 -10   1   7         30.98         32.10         2.57 o
  -9   1   7         60.75         58.40         6.68 o
  -8   1   7         70.86         64.96         3.21 o
  -7   1   7        109.73        110.79         5.01 o
  -6   1   7        234.91        232.12         6.31 o
  -5   1   7        270.13        273.82         6.56 o
  -4   1   7        600.78        601.13        10.27 o
  -3   1   7       1238.27       1265.90        16.83 o
  -2   1   7       1188.07       1272.46        15.38 o
  -1   1   7        885.64        950.66        11.37 o
   0   1   7        989.16       1140.66        13.83 o
   1   1   7        859.38        919.41        14.09 o
   2   1   7       1285.42       1366.39        18.85 o
   3   1   7       1304.71       1332.59        26.78 o
   4   1   7        565.74        575.16        10.18 o
   5   1   7        276.31        282.80         9.00 o
   6   1   7        224.80        228.58         5.59 o
   7   1   7        114.22        108.26         4.44 o
   8   1   7         76.00         74.04         3.58 o
   9   1   7         62.11         58.39         3.11 o
  10   1   7         34.34         30.33         2.19 o
  11   1   7         14.16         10.04         1.96 o
 -10   2   7         35.79         35.78         3.20 o
  -9   2   7         32.34         37.83         2.69 o
  -8   2   7         51.24         39.94         5.06 o
  -7   2   7         10.71         10.38         1.83 o
  -6   2   7         85.53         80.02         4.77 o
  -5   2   7         78.21         77.42         2.98 o
  -4   2   7        247.36        241.77         5.26 o
  -3   2   7         45.42         48.55         1.99 o
  -2   2   7        943.27        950.31        11.70 o
  -1   2   7        163.89        148.23         3.03 o
   0   2   7          4.10          5.75         0.86 o
   1   2   7        160.38        152.88         3.54 o
   2   2   7        957.66        983.99        14.27 o
   3   2   7         67.76         77.26         3.41 o
   4   2   7        257.03        255.81         6.56 o
   5   2   7         77.71         76.78         3.22 o
   6   2   7         76.46         70.30         3.40 o
   7   2   7          8.74         10.04         1.76 o
   8   2   7         61.08         58.27         3.77 o
   9   2   7         34.19         32.65         2.60 o
  10   2   7         34.75         32.73         2.54 o
 -10   3   7          1.93          0.15         1.40 o
  -9   3   7         36.12         36.49         2.52 o
  -8   3   7         42.30         37.43         3.16 o
  -7   3   7          6.07          7.12         1.52 o
  -6   3   7        238.94        238.07         8.73 o
  -5   3   7         98.49         94.28         5.64 o
  -4   3   7         60.07         66.11         2.99 o
  -3   3   7        247.38        260.43         6.19 o
  -2   3   7         44.01         43.23         1.84 o
  -1   3   7        541.49        538.87         7.59 o
   0   3   7         75.07         82.56         2.79 o
   1   3   7        638.48        642.29        10.64 o
   2   3   7         48.85         46.47         2.39 o
   3   3   7        224.20        231.92         5.43 o
   4   3   7         46.40         45.85         2.43 o
   5   3   7         98.73         89.59         3.63 o
   6   3   7        251.06        242.65         6.61 o
   7   3   7          5.84          7.94         1.74 o
   8   3   7         48.16         48.10         2.83 o
   9   3   7         27.42         32.39         2.41 o
  10   3   7          2.50          4.54         1.10 o
 -10   4   7          4.35          2.75         1.05 o
  -9   4   7          3.12          2.22         1.63 o
  -8   4   7         80.18         77.36         4.29 o
  -7   4   7         16.70         12.65         2.80 o
  -6   4   7         58.09         59.22         4.25 o
  -5   4   7        195.97        197.40         6.06 o
  -4   4   7        414.08        437.87         9.52 o
  -3   4   7         86.17         82.08         3.30 o
  -2   4   7       1052.42       1130.70        17.83 o
  -1   4   7        371.49        403.59         7.43 o
   0   4   7         28.52         22.44         1.54 o
   1   4   7        357.60        385.13         7.60 o
   2   4   7        998.87       1042.05        13.79 o
   3   4   7         93.36         87.77         3.38 o
   4   4   7        405.63        419.28         8.56 o
   5   4   7        203.67        185.25         7.01 o
   6   4   7         60.15         63.32         4.35 o
   7   4   7         17.86         18.81         2.52 o
   8   4   7         83.73         82.35         5.09 o
   9   4   7          3.03          2.21         0.86 o
  10   4   7          4.52          3.92         1.29 o
  -9   5   7         17.96         18.46         3.10 o
  -8   5   7          8.62          7.26         1.72 o
  -7   5   7          9.58          8.92         1.70 o
  -6   5   7         54.77         43.36         3.79 o
  -5   5   7         77.53         80.80         3.73 o
  -4   5   7        334.32        313.34         6.56 o
  -3   5   7        151.58        155.61         3.94 o
  -2   5   7        242.39        237.29         7.40 o
  -1   5   7       1019.76       1066.45        16.93 o
   0   5   7        527.85        531.01        10.58 o
   1   5   7       1024.24       1056.02        14.82 o
   2   5   7        261.44        248.00         6.23 o
   3   5   7        172.77        182.53         6.03 o
   4   5   7        311.37        291.10         7.46 o
   5   5   7         83.64         89.10         4.43 o
   6   5   7         49.08         48.80         4.32 o
   7   5   7          9.92         10.95         2.09 o
   8   5   7          8.23          9.91         1.67 o
   9   5   7         15.56         18.59         1.51 o
  -9   6   7          0.84          1.05         0.88 o
  -8   6   7         41.35         45.33         4.04 o
  -7   6   7         14.23         18.51         2.17 o
  -6   6   7        198.73        194.59         8.22 o
  -5   6   7         79.54         68.84         3.51 o
  -4   6   7        115.96        114.44         4.42 o
  -3   6   7        350.89        331.56        10.35 o
  -2   6   7         72.14         70.36         3.39 o
  -1   6   7        295.72        278.82        12.37 o
   0   6   7       1324.10       1370.48        23.90 o
   1   6   7        316.56        309.98        13.51 o
   2   6   7         73.95         70.30         5.98 o
   3   6   7        364.53        356.70         8.97 o
   4   6   7        107.60        110.75         4.79 o
   5   6   7         82.04         77.16         4.45 o
   6   6   7        212.03        211.51         8.61 o
   7   6   7         15.02         18.39         2.30 o
   8   6   7         46.76         50.70         2.82 o
   9   6   7          0.48          0.20         0.71 o
  -8   7   7          5.15          5.02         1.23 o
  -7   7   7         16.17         16.51         1.65 o
  -6   7   7         31.19         35.19         2.60 o
  -5   7   7          2.96          1.65         1.41 o
  -4   7   7        129.07        131.17         5.67 o
  -3   7   7        320.15        297.59         9.32 o
  -2   7   7        208.07        206.48         9.53 o
  -1   7   7        192.31        181.55         7.89 o
   0   7   7        118.52        105.86         5.44 o
   1   7   7        180.63        165.58         8.69 o
   2   7   7        225.43        231.51         9.53 o
   3   7   7        333.45        333.09        11.10 o
   4   7   7        157.28        164.82         6.47 o
   5   7   7          2.70          4.09         1.77 o
   6   7   7         36.64         42.02         2.96 o
   7   7   7         14.05         16.54         1.98 o
   8   7   7          7.39          7.28         1.18 o
  -7   8   7          1.03          0.48         0.89 o
  -6   8   7          9.99         10.13         1.56 o
  -5   8   7         60.88         61.33         3.54 o
  -4   8   7          7.55          5.82         1.26 o
  -3   8   7        138.02        120.90         6.88 o
  -2   8   7         26.50         24.72         2.17 o
  -1   8   7        182.69        173.26        13.24 o
   0   8   7         20.80         21.51         3.39 o
   1   8   7        166.37        174.36        11.61 o
   2   8   7         38.41         38.95         3.58 o
   3   8   7        114.40        110.01         9.35 o
   4   8   7          6.63          6.76         1.92 o
   5   8   7         71.41         65.32         3.31 o
   6   8   7         12.37         11.87         1.49 o
   7   8   7          0.78          2.15         1.26 o
  -6   9   7         37.12         39.08         2.57 o
  -5   9   7          8.03          8.45         1.34 o
  -4   9   7         27.37         27.81         2.31 o
  -3   9   7          9.30         11.10         1.45 o
  -2   9   7         61.34         63.77         4.64 o
  -1   9   7        140.73        140.67         6.14 o
   0   9   7         96.41        100.47         6.40 o
   1   9   7        128.40        132.33         7.83 o
   2   9   7         51.15         56.29         4.84 o
   3   9   7          8.91          6.97         2.14 o
   4   9   7         27.72         25.58         2.51 o
   5   9   7         10.98          8.27         1.67 o
   6   9   7         36.02         39.99         2.60 o
  -5  10   7         75.79         71.70         7.46 o
  -4  10   7         44.41         41.17         2.95 o
  -3  10   7          9.67          9.98         1.58 o
  -2  10   7         99.90         95.30         4.48 o
  -1  10   7         21.51         22.02         2.66 o
   0  10   7          0.16         -0.07         1.00 o
   1  10   7         18.74         18.11         2.05 o
   2  10   7         91.26         83.21         4.63 o
   3  10   7         10.75          8.68         1.74 o
   4  10   7         40.12         41.95         3.84 o
   5  10   7         85.12         68.41         5.49 o
  -2  11   7         91.94         85.84        12.82 o
  -1  11   7         80.84         68.53         3.65 o
   0  11   7         70.90         57.39         4.53 o
   1  11   7         82.05         79.27         4.04 o
   2  11   7         98.06         94.86         6.82 o
   0   0   8         24.54         26.55         2.17 o
   1   0   8         12.97         10.35         0.93 o
   2   0   8        795.11        835.28        18.10 o
   3   0   8        105.26         98.28         3.75 o
   4   0   8          9.79         10.52         1.25 o
   5   0   8        126.61        132.34         4.57 o
   6   0   8         33.05         23.39         2.23 o
   7   0   8         28.18         25.02         2.20 o
   8   0   8         78.52         75.51         4.96 o
   9   0   8         22.18         23.84         1.90 o
  10   0   8          1.10          0.55         1.00 o
 -10   1   8          0.03         -1.32         1.73 o
  -9   1   8         20.59         23.83         2.50 o
  -8   1   8         29.38         28.81         2.29 o
  -7   1   8         33.37         32.29         2.73 o
  -6   1   8         41.21         38.03         3.33 o
  -5   1   8        391.28        389.33         8.49 o
  -4   1   8        313.46        306.00         7.07 o
  -3   1   8        713.62        742.21        12.25 o
  -2   1   8        259.66        276.74         4.83 o
  -1   1   8        177.63        170.91         3.44 o
   0   1   8        201.74        200.09         3.89 o
   1   1   8        193.92        190.81         4.77 o
   2   1   8        256.67        283.19         6.23 o
   3   1   8        686.12        708.65        14.05 o
   4   1   8        293.32        278.11         6.76 o
   5   1   8        367.63        351.20         8.28 o
   6   1   8         42.95         40.11         2.38 o
   7   1   8         33.85         34.46         2.77 o
   8   1   8         27.67         26.67         2.55 o
   9   1   8         23.87         23.19         1.89 o
  10   1   8          0.21          0.97         1.03 o
 -10   2   8         23.07         18.47         2.49 o
  -9   2   8         34.43         35.06         3.61 o
  -8   2   8         51.12         54.10         4.09 o
  -7   2   8        104.96         96.95         6.68 o
  -6   2   8         35.48         34.00         2.48 o
  -5   2   8        168.65        166.13         5.80 o
  -4   2   8        445.09        453.02         7.74 o
  -3   2   8        539.55        544.51         8.68 o
  -2   2   8        238.01        235.85         4.29 o
  -1   2   8        951.60        950.99        10.95 o
   0   2   8        148.63        156.33         3.62 o
   1   2   8        973.02        953.04        13.46 o
   2   2   8        241.58        238.73         5.68 o
   3   2   8        588.96        579.60         9.83 o
   4   2   8        425.50        430.73         7.77 o
   5   2   8        173.37        174.22         5.66 o
   6   2   8         42.45         40.04         2.98 o
   7   2   8        114.47        116.09         5.41 o
   8   2   8         51.88         55.42         3.86 o
   9   2   8         39.27         43.21         4.06 o
  10   2   8         22.91         18.43         2.17 o
 -10   3   8          9.00          4.69         1.77 o
  -9   3   8          5.58          9.49         2.21 o
  -8   3   8         39.32         46.77         4.60 o
  -7   3   8         35.53         34.03         3.06 o
  -6   3   8        311.66        323.53        10.02 o
  -5   3   8        222.60        225.12         8.05 o
  -4   3   8        545.05        544.50        10.41 o
  -3   3   8          9.63          7.37         1.49 o
  -2   3   8        151.51        169.54         3.84 o
  -1   3   8        130.74        119.17         3.10 o
   0   3   8          4.23          3.46         0.75 o
   1   3   8        126.68        115.43         3.28 o
   2   3   8        151.68        160.98         6.15 o
   3   3   8         10.20          5.63         1.11 o
   4   3   8        565.18        532.99         9.75 o
   5   3   8        229.03        226.72         6.97 o
   6   3   8        312.66        324.20         9.30 o
   7   3   8         33.40         31.23         3.32 o
   8   3   8         39.49         39.06         2.68 o
   9   3   8          6.38          5.91         1.33 o
  10   3   8          9.77          6.63         1.32 o
  -9   4   8         23.92         23.01         3.71 o
  -8   4   8         17.65         18.25         1.91 o
  -7   4   8          6.33          9.50         2.62 o
  -6   4   8         58.84         57.86         4.14 o
  -5   4   8          6.92          5.93         1.41 o
  -4   4   8         30.18         33.07         2.59 o
  -3   4   8        668.17        690.04        12.31 o
  -2   4   8        441.78        466.51         8.93 o
  -1   4   8        806.58        815.09        12.74 o
   0   4   8        181.13        169.23         4.00 o
   1   4   8        821.61        808.27        11.94 o
   2   4   8        460.15        484.74         9.19 o
   3   4   8        683.11        672.76        10.78 o
   4   4   8         32.30         32.87         2.35 o
   5   4   8          6.61          3.27         1.24 o
   6   4   8         63.40         61.49         4.26 o
   7   4   8          4.67          3.57         2.32 o
   8   4   8         16.70         19.07         1.71 o
   9   4   8         23.45         24.00         2.71 o
  -9   5   8         19.15         20.78         2.84 o
  -8   5   8         12.98         14.87         1.95 o
  -7   5   8          1.14          1.08         1.27 o
  -6   5   8        352.04        359.44        13.33 o
  -5   5   8         74.80         80.29         4.31 o
  -4   5   8        380.83        380.83        10.49 o
  -3   5   8        155.09        141.84         4.28 o
  -2   5   8        272.50        276.89         6.60 o
  -1   5   8        901.55        921.92        15.05 o
   0   5   8         14.99         12.62         1.39 o
   1   5   8        883.72        911.34        15.99 o
   2   5   8        308.58        304.93         9.62 o
   3   5   8        148.53        146.61         5.13 o
   4   5   8        340.34        333.81         8.18 o
   5   5   8         79.64         79.84         5.07 o
   6   5   8        338.32        343.04        11.28 o
   7   5   8          2.45          2.92         1.24 o
   8   5   8         18.91         17.48         1.56 o
   9   5   8         19.74         18.06         2.33 o
  -9   6   8          7.82          6.50         1.59 o
  -8   6   8         95.42         96.76         4.53 o
  -7   6   8         13.35         15.20         2.21 o
  -6   6   8        142.39        136.10         5.01 o
  -5   6   8        110.67        106.42         6.20 o
  -4   6   8          8.58          8.97         1.40 o
  -3   6   8        183.21        173.23         6.34 o
  -2   6   8         63.32         67.85         3.36 o
  -1   6   8         91.40         86.62         4.10 o
   0   6   8        194.54        206.44         6.52 o
   1   6   8         80.39         81.86         4.45 o
   2   6   8         93.07        102.70        11.37 o
   3   6   8        203.04        200.76         6.40 o
   4   6   8          8.21          8.33         1.73 o
   5   6   8         92.57         97.39         6.22 o
   6   6   8        142.02        150.86         5.78 o
   7   6   8         12.40         14.79         1.97 o
   8   6   8         96.65         94.25         3.12 o
  -8   7   8         15.13         12.96         2.39 o
  -7   7   8          2.61          4.57         1.41 o
  -6   7   8         12.07         11.26         1.48 o
  -5   7   8          1.85          1.41         1.06 o
  -4   7   8         53.93         45.93         3.01 o
  -3   7   8         27.98         23.55         2.53 o
  -2   7   8        178.66        166.25         7.01 o
  -1   7   8        165.38        159.44         7.44 o
   0   7   8        202.49        188.10         7.34 o
   1   7   8        175.98        179.50        10.35 o
   2   7   8        161.34        167.06         8.44 o
   3   7   8         22.74         20.25         2.78 o
   4   7   8         59.04         50.16         4.70 o
   5   7   8          0.85         -0.08         0.99 o
   6   7   8         14.31         12.73         1.49 o
   7   7   8          2.62          4.06         1.01 o
   8   7   8         14.43         14.38         3.09 o
  -6   8   8         59.36         57.82         3.02 o
  -5   8   8        117.04        123.00         5.11 o
  -4   8   8         43.97         44.58         2.77 o
  -3   8   8         28.02         27.83         2.03 o
  -2   8   8         22.02         17.12         1.63 o
  -1   8   8         10.32         11.00         3.16 o
   0   8   8        269.93        294.44        37.55 o
   1   8   8         11.38          7.15         3.29 o
   2   8   8         17.85         16.96         2.78 o
   3   8   8         29.21         32.73         2.78 o
   4   8   8         35.24         43.99         3.35 o
   5   8   8        113.24        108.93         4.28 o
   6   8   8         58.99         56.34         4.75 o
   7   8   8         37.25         34.89         4.60 o
  -5   9   8          9.18          9.77         1.64 o
  -4   9   8        109.90        113.59         4.05 o
  -3   9   8         43.95         43.88         3.71 o
  -2   9   8         27.72         32.52         3.73 o
  -1   9   8         72.95         74.13         3.71 o
   0   9   8          2.18          0.33         1.32 o
   1   9   8         71.31         68.75         5.29 o
   2   9   8         29.73         31.26         2.50 o
   3   9   8         42.26         38.15         3.63 o
   4   9   8        106.87        105.77         5.71 o
   5   9   8          8.35          9.97         1.46 o
   6   9   8         18.85         16.09         2.52 o
  -4  10   8         10.52         11.12         2.41 o
  -3  10   8         46.16         49.70         3.19 o
  -2  10   8          8.33         11.12         1.85 o
  -1  10   8         75.60         75.72         3.84 o
   0  10   8         58.65         60.75         2.92 o
   1  10   8         74.10         73.71         4.11 o
   2  10   8          6.79          7.58         1.91 o
   3  10   8         49.85         60.76         4.95 o
   4  10   8          9.53         10.00         2.45 o
   1   0   9        105.32         93.53         2.91 o
   2   0   9        273.42        251.40         5.82 o
   3   0   9          1.48          1.33         0.92 o
   4   0   9        175.35        170.50         5.03 o
   5   0   9         12.29         11.39         2.02 o
   6   0   9        332.72        340.33        14.62 o
   7   0   9          4.43          4.83         1.34 o
   8   0   9         78.02         78.58         3.43 o
   9   0   9         36.20         40.03         2.79 o
  10   0   9         10.05         10.96         2.34 o
 -10   1   9          7.33          7.36         1.91 o
  -9   1   9         39.40         44.32         3.73 o
  -8   1   9         23.00         24.76         2.59 o
  -7   1   9        175.85        164.54         5.51 o
  -6   1   9        128.63        126.32         7.89 o
  -5   1   9        275.39        268.31         7.41 o
  -4   1   9        323.61        319.21         7.66 o
  -3   1   9        415.38        440.03         8.46 o
  -2   1   9        277.45        267.40         5.78 o
  -1   1   9        612.63        623.49         8.56 o
   0   1   9         43.88         39.28         2.05 o
   1   1   9        640.91        658.40        10.89 o
   2   1   9        294.39        282.59         7.22 o
   3   1   9        406.68        407.67         8.64 o
   4   1   9        321.80        306.19         7.43 o
   5   1   9        233.15        221.96         6.46 o
   6   1   9        144.46        148.67         6.64 o
   7   1   9        183.81        196.02         6.39 o
   8   1   9         23.46         25.61         2.09 o
   9   1   9         44.63         44.43         2.51 o
  10   1   9          7.64          6.23         1.88 o
 -10   2   9          4.36          2.66         1.21 o
  -9   2   9         14.03         12.35         2.14 o
  -8   2   9         49.88         54.07         4.85 o
  -7   2   9         56.77         50.19         4.56 o
  -6   2   9         94.19         92.46         5.86 o
  -5   2   9        384.09        412.04        11.43 o
  -4   2   9         27.09         33.51         2.24 o
  -3   2   9        661.36        669.07        11.89 o
  -2   2   9        755.84        795.41        11.50 o
  -1   2   9         50.62         54.77         2.28 o
   0   2   9        273.16        279.99         5.43 o
   1   2   9         47.94         50.51         2.38 o
   2   2   9        750.20        777.99        16.85 o
   3   2   9        650.36        652.15        12.04 o
   4   2   9         31.00         34.08         2.34 o
   5   2   9        382.83        385.05         8.54 o
   6   2   9         82.45         73.12         3.56 o
   7   2   9         58.05         61.55         3.73 o
   8   2   9         50.69         51.04         3.09 o
   9   2   9         16.86         14.65         1.49 o
  10   2   9          3.36          2.14         1.22 o
  -9   3   9         29.98         29.36         2.48 o
  -8   3   9          5.37          9.06         2.12 o
  -7   3   9        115.83        112.87         6.13 o
  -6   3   9         72.35         67.53         4.64 o
  -5   3   9        193.51        190.25        10.06 o
  -4   3   9        222.20        226.94         6.32 o
  -3   3   9         45.50         47.93         2.24 o
  -2   3   9         13.79         14.73         1.40 o
  -1   3   9        622.79        651.78         9.48 o
   0   3   9        869.50        906.13        14.89 o
   1   3   9        620.80        658.77         9.82 o
   2   3   9         12.30         13.79         1.56 o
   3   3   9         41.74         39.42         2.66 o
   4   3   9        208.70        205.82         5.33 o
   5   3   9        213.29        201.87         7.25 o
   6   3   9         79.43         69.11         3.80 o
   7   3   9        118.26        110.71         5.53 o
   8   3   9          3.62          3.01         0.92 o
   9   3   9         27.60         26.38         2.23 o
  -9   4   9         10.74          8.68         1.77 o
  -8   4   9         65.50         60.93         7.20 o
  -7   4   9          4.73          5.72         1.50 o
  -6   4   9         76.98         78.92         5.66 o
  -5   4   9        131.79        139.02         5.21 o
  -4   4   9         12.37          9.96         1.66 o
  -3   4   9        758.08        755.74        13.30 o
  -2   4   9         14.68         15.12         1.57 o
  -1   4   9        250.86        254.82         5.62 o
   0   4   9         18.30         17.02         1.36 o
   1   4   9        224.72        224.88         7.28 o
   2   4   9          6.65          5.07         1.21 o
   3   4   9        803.01        767.35        13.02 o
   4   4   9         12.75          8.83         1.53 o
   5   4   9        128.46        136.74         6.40 o
   6   4   9         70.72         67.49         4.63 o
   7   4   9          4.67          8.26         1.55 o
   8   4   9         61.23         59.20         3.57 o
   9   4   9          9.85          9.63         2.34 o
  -9   5   9          7.24          4.93         1.47 o
  -8   5   9         13.36          9.34         2.14 o
  -7   5   9         36.98         30.28         2.73 o
  -6   5   9        125.95        121.31         6.87 o
  -5   5   9         45.57         43.82         3.92 o
  -4   5   9        140.96        135.90         3.90 o
  -3   5   9         27.29         28.29         2.34 o
  -2   5   9        142.69        140.31         4.69 o
  -1   5   9         50.94         50.29         2.77 o
   0   5   9         66.34         65.56         2.88 o
   1   5   9         68.34         64.31         3.03 o
   2   5   9        128.02        129.32         4.79 o
   3   5   9         25.83         23.74         2.32 o
   4   5   9        132.35        128.70         5.74 o
   5   5   9         45.98         46.59         2.88 o
   6   5   9        118.22        122.78         4.69 o
   7   5   9         33.69         31.75         2.55 o
   8   5   9         12.68         16.17         1.48 o
  -8   6   9          9.06          9.98         2.33 o
  -7   6   9        115.36        105.70         6.60 o
  -6   6   9          8.95          7.92         2.03 o
  -5   6   9          8.57          7.36         1.75 o
  -4   6   9        153.06        144.41         6.38 o
  -3   6   9         30.62         35.24         3.22 o
  -2   6   9         59.61         58.86         3.82 o
  -1   6   9         90.32         80.98         4.46 o
   0   6   9         21.59         31.81         3.80 o
   1   6   9        109.32        109.93         6.12 o
   2   6   9         67.19         63.74         5.31 o
   3   6   9         15.46         14.96         2.15 o
   4   6   9        141.05        130.22         6.44 o
   5   6   9          7.65          8.67         1.39 o
   6   6   9          8.92          7.13         1.42 o
   7   6   9        112.66        124.04         5.69 o
   8   6   9          6.69          7.05         1.08 o
  -7   7   9         13.56         10.48         2.45 o
  -6   7   9         74.28         75.41         4.01 o
  -5   7   9         50.04         48.20         2.81 o
  -4   7   9        171.35        172.81         6.15 o
  -3   7   9         93.51         83.31         4.74 o
  -2   7   9         35.11         25.84         2.73 o
  -1   7   9         36.05         35.23         2.64 o
   0   7   9        200.41        189.89         7.48 o
   1   7   9         21.51         23.41         3.07 o
   2   7   9         28.61         21.24         4.50 o
   3   7   9         93.16         90.05         5.40 o
   4   7   9        163.71        155.08         5.77 o
   5   7   9         44.54         46.68         2.53 o
   6   7   9         68.54         71.56         3.67 o
   7   7   9         13.23         12.22         1.97 o
  -6   8   9         78.00         77.57         6.11 o
  -5   8   9         26.16         30.60         2.57 o
  -4   8   9         34.62         39.50         2.40 o
  -3   8   9         58.10         56.88         2.71 o
  -2   8   9        220.75        216.40         6.01 o
  -1   8   9        199.97        208.77         6.56 o
   0   8   9        382.98        381.01        12.29 o
   1   8   9        207.85        200.33         7.93 o
   2   8   9        215.83        214.44         7.96 o
   3   8   9         66.35         59.51         3.42 o
   4   8   9         36.73         42.00         3.09 o
   5   8   9         27.49         33.08         3.06 o
   6   8   9         83.19         78.17         4.44 o
  -4   9   9         11.00         10.86         2.74 o
  -3   9   9         60.57         62.54         3.49 o
  -2   9   9         17.25         12.62         2.47 o
  -1   9   9        115.83        123.21         5.81 o
   0   9   9          1.89          3.73         1.55 o
   1   9   9        113.10        116.97         4.15 o
   2   9   9         15.27         13.71         1.63 o
   3   9   9         62.70         61.75         3.98 o
   4   9   9         13.11          9.93         1.83 o
  -2  10   9         29.10         28.42         2.86 o
  -1  10   9         20.63         22.26         2.24 o
   0  10   9         18.15         19.31         2.14 o
   1  10   9         20.65         25.51         2.80 o
   2  10   9         30.72         32.34         4.33 o
   0   0  10        903.10        848.19        17.98 o
   1   0  10        236.27        265.76         6.80 o
   2   0  10        155.89        153.92         5.42 o
   3   0  10         12.73          8.49         1.63 o
   4   0  10        576.81        558.59        11.66 o
   5   0  10          4.77          5.19         1.65 o
   6   0  10          1.75          2.15         1.16 o
   7   0  10        110.21        111.47         3.97 o
   8   0  10          2.65          3.22         1.22 o
   9   0  10         12.84         11.04         1.73 o
  -9   1  10          2.62          1.94         1.07 o
  -8   1  10         53.32         52.05         3.27 o
  -7   1  10         44.35         50.90         3.65 o
  -6   1  10        117.17        113.36         5.89 o
  -5   1  10         36.59         40.22         3.03 o
  -4   1  10        243.06        263.56         7.02 o
  -3   1  10       1014.30       1051.78        16.07 o
  -2   1  10        431.47        430.82         8.56 o
  -1   1  10        443.24        488.91         8.78 o
   0   1  10          0.28          0.98         1.00 o
   1   1  10        404.74        450.10         9.44 o
   2   1  10        416.16        417.35        10.41 o
   3   1  10        976.86       1003.78        21.97 o
   4   1  10        268.84        265.30         7.31 o
   5   1  10         41.01         42.56         3.33 o
   6   1  10        106.22        102.76         4.41 o
   7   1  10         37.96         42.74         2.46 o
   8   1  10         62.15         60.47         2.90 o
   9   1  10          2.11          0.83         1.09 o
  -9   2  10         26.51         27.15         2.40 o
  -8   2  10         42.90         40.48         3.27 o
  -7   2  10          3.32          3.10         1.23 o
  -6   2  10         47.16         46.81         2.98 o
  -5   2  10        199.95        204.84         8.61 o
  -4   2  10         73.94         75.98         3.61 o
  -3   2  10        420.79        424.78        10.64 o
  -2   2  10        101.74        100.61         3.89 o
  -1   2  10        123.65        124.09         3.97 o
   0   2  10        357.33        346.29         7.09 o
   1   2  10        140.02        137.31         5.34 o
   2   2  10        115.36        107.81         3.66 o
   3   2  10        391.74        370.61        16.03 o
   4   2  10         66.33         66.88         3.59 o
   5   2  10        182.52        165.39         7.38 o
   6   2  10         59.74         70.15         4.28 o
   7   2  10          5.05          3.04         1.18 o
   8   2  10         41.16         38.44         1.94 o
   9   2  10         26.98         18.93         3.11 o
  -9   3  10         14.56         10.76         2.17 o
  -8   3  10         34.26         30.30         5.60 o
  -7   3  10         45.25         44.58         4.17 o
  -6   3  10         59.95         59.15         7.70 o
  -5   3  10          7.98         11.57         4.13 o
  -4   3  10        145.64        151.49         7.56 o
  -3   3  10        123.36        121.60         4.97 o
  -2   3  10        316.89        308.23         7.28 o
  -1   3  10        164.19        172.20         4.59 o
   0   3  10        393.40        433.36        10.01 o
   1   3  10        170.93        180.64         4.89 o
   2   3  10        295.15        260.03         7.09 o
   3   3  10        135.32        132.16         4.94 o
   4   3  10        131.24        131.40         6.04 o
   5   3  10         11.10          7.71         1.52 o
   6   3  10         53.97         60.76         3.66 o
   7   3  10         41.43         39.89         2.46 o
   8   3  10         26.19         27.79         1.73 o
   9   3  10         14.14         11.16         2.08 o
  -8   4  10         39.15         31.15         2.49 o
  -7   4  10         39.87         36.26         2.08 o
  -6   4  10         84.78         82.47         4.54 o
  -5   4  10         19.92         29.90         3.79 o
  -4   4  10        165.29        173.05        15.38 o
  -3   4  10          9.97         11.02         2.15 o
  -2   4  10        228.98        238.74         6.37 o
  -1   4  10         77.69         73.20         3.05 o
   0   4  10        289.85        281.70         6.62 o
   1   4  10         68.70         68.43         3.23 o
   2   4  10        209.37        219.19         6.43 o
   3   4  10         12.56         13.07         2.20 o
   4   4  10        164.21        141.13         6.81 o
   5   4  10         22.35         25.09         3.50 o
   6   4  10         72.18         70.62         3.46 o
   7   4  10         38.77         35.64         2.30 o
   8   4  10         37.22         30.26         2.03 o
  -8   5  10          7.23          9.69         2.15 o
  -7   5  10          0.84          1.33         0.77 o
  -6   5  10         42.30         36.62         3.63 o
  -5   5  10         73.48         72.72         3.70 o
  -4   5  10         65.42         64.10         4.29 o
  -3   5  10         65.61         69.70         3.79 o
  -2   5  10         22.82         25.71         2.37 o
  -1   5  10        269.08        280.70         9.83 o
   0   5  10          0.11          0.47         1.41 o
   1   5  10        286.56        293.57        11.54 o
   2   5  10         17.78         17.33         1.89 o
   3   5  10         58.28         59.96         3.98 o
   4   5  10         61.30         58.35         3.88 o
   5   5  10         68.73         65.92         4.54 o
   6   5  10         42.11         40.08         3.29 o
   7   5  10          0.18          0.68         0.86 o
  -7   6  10          1.91          1.02         0.92 o
  -6   6  10         37.69         37.65         3.61 o
  -5   6  10         68.43         67.19         5.17 o
  -4   6  10         55.19         49.24         2.88 o
  -3   6  10         23.90         23.54         2.67 o
  -2   6  10        132.72        133.26         7.19 o
  -1   6  10        116.65        118.74         6.23 o
   0   6  10        368.27        388.08        10.41 o
   1   6  10        107.66        106.27         5.82 o
   2   6  10        114.97        117.59         5.93 o
   3   6  10         20.19         17.16         3.95 o
   4   6  10         61.80         53.05         3.44 o
   5   6  10         65.98         66.17         3.61 o
   6   6  10         43.60         48.99         3.13 o
   7   6  10          2.32          2.04         0.98 o
  -6   7  10         70.60         76.49         6.48 o
  -5   7  10         31.97         30.15         4.14 o
  -4   7  10         53.37         54.01         3.00 o
  -3   7  10         44.04         45.71         2.54 o
  -2   7  10         52.05         48.10         2.88 o
  -1   7  10          7.21          5.63         1.60 o
   0   7  10         75.92         79.01         4.51 o
   1   7  10          5.84          8.33         2.01 o
   2   7  10         52.97         48.70         3.43 o
   3   7  10         42.85         46.46         3.57 o
   4   7  10         55.50         52.76         3.12 o
   5   7  10         36.51         31.82         2.01 o
   6   7  10         69.38         72.12         3.54 o
  -5   8  10         27.40         28.16         3.62 o
  -4   8  10         27.98         25.17         2.29 o
  -3   8  10         42.52         42.30         2.40 o
  -2   8  10         61.60         58.41         3.43 o
  -1   8  10         42.43         44.91         3.04 o
   0   8  10        213.76        202.38         6.81 o
   1   8  10         48.64         47.68         3.65 o
   2   8  10         53.79         53.97         3.18 o
   3   8  10         51.64         53.49         2.67 o
   4   8  10         22.04         21.50         2.03 o
   5   8  10         31.93         34.37         2.91 o
  -3   9  10          7.93          8.42         1.68 o
  -2   9  10         21.01         19.66         2.29 o
  -1   9  10         35.21         41.62         3.37 o
   0   9  10         37.85         40.29         3.02 o
   1   9  10         38.36         37.16         2.31 o
   2   9  10         16.61         15.76         1.68 o
   3   9  10          8.25          7.19         2.44 o
   1   0  11         17.19         16.58         1.84 o
   2   0  11        166.59        174.86         5.65 o
   3   0  11        215.55        207.12         6.14 o
   4   0  11          0.59          0.50         0.98 o
   5   0  11         86.85         87.59         5.01 o
   6   0  11         82.12         91.45         4.03 o
   7   0  11          0.50          0.12         0.88 o
   8   0  11          1.19          0.04         0.87 o
  -8   1  11         31.57         36.65         2.74 o
  -7   1  11          0.18          0.52         1.08 o
  -6   1  11         10.66         11.02         2.11 o
  -5   1  11         27.37         25.36         2.57 o
  -4   1  11        109.77        111.78         5.25 o
  -3   1  11        101.82        113.16         4.94 o
  -2   1  11        197.27        204.72         6.99 o
  -1   1  11        147.31        163.51         5.89 o
   0   1  11         83.36         78.72         3.73 o
   1   1  11        160.61        185.58         5.77 o
   2   1  11        219.45        214.85         7.14 o
   3   1  11         95.40        106.43         4.12 o
   4   1  11        110.54        115.73         5.08 o
   5   1  11         21.49         19.62         2.34 o
   6   1  11         13.45         15.13         1.80 o
   7   1  11          0.18          0.49         0.74 o
   8   1  11         28.56         36.79         2.78 o
  -8   2  11         28.80         25.78         2.21 o
  -7   2  11         26.04         21.25         2.91 o
  -6   2  11         11.00          8.63         1.63 o
  -5   2  11        182.28        165.48         7.71 o
  -4   2  11        152.84        155.56         8.81 o
  -3   2  11          4.33          5.94         1.56 o
  -2   2  11        236.98        245.53         8.20 o
  -1   2  11        166.55        185.32         5.86 o
   0   2  11         79.30         73.12         3.39 o
   1   2  11        151.53        169.54         5.27 o
   2   2  11        221.02        209.29         5.61 o
   3   2  11          3.70          5.90         1.54 o
   4   2  11        162.94        155.44         5.99 o
   5   2  11        184.44        190.74         8.98 o
   6   2  11          7.03          7.67         1.27 o
   7   2  11         26.99         24.30         2.04 o
   8   2  11         27.32         24.91         1.82 o
  -8   3  11         23.31         21.74         5.14 o
  -7   3  11         99.22         97.96         6.81 o
  -6   3  11         72.46         70.39         3.19 o
  -5   3  11         22.86         24.90         3.34 o
  -4   3  11         39.15         41.34         6.65 o
  -3   3  11        407.27        427.25        10.60 o
  -2   3  11        581.65        636.55        16.04 o
  -1   3  11         51.65         49.85         3.05 o
   0   3  11       1285.25       1309.22        24.26 o
   1   3  11         52.58         50.02         3.01 o
   2   3  11        557.48        578.89        12.10 o
   3   3  11        421.47        409.05        14.66 o
   4   3  11         39.67         40.13         2.77 o
   5   3  11         22.29         21.61         1.97 o
   6   3  11         75.56         79.63         4.52 o
   7   3  11         89.46         91.92         3.68 o
   8   3  11         22.31         16.66         3.09 o
  -7   4  11         17.84         16.27         1.55 o
  -6   4  11         90.23         88.03         3.70 o
  -5   4  11          1.02         -0.55         1.11 o
  -4   4  11         69.01         70.65         4.39 o
  -3   4  11         90.87         97.69         6.02 o
  -2   4  11         92.06         93.17         4.35 o
  -1   4  11        148.81        167.74         5.60 o
   0   4  11        759.66        763.11        14.47 o
   1   4  11        149.47        166.65         7.99 o
   2   4  11         90.70         79.11         4.14 o
   3   4  11        100.78         94.80         4.64 o
   4   4  11         65.01         65.86         4.28 o
   5   4  11          1.07          1.49         1.24 o
   6   4  11         82.25         80.77         4.33 o
   7   4  11         15.38         14.87         1.23 o
  -7   5  11         70.09         57.16        14.21 o
  -6   5  11          8.74          8.43         1.35 o
  -5   5  11         10.39          9.97         1.96 o
  -4   5  11         20.63         21.57         2.83 o
  -3   5  11        154.70        154.41         4.80 o
  -2   5  11        134.47        131.57        11.24 o
  -1   5  11         61.22         66.20         4.70 o
   0   5  11         11.37         11.71         1.87 o
   1   5  11         69.52         64.26         3.93 o
   2   5  11        119.74        108.16         4.93 o
   3   5  11        132.27        130.52         9.81 o
   4   5  11         18.25         19.34         1.93 o
   5   5  11         10.90         12.92         1.75 o
   6   5  11         10.73         12.57         1.56 o
   7   5  11         72.25         65.32         2.85 o
  -6   6  11         20.61         15.74         1.70 o
  -5   6  11        119.17        116.89         5.17 o
  -4   6  11         21.77         28.83         2.91 o
  -3   6  11         25.65         23.74         2.53 o
  -2   6  11         51.66         51.05         4.33 o
  -1   6  11         25.67         22.02         2.12 o
   0   6  11         21.82         26.06         2.66 o
   1   6  11         24.74         19.97         2.29 o
   2   6  11         57.97         64.00         3.73 o
   3   6  11         24.38         23.87         1.90 o
   4   6  11         23.09         29.28         2.36 o
   5   6  11        112.50        117.37         4.34 o
   6   6  11         17.78         15.55         1.53 o
  -5   7  11          6.98          8.70         3.10 o
  -4   7  11         26.17         20.42         2.01 o
  -3   7  11         72.33         67.46         3.53 o
  -2   7  11         25.19         24.53         1.87 o
  -1   7  11        163.67        165.95         6.16 o
   0   7  11         27.53         22.25         2.32 o
   1   7  11        162.88        181.13         7.06 o
   2   7  11         31.09         32.14         2.91 o
   3   7  11         77.66         84.84         4.39 o
   4   7  11         26.33         24.59         2.73 o
   5   7  11          9.28          7.28         1.72 o
   6   7  11          0.69          1.25         1.38 o
  -4   8  11         42.11         36.06         3.65 o
  -3   8  11         11.13         10.03         2.68 o
  -2   8  11         38.68         32.50         2.21 o
  -1   8  11        216.26        208.82         8.02 o
   0   8  11          2.83          3.14         1.17 o
   1   8  11        227.38        233.81         9.16 o
   2   8  11         33.66         33.76         2.66 o
   3   8  11         13.79         14.17         1.69 o
   4   8  11         42.32         33.18         2.12 o
  -1   9  11          2.46          2.82         1.32 o
   0   9  11         63.27         59.96         4.15 o
   1   9  11          4.63          2.47         1.20 o
   0   0  12        804.70        861.77        26.33 o
   1   0  12          6.23          0.71         1.36 o
   2   0  12          0.01          1.00         1.26 o
   3   0  12         95.57         90.12         4.78 o
   4   0  12         34.98         42.93         3.99 o
   5   0  12         18.02         15.83         1.99 o
   6   0  12         14.09         12.28         1.90 o
   7   0  12        169.63        167.83         6.92 o
   8   0  12          7.19          4.22         1.42 o
  -8   1  12         13.54         15.89         2.38 o
  -7   1  12         31.05         30.78         2.82 o
  -6   1  12         32.33         30.85         2.52 o
  -5   1  12         35.06         36.93         2.83 o
  -4   1  12          3.07          1.60         1.45 o
  -3   1  12         47.74         53.18         4.35 o
  -2   1  12        224.30        229.48         7.91 o
  -1   1  12         85.54         97.33         5.03 o
   0   1  12        306.85        271.34        12.18 o
   1   1  12         88.88        106.13         4.75 o
   2   1  12        220.45        216.57         7.07 o
   3   1  12         34.62         34.48         3.25 o
   4   1  12          1.06          0.57         1.72 o
   5   1  12         40.73         42.21         2.68 o
   6   1  12         31.85         32.89         2.43 o
   7   1  12         31.10         33.04         2.37 o
   8   1  12         13.99         15.28         2.21 o
  -7   2  12         38.66         39.83         3.69 o
  -6   2  12         10.48         12.10         1.66 o
  -5   2  12        132.60        129.76        12.02 o
  -4   2  12         16.87         14.79         2.68 o
  -3   2  12         27.88         24.36         2.48 o
  -2   2  12         45.06         44.24         7.63 o
  -1   2  12        120.66        137.59         6.44 o
   0   2  12          9.26          5.05         1.36 o
   1   2  12        116.19        126.85         5.25 o
   2   2  12         54.17         55.05         4.11 o
   3   2  12         25.62         21.11         2.58 o
   4   2  12         18.19         20.98         2.25 o
   5   2  12        120.42        124.85         4.24 o
   6   2  12         12.57         12.39         1.60 o
   7   2  12         38.34         34.78         2.45 o
  -7   3  12         17.24         12.04         4.34 o
  -6   3  12         11.09         15.96         2.35 o
  -5   3  12        173.19        181.68         5.84 o
  -4   3  12          9.01          7.63         2.27 o
  -3   3  12        182.16        205.63        25.07 o
  -2   3  12        114.75        135.38         9.29 o
  -1   3  12         19.53         22.11         3.03 o
   0   3  12         99.38        108.52         5.53 o
   1   3  12         14.35          9.50         2.23 o
   2   3  12        121.95        129.93        10.37 o
   3   3  12        203.97        209.25         8.01 o
   4   3  12         11.15         10.61         1.34 o
   5   3  12        188.88        191.26         5.00 o
   6   3  12          9.46          8.47         1.42 o
   7   3  12         18.57         17.45         2.77 o
  -7   4  12          7.71          6.35         2.33 o
  -6   4  12         19.22         17.32         2.05 o
  -5   4  12         83.53         83.18         5.56 o
  -4   4  12         42.33         36.57         3.24 o
  -3   4  12          3.45          3.78         1.72 o
  -2   4  12        196.37        192.81        21.13 o
  -1   4  12         70.40         76.93         5.40 o
   0   4  12         22.07         20.07         2.21 o
   1   4  12         82.18         74.92         4.67 o
   2   4  12        169.55        145.07        10.22 o
   3   4  12          4.04          2.61         0.94 o
   4   4  12         37.65         36.97         2.18 o
   5   4  12         87.71         94.54         3.66 o
   6   4  12         18.52         17.81         1.60 o
  -6   5  12          6.62          5.73         1.78 o
  -5   5  12         36.53         40.83         3.64 o
  -4   5  12          9.62         10.52         2.37 o
  -3   5  12          5.92          7.33         2.22 o
  -2   5  12         57.88         61.89         3.81 o
  -1   5  12         71.84         65.97         4.08 o
   0   5  12         37.05         44.87         3.13 o
   1   5  12         66.11         72.33         3.94 o
   2   5  12         58.88         62.38         3.20 o
   3   5  12          6.47          8.31         1.23 o
   4   5  12         10.82         11.66         1.54 o
   5   5  12         36.00         36.46         2.25 o
   6   5  12          6.44          8.29         1.17 o
  -5   6  12          2.00          2.37         1.39 o
  -4   6  12         33.21         30.78         2.57 o
  -3   6  12        165.92        149.94         6.23 o
  -2   6  12         58.76         58.25         3.56 o
  -1   6  12        310.52        320.86        15.01 o
   0   6  12          1.71          1.85         1.48 o
   1   6  12        312.80        340.02        10.69 o
   2   6  12         51.05         55.60         3.81 o
   3   6  12        169.93        170.01        10.50 o
   4   6  12         34.81         33.94         2.29 o
   5   6  12          0.93          0.45         0.82 o
   6   6  12         19.78         19.55         2.85 o
  -4   7  12         37.66         29.81         3.62 o
  -3   7  12         54.03         41.72         5.31 o
  -2   7  12         20.49         21.46         2.10 o
  -1   7  12         19.63         25.50         2.35 o
   0   7  12         32.72         32.44         2.60 o
   1   7  12         21.10         21.90         2.34 o
   2   7  12         24.26         25.18         1.97 o
   3   7  12         49.10         56.71         3.94 o
   4   7  12         35.81         33.02         2.33 o
  -1   8  12         16.16         13.95         3.16 o
   0   8  12         37.93         38.54         2.64 o
   1   8  12         17.54         14.82         1.95 o
   2   8  12         15.93         16.13         1.91 o
   1   0  13         23.71         20.56         2.89 o
   2   0  13        369.27        416.62        27.08 o
   3   0  13          7.01          6.88         1.34 o
   4   0  13         98.76        100.78         4.52 o
   5   0  13          6.07          3.91         1.21 o
   6   0  13         12.42         10.46         1.49 o
   7   0  13         17.79         16.79         2.61 o
  -7   1  13          2.06          2.62         1.14 o
  -6   1  13          5.49          4.03         1.17 o
  -5   1  13        276.23        288.97         8.42 o
  -4   1  13         30.05         29.03         2.29 o
  -3   1  13         19.94         16.07         3.71 o
  -2   1  13         23.08         23.96         6.83 o
  -1   1  13         67.13         81.94         6.96 o
   0   1  13         10.93          9.52         2.08 o
   1   1  13         60.50         73.73        12.76 o
   2   1  13         23.82         22.95         2.53 o
   3   1  13         16.70         13.32         1.88 o
   4   1  13         26.62         23.88         2.33 o
   5   1  13        264.91        272.88        10.10 o
   6   1  13          4.83          1.73         0.79 o
   7   1  13          2.30          6.60         1.78 o
  -7   2  13         30.61         24.13         4.06 o
  -6   2  13         27.20         23.60         2.44 o
  -5   2  13         20.01         22.97         2.12 o
  -4   2  13         28.49         25.91         3.31 o
  -3   2  13        262.03        278.88         8.30 o
  -2   2  13        211.65        227.63        13.90 o
  -1   2  13         48.55         52.41         7.02 o
   0   2  13          2.98          4.87         2.07 o
   1   2  13         43.74         44.69         4.28 o
   2   2  13        218.79        219.53         9.94 o
   3   2  13        238.63        239.41         6.57 o
   4   2  13         28.43         25.27         2.04 o
   5   2  13         22.05         24.32         2.10 o
   6   2  13         27.92         24.40         1.67 o
  -6   3  13          9.27         11.04         2.41 o
  -5   3  13         98.36         95.37         3.66 o
  -4   3  13        123.79        115.28         5.31 o
  -3   3  13         17.22         17.67         2.63 o
  -2   3  13         27.99         30.63         2.52 o
  -1   3  13         58.96         56.14         3.39 o
   0   3  13        131.59        140.37         5.31 o
   1   3  13         66.64         62.75         3.90 o
   2   3  13         30.46         27.67         2.22 o
   3   3  13         13.97         15.20         1.60 o
   4   3  13        122.64        116.45         4.05 o
   5   3  13        102.07         98.31         3.35 o
   6   3  13          9.10         11.19         1.90 o
  -6   4  13         29.53         23.18         4.17 o
  -5   4  13         30.20         28.26         3.62 o
  -4   4  13         59.36         53.51         4.29 o
  -3   4  13         90.96         97.38         4.84 o
  -2   4  13          1.38          2.47         1.43 o
  -1   4  13          6.99          5.21         1.32 o
   0   4  13         17.48         19.30         2.30 o
   1   4  13          7.08          6.75         1.28 o
   2   4  13          1.98          2.56         0.98 o
   3   4  13        105.47        112.82         3.86 o
   4   4  13         67.68         62.87         2.65 o
   5   4  13         28.36         22.43         1.90 o
   6   4  13         31.50         26.55         3.66 o
  -5   5  13         69.27         64.93         3.61 o
  -4   5  13         43.50         46.59         3.61 o
  -3   5  13        101.39         93.86         7.54 o
  -2   5  13         28.73         25.01         3.15 o
  -1   5  13         22.81         25.54         3.75 o
   0   5  13        145.69        146.42         8.75 o
   1   5  13         23.51         21.03         2.62 o
   2   5  13         29.46         23.27         1.96 o
   3   5  13        103.14         99.22         6.73 o
   4   5  13         42.29         40.94         2.43 o
   5   5  13         74.86         76.67         4.43 o
  -4   6  13         37.17         33.88         3.73 o
  -3   6  13          1.08          1.17         1.69 o
  -2   6  13         68.65         57.32         4.21 o
  -1   6  13         34.42         39.97         3.14 o
   0   6  13          0.22          0.61         1.10 o
   1   6  13         34.74         37.34         3.38 o
   2   6  13         62.96         65.50         4.03 o
   3   6  13          1.62          2.04         1.32 o
   4   6  13         34.18         30.92         2.20 o
  -1   7  13         19.82         14.77         1.77 o
   0   7  13          1.56          1.70         1.07 o
   1   7  13         15.88         12.78         1.89 o
   2   7  13          6.96          7.99         1.88 o
   0   0  14         79.75         88.36        10.48 o
   1   0  14         30.93         32.87         2.79 o
   2   0  14          3.85          4.81         1.31 o
   3   0  14        452.37        470.83        16.41 o
   4   0  14          3.03          3.99         1.33 o
   5   0  14        144.53        149.56         4.54 o
   6   0  14          6.81          4.28         1.52 o
  -6   1  14         24.28         18.52         3.76 o
  -5   1  14         74.22         68.15         2.73 o
  -4   1  14        146.77        144.64         5.51 o
  -3   1  14         10.99         12.77         1.72 o
  -2   1  14          6.27          5.25         1.19 o
  -1   1  14         24.03         24.48         2.26 o
   0   1  14         62.66         84.94         4.37 o
   1   1  14         22.97         23.40         2.31 o
   2   1  14         10.43         11.07         2.08 o
   3   1  14         17.64         18.48         2.64 o
   4   1  14        145.07        133.04         5.24 o
   5   1  14         71.92         67.03         3.11 o
   6   1  14         24.08         24.31         2.92 o
  -5   2  14         23.30         29.52         2.64 o
  -4   2  14         67.64         66.49         3.54 o
  -3   2  14         53.68         54.41         2.95 o
  -2   2  14         77.28         74.03         3.56 o
  -1   2  14          4.20          3.57         1.17 o
   0   2  14         80.97         82.50         4.13 o
   1   2  14          5.73          4.77         1.97 o
   2   2  14         78.11         85.13         4.81 o
   3   2  14         57.88         57.13         4.09 o
   4   2  14         70.58         76.56         3.64 o
   5   2  14         21.03         21.20         1.83 o
  -5   3  14         29.48         27.74         4.73 o
  -4   3  14         25.78         27.84         2.07 o
  -3   3  14         17.51         19.54         2.11 o
  -2   3  14         87.71         84.37         4.08 o
  -1   3  14          7.05          8.12         1.62 o
   0   3  14         44.87         43.93         5.85 o
   1   3  14          7.83         10.55         1.89 o
   2   3  14         87.36         91.88         4.15 o
   3   3  14         20.70         19.77         2.20 o
   4   3  14         24.39         25.99         2.21 o
   5   3  14         29.99         29.62         3.57 o
  -4   4  14         10.85          8.35         1.96 o
  -3   4  14          5.33          5.70         1.65 o
  -2   4  14        130.75        118.93         8.40 o
  -1   4  14         92.95         86.69         5.26 o
   0   4  14          2.81          3.72         1.36 o
   1   4  14         90.18         97.28         5.74 o
   2   4  14        126.40        131.15         5.23 o
   3   4  14          5.06          5.94         1.09 o
   4   4  14         11.31         10.11         2.42 o
   5   4  14         88.34         79.63         5.91 o
  -3   5  14          3.93          3.02         1.64 o
  -2   5  14         74.74         63.62         4.85 o
  -1   5  14         20.30         20.03         3.04 o
   0   5  14         75.99         70.61         3.92 o
   1   5  14         18.55         16.99         1.84 o
   2   5  14         75.44         63.28         6.85 o
   3   5  14          3.46         -0.34         1.51 o
   4   5  14          2.80          0.68         1.33 o
  -1   6  14         49.43         47.09         8.06 o
   0   6  14          1.09          0.36         1.30 o
   1   6  14         60.66         57.08         6.69 o
   2   6  14         40.26         44.98         4.21 o
   1   0  15         56.44         59.81         3.30 o
   2   0  15          0.12         -0.07         1.37 o
   3   0  15          3.79          1.96         1.20 o
   4   0  15          7.89          7.66         1.53 o
  -4   1  15          3.86          2.50         1.64 o
  -3   1  15         30.83         33.97         2.54 o
  -2   1  15        198.90        205.90         9.13 o
  -1   1  15          2.16          2.28         1.03 o
   0   1  15          0.15          0.40         1.01 o
   1   1  15          2.00          1.05         1.24 o
   2   1  15        192.36        191.00         8.38 o
   3   1  15         28.37         35.90         3.46 o
   4   1  15          3.77          3.71         1.21 o
  -4   2  15         28.00         29.43         3.23 o
  -3   2  15         52.42         51.72         3.89 o
  -2   2  15          9.10         10.83         1.21 o
  -1   2  15         81.55         85.89         4.26 o
   0   2  15        344.27        374.57        10.45 o
   1   2  15         78.00         93.06         6.46 o
   2   2  15          9.03         11.46         1.72 o
   3   2  15         52.92         53.37         3.10 o
  -3   3  15         31.79         34.16         3.59 o
  -2   3  15         14.11         13.09         2.52 o
  -1   3  15         41.70         35.09         9.76 o
   0   3  15         16.17         20.27         2.50 o
   1   3  15         42.09         39.54         4.39 o
   2   3  15         15.13         20.11         2.34 o
   3   3  15         34.32         32.99         6.15 o
  -2   4  15         13.78         12.41         2.39 o
  -1   4  15         21.36         17.15         2.90 o
   0   4  15        138.65        127.96         5.69 o
   1   4  15         19.62         20.73         2.89 o
   0   0  16        108.72         92.48         7.11 o
   1   0  16         18.61         21.03         2.85 o
   2   0  16          2.82          1.03         1.07 o
   0   1  16         26.25         24.25         3.00 o
   1   1  16         16.56         20.18         2.80 o
   2   1  16         23.79         21.83         2.71 o
   0   2  16         79.83         72.48         5.16 o
   1   2  16         21.93         21.26         2.71 o
                                                
