# Supplementary material for: Syntheses and structures of spontaneously resolved (2S)-2-phenyl-3-(thia­zol-2-yl)-2,3,5,6-tetra­hydro-4H-1,3-thia­zin-4-one and racemic 2-(furan-2-yl)-3-phenyl-2,3,5,6-tetra­hydro-4H-1,3-thia­zin-4-one
Source: Acta Crystallogr E Crystallogr Commun. 2025 Oct 24;81(Pt 11):1044–9. doi: 10.1107/S2056989025009193 (PMC12589835; doi:10.1107/S2056989025009193)
Supplement: Supplementary file 3 [file e-81-01044-1sup4.mol]

1 .mol
  ChemDraw10092510262D

 18 20  0  0  0  0  0  0  0  0999 V2000
   -1.7864   -0.2899    0.0000 C   0  0  0  0  0  0  0  0  0  0  0  0
   -1.7864    0.5351    0.0000 C   0  0  0  0  0  0  0  0  0  0  0  0
   -1.0719   -0.7024    0.0000 S   0  0  0  0  0  0  0  0  0  0  0  0
   -0.3575   -0.2899    0.0000 C   0  0  0  0  0  0  0  0  0  0  0  0
   -0.3575    0.5351    0.0000 N   0  0  0  0  0  0  0  0  0  0  0  0
   -1.0719    0.9476    0.0000 C   0  0  0  0  0  0  0  0  0  0  0  0
   -1.0719    1.7726    0.0000 O   0  0  0  0  0  0  0  0  0  0  0  0
    0.3575    0.9476    0.0000 C   0  0  0  0  0  0  0  0  0  0  0  0
    0.3575   -0.7024    0.0000 C   0  0  0  0  0  0  0  0  0  0  0  0
    1.1109    0.6124    0.0000 N   0  0  0  0  0  0  0  0  0  0  0  0
    1.6632    1.2255    0.0000 C   0  0  0  0  0  0  0  0  0  0  0  0
    1.2507    1.9399    0.0000 C   0  0  0  0  0  0  0  0  0  0  0  0
    0.4434    1.7680    0.0000 S   0  0  0  0  0  0  0  0  0  0  0  0
    0.3575   -1.5274    0.0000 C   0  0  0  0  0  0  0  0  0  0  0  0
    1.0719   -1.9399    0.0000 C   0  0  0  0  0  0  0  0  0  0  0  0
    1.7864   -1.5274    0.0000 C   0  0  0  0  0  0  0  0  0  0  0  0
    1.7864   -0.7024    0.0000 C   0  0  0  0  0  0  0  0  0  0  0  0
    1.0719   -0.2899    0.0000 C   0  0  0  0  0  0  0  0  0  0  0  0
  1  2  1  0      
  1  3  1  0      
  3  4  1  0      
  4  5  1  0      
  5  6  1  0      
  6  2  1  0      
  6  7  2  0      
  5  8  1  0      
  4  9  1  4      
  8 10  2  0      
 10 11  1  0      
 11 12  2  0      
 12 13  1  0      
 13  8  1  0      
  9 14  2  0      
 14 15  1  0      
 15 16  2  0      
 16 17  1  0      
 17 18  2  0      
 18  9  1  0      
M  END
