# Supplementary material for: Syntheses and structures of spontaneously resolved (2S)-2-phenyl-3-(thia­zol-2-yl)-2,3,5,6-tetra­hydro-4H-1,3-thia­zin-4-one and racemic 2-(furan-2-yl)-3-phenyl-2,3,5,6-tetra­hydro-4H-1,3-thia­zin-4-one
Source: Acta Crystallogr E Crystallogr Commun. 2025 Oct 24;81(Pt 11):1044–9. doi: 10.1107/S2056989025009193 (PMC12589835; doi:10.1107/S2056989025009193)
Supplement: Supplementary file 4 [file e-81-01044-2sup3.hkl]

#
# h,k,l, Fc-squared, Fo-squared, sigma(Fo-squared), status flag
#
data_2
_shelx_title ' ljs69_auto_a.res in P2(1)/c'
_shelx_refln_list_code          4
_shelx_F_calc_maximum      157.61
_exptl_crystal_F_000       544.00
_reflns_d_resolution_high  0.7935

loop_
 _space_group_symop_operation_xyz
 'x, y, z'
 '-x, y+1/2, -z+1/2'
 '-x, -y, -z'
 'x, -y-1/2, z-1/2'

_cell_length_a    14.0188
_cell_length_b     8.0422
_cell_length_c    11.3223
_cell_angle_alpha  90.000
_cell_angle_beta  104.066
_cell_angle_gamma  90.000

_shelx_F_squared_multiplier     1.000

loop_
 _refln_index_h
 _refln_index_k
 _refln_index_l
 _refln_F_squared_calc
 _refln_F_squared_meas
 _refln_F_squared_sigma
 _refln_observed_status
   1   0   0        205.52        199.40         2.47 o
   2   0   0       4380.85       4339.96        49.86 o
   3   0   0       5763.87       5856.46        82.58 o
   4   0   0      13629.78      13874.66       194.91 o
   5   0   0       3537.39       3607.46        42.27 o
   6   0   0      13160.23      14274.62       284.29 o
   7   0   0      18200.65      20923.79       416.03 o
   8   0   0        161.75        181.42         6.69 o
   9   0   0        617.80        645.29         9.61 o
  10   0   0         41.61         33.94         2.49 o
  11   0   0        584.64        598.48        11.90 o
  12   0   0        829.60        695.14        17.56 o
  13   0   0        601.19        659.98        13.93 o
  14   0   0        461.21        495.38         9.82 o
  15   0   0         57.98         46.12         2.62 o
  16   0   0         33.37         32.13         1.84 o
   1   1   0        489.12        461.47         4.42 o
   2   1   0          8.66          7.01         0.24 o
   3   1   0       5048.03       4974.94        33.20 o
   4   1   0       3960.13       3982.54        32.65 o
   5   1   0        176.46        184.43         3.01 o
   6   1   0        117.90        140.52         2.41 o
   7   1   0        573.97        627.35         6.23 o
   8   1   0        227.37        226.57         4.03 o
   9   1   0        202.17        216.69         4.02 o
  10   1   0        968.27        986.33        18.93 o
  11   1   0        340.24        352.50         6.78 o
  12   1   0         38.86         32.37         1.64 o
  13   1   0        479.71        426.00         6.94 o
  14   1   0         31.35         22.06         1.22 o
  15   1   0          0.20          0.51         0.33 o
  16   1   0         76.72         83.06         3.29 o
   0   2   0         39.30         64.94         1.10 o
   1   2   0       1843.90       1746.05        13.75 o
   2   2   0       3742.48       3606.79        27.56 o
   3   2   0       1338.29       1282.61        14.08 o
   4   2   0        594.96        575.02         4.73 o
   5   2   0        930.82        849.37         9.91 o
   6   2   0         41.29         35.86         1.23 o
   7   2   0         72.45         77.39         1.90 o
   8   2   0        449.39        439.74        10.25 o
   9   2   0        459.14        441.69         6.65 o
  10   2   0         11.41         11.78         1.35 o
  11   2   0        208.77        193.34         3.86 o
  12   2   0        115.23        109.50         3.84 o
  13   2   0          3.55          2.49         1.18 o
  14   2   0          1.35          1.46         0.41 o
  15   2   0         46.74         46.33         2.05 o
  16   2   0          0.00          1.48         0.54 o
   1   3   0       1032.76        979.00        13.22 o
   2   3   0       1604.37       1520.40        13.17 o
   3   3   0       1451.44       1404.30        15.53 o
   4   3   0       1329.98       1250.05        11.77 o
   5   3   0        179.09        153.89         1.79 o
   6   3   0        491.61        481.63         5.64 o
   7   3   0          5.24          6.31         0.70 o
   8   3   0        435.98        437.58        14.90 o
   9   3   0        979.27        986.66        14.13 o
  10   3   0        287.61        298.50         7.37 o
  11   3   0        128.18        145.61         4.48 o
  12   3   0          5.49          3.74         1.51 o
  13   3   0         16.16         17.27         1.47 o
  14   3   0          9.39         11.14         0.92 o
  15   3   0        416.07        424.64        10.98 o
   0   4   0        343.10        338.30         8.78 o
   1   4   0          7.70          5.29         0.43 o
   2   4   0        289.36        289.21         3.73 o
   3   4   0        352.48        362.95         6.72 o
   4   4   0       1053.43       1023.38        13.37 o
   5   4   0        760.43        774.54        12.44 o
   6   4   0          9.61          9.48         0.83 o
   7   4   0         77.70         83.92         2.55 o
   8   4   0        123.70        117.69         3.24 o
   9   4   0          2.21          3.31         0.78 o
  10   4   0        238.72        246.86         6.38 o
  11   4   0        795.75        819.44        13.44 o
  12   4   0        115.41        115.40         4.08 o
  13   4   0          1.80          2.97         1.30 o
  14   4   0          3.51          3.77         0.66 o
  15   4   0          1.15          0.97         0.48 o
   1   5   0         13.12         18.66         1.26 o
   2   5   0          4.01          1.95         0.50 o
   3   5   0       1847.51       1861.85        24.40 o
   4   5   0        198.00        180.15         3.47 o
   5   5   0        301.23        310.60         7.76 o
   6   5   0          1.71          2.60         0.63 o
   7   5   0          0.61          0.24         0.48 o
   8   5   0        167.37        176.21         5.00 o
   9   5   0        340.16        352.78         7.97 o
  10   5   0         40.26         40.27         3.56 o
  11   5   0         47.78         51.36         3.28 o
  12   5   0          5.94          7.18         1.69 o
  13   5   0          3.43          3.57         0.63 o
  14   5   0         14.81         15.20         1.44 o
   0   6   0       1408.11       1349.88        34.06 o
   1   6   0         86.55         69.10         2.51 o
   2   6   0         55.69         56.92         1.86 o
   3   6   0          0.08          0.87         0.38 o
   4   6   0        419.45        409.42        19.57 o
   5   6   0        229.44        222.41         5.25 o
   6   6   0       1129.65       1113.25        27.59 o
   7   6   0        499.24        521.26        15.62 o
   8   6   0        380.35        395.36        12.89 o
   9   6   0          1.62          2.15         0.89 o
  10   6   0        116.16        112.02         4.86 o
  11   6   0        185.46        181.72         7.28 o
  12   6   0        671.22        690.88        12.72 o
  13   6   0        447.94        459.80        11.57 o
   1   7   0         13.27         14.66         1.09 o
   2   7   0         93.87        100.22         2.60 o
   3   7   0        106.31        114.24         3.05 o
   4   7   0         33.68         34.44         1.84 o
   5   7   0          7.66          6.06         0.85 o
   6   7   0        117.00        121.14         3.95 o
   7   7   0         60.97         58.90         4.05 o
   8   7   0         35.25         38.00         2.20 o
   9   7   0        292.03        296.39         6.46 o
  10   7   0          2.23          2.30         0.68 o
  11   7   0        113.13        119.56         2.78 o
  12   7   0          1.41          1.89         0.54 o
   0   8   0        111.23        110.63         4.00 o
   1   8   0        105.52        103.03         2.93 o
   2   8   0        462.17        455.48         9.32 o
   3   8   0          7.46          8.00         1.01 o
   4   8   0         63.57         57.30         2.39 o
   5   8   0        116.03        108.56         3.92 o
   6   8   0        100.47         99.71         4.78 o
   7   8   0         46.48         51.43         3.27 o
   8   8   0        105.67        111.46         4.50 o
   9   8   0        210.33        212.84        10.19 o
   1   9   0         40.64         40.66         1.73 o
   2   9   0          8.01          8.03         0.99 o
   3   9   0        249.66        226.96         4.79 o
   4   9   0          3.25          4.65         0.96 o
   5   9   0          0.47          0.29         0.58 o
   6   9   0         36.59         31.81         2.60 o
 -17   1   1        181.31        168.85         4.75 o
 -16   1   1        190.62        203.70         6.19 o
 -15   1   1         34.13         34.79         1.61 o
 -14   1   1        261.01        236.21         3.95 o
 -13   1   1         10.98         19.99         1.16 o
 -12   1   1         30.10         35.44         1.61 o
 -11   1   1        363.40        377.17         6.30 o
 -10   1   1        413.68        397.29         7.30 o
  -9   1   1        648.69        646.19         7.66 o
  -8   1   1        119.06        119.59         2.34 o
  -7   1   1        121.06        113.87         2.15 o
  -6   1   1       3419.15       3637.85        35.85 o
  -5   1   1        880.11        837.79         7.37 o
  -4   1   1       3130.84       3108.00        23.80 o
  -3   1   1       4598.47       4565.28        29.06 o
  -2   1   1        114.83         96.06         0.84 o
  -1   1   1       5408.08       5234.30        32.86 o
   0   1   1       1619.49       1529.46         9.35 o
   1   1   1       3110.94       2965.59        22.50 o
   2   1   1       3391.29       3253.75        24.73 o
   3   1   1       2237.74       2201.87        18.39 o
   4   1   1        361.07        367.51         4.01 o
   5   1   1         11.26          6.70         0.64 o
   6   1   1       1115.81       1223.86        14.13 o
   7   1   1        557.40        647.54         9.25 o
   8   1   1        379.95        359.75         4.81 o
   9   1   1       1079.95       1099.31        11.64 o
  10   1   1         31.44         30.18         1.46 o
  11   1   1         36.90         32.02         1.51 o
  12   1   1        130.29        104.90         3.84 o
  13   1   1         53.15         50.39         2.21 o
  14   1   1        117.82        127.83         3.28 o
  15   1   1        469.05        430.60        11.14 o
  16   1   1        282.34        277.04         7.26 o
 -17   2   1          6.09          4.00         0.57 o
 -16   2   1         34.36         30.74         1.98 o
 -15   2   1         25.29         30.25         2.28 o
 -14   2   1         41.10         54.83         2.53 o
 -13   2   1        157.87        173.17         5.26 o
 -12   2   1        241.69        228.04         6.73 o
 -11   2   1          8.24         12.02         1.17 o
 -10   2   1        163.83        176.96         4.63 o
  -9   2   1         11.71         11.15         0.89 o
  -8   2   1         30.69         14.01         0.76 o
  -7   2   1       3414.92       3438.90        43.42 o
  -6   2   1        713.59        683.42         6.85 o
  -5   2   1          0.05          0.14         0.17 o
  -4   2   1       1171.66       1145.24         8.70 o
  -3   2   1         71.37         89.88         0.95 o
  -2   2   1        130.97        106.84         1.31 o
  -1   2   1        510.38        489.08         4.57 o
   0   2   1      24839.41      22789.75       312.88 o
   1   2   1        423.12        430.73         4.59 o
   2   2   1          0.17          0.23         0.13 o
   3   2   1          7.63          5.70         0.31 o
   4   2   1         72.18         60.13         0.92 o
   5   2   1        131.88        120.24         2.40 o
   6   2   1       2933.04       3100.38        37.15 o
   7   2   1        307.29        321.17         5.38 o
   8   2   1         68.59         77.70         1.90 o
   9   2   1          0.86          2.27         0.57 o
  10   2   1          1.00          0.61         0.49 o
  11   2   1        297.70        281.55         5.18 o
  12   2   1       1210.13       1180.86        16.51 o
  13   2   1          1.03          4.31         0.87 o
  14   2   1          1.56          2.22         0.64 o
  15   2   1         60.01         51.85         2.06 o
 -16   3   1         20.41         20.69         1.47 o
 -15   3   1         84.29         88.16         3.12 o
 -14   3   1         10.69         13.93         1.21 o
 -13   3   1         66.29         62.91         2.97 o
 -12   3   1          0.20          0.76         0.43 o
 -11   3   1         44.10         43.22         1.85 o
 -10   3   1         37.94         39.20         1.54 o
  -9   3   1         69.57         67.50         2.38 o
  -8   3   1       1097.74       1170.40        16.03 o
  -7   3   1        825.95        843.71        13.42 o
  -6   3   1          0.96          0.39         0.31 o
  -5   3   1         99.91        114.93         1.72 o
  -4   3   1         35.49         36.33         0.81 o
  -3   3   1       1788.43       1778.12        13.97 o
  -2   3   1        195.67        171.31         2.19 o
  -1   3   1       5095.44       5255.83        40.09 o
   0   3   1         10.47         14.58         0.39 o
   1   3   1        168.23        157.14         1.85 o
   2   3   1        564.36        539.10         5.77 o
   3   3   1        422.48        405.61         3.84 o
   4   3   1         22.47         18.98         0.65 o
   5   3   1          0.07          0.30         0.25 o
   6   3   1        168.72        164.18         3.38 o
   7   3   1          7.48          4.93         0.55 o
   8   3   1         10.23          8.48         0.97 o
   9   3   1          9.10          6.75         0.85 o
  10   3   1        124.79        128.35         3.57 o
  11   3   1        118.82        105.50         3.79 o
  12   3   1          7.66          5.73         1.13 o
  13   3   1          0.05          0.84         0.61 o
  14   3   1         23.20         27.97         1.34 o
  15   3   1         26.15         24.89         1.73 o
 -15   4   1         21.55         29.91         1.91 o
 -14   4   1        349.59        341.16         6.99 o
 -13   4   1        100.03        106.87         3.56 o
 -12   4   1        194.17        198.21         5.42 o
 -11   4   1        694.70        719.64        13.54 o
 -10   4   1        174.57        176.08         4.31 o
  -9   4   1        327.03        331.87         6.36 o
  -8   4   1        512.12        510.76         8.44 o
  -7   4   1        876.43        884.27        10.95 o
  -6   4   1        569.75        576.40         6.16 o
  -5   4   1        191.05        210.68         3.40 o
  -4   4   1       1098.41       1086.29        15.32 o
  -3   4   1         77.97         48.65         1.84 o
  -2   4   1       1804.13       1673.35        20.67 o
  -1   4   1       1857.16       1811.48        16.86 o
   0   4   1       2985.07       3057.00        31.89 o
   1   4   1         84.56         94.40         2.07 o
   2   4   1        430.21        442.43         6.16 o
   3   4   1         28.87         19.38         0.64 o
   4   4   1          8.18         18.27         0.80 o
   5   4   1        967.94        979.84        11.57 o
   6   4   1       1003.32       1050.67        12.84 o
   7   4   1        310.00        325.86         5.11 o
   8   4   1        761.62        770.21        11.21 o
   9   4   1         85.33         76.75         2.23 o
  10   4   1        101.91         97.42         4.45 o
  11   4   1         12.73         16.28         2.42 o
  12   4   1        296.39        312.83         7.20 o
  13   4   1        168.94        170.04         4.47 o
  14   4   1          9.67          9.47         0.87 o
 -14   5   1          0.61          1.69         0.60 o
 -13   5   1          8.68          7.89         0.90 o
 -12   5   1          2.04          2.55         0.67 o
 -11   5   1        851.47        883.63        21.66 o
 -10   5   1         19.26         18.46         1.51 o
  -9   5   1         44.18         41.22         2.33 o
  -8   5   1         18.40         20.03         2.52 o
  -7   5   1          0.33          1.82         0.61 o
  -6   5   1          0.51          1.20         0.69 o
  -5   5   1         52.97         42.98         1.58 o
  -4   5   1        786.51        792.75        11.22 o
  -3   5   1         85.63         90.75         9.02 o
  -2   5   1         25.73         26.72         1.52 o
  -1   5   1        471.68        498.87         7.17 o
   0   5   1         29.25         23.67         1.43 o
   1   5   1        201.54        181.33         4.04 o
   2   5   1         10.12         18.37         0.92 o
   3   5   1        358.82        359.00         4.93 o
   4   5   1        380.04        405.62         5.91 o
   5   5   1         46.59         53.57         2.61 o
   6   5   1        313.28        300.81         6.96 o
   7   5   1        173.58        171.35         4.73 o
   8   5   1        189.91        199.38         4.50 o
   9   5   1         49.88         45.58         2.33 o
  10   5   1        378.80        391.82         8.42 o
  11   5   1         22.99         27.63         1.76 o
  12   5   1         17.37         15.19         1.23 o
  13   5   1         56.50         52.74         3.13 o
  14   5   1         49.23         51.67         2.54 o
 -13   6   1          2.76          1.71         0.54 o
 -12   6   1         34.12         36.16         2.13 o
 -11   6   1        176.29        196.44         7.53 o
 -10   6   1        235.03        220.94         6.14 o
  -9   6   1        691.90        703.09        15.12 o
  -8   6   1        171.35        170.98         7.61 o
  -7   6   1        211.64        218.40         7.19 o
  -6   6   1          2.01          1.92         0.69 o
  -5   6   1        314.06        317.02         5.64 o
  -4   6   1          0.09          0.02         0.44 o
  -3   6   1         11.01         13.19         1.10 o
  -2   6   1        503.46        503.91         8.61 o
  -1   6   1        492.93        486.72         6.51 o
   0   6   1        428.05        396.74         6.13 o
   1   6   1         59.46         63.26         2.84 o
   2   6   1         52.51         55.60         2.15 o
   3   6   1        295.96        294.05         5.26 o
   4   6   1        103.01        108.65         2.92 o
   5   6   1         50.76         42.31         2.05 o
   6   6   1        180.26        181.26         4.37 o
   7   6   1          4.77          3.27         1.24 o
   8   6   1          1.78          1.63         1.13 o
   9   6   1         22.04         20.35         3.21 o
  10   6   1        340.86        351.87         9.21 o
  11   6   1        158.84        158.43         4.84 o
  12   6   1         62.11         63.93         3.36 o
  13   6   1         19.78         22.21         1.60 o
 -12   7   1        292.20        285.70         7.55 o
 -11   7   1        211.17        223.31         4.32 o
 -10   7   1        527.67        530.36        12.35 o
  -9   7   1         36.28         35.23         2.05 o
  -8   7   1        234.79        228.40         6.63 o
  -7   7   1          5.97         10.06         2.67 o
  -6   7   1         29.37         20.41         1.36 o
  -5   7   1        750.25        752.53        17.76 o
  -4   7   1        864.91        811.66        11.02 o
  -3   7   1        688.09        665.86        10.62 o
  -2   7   1        825.59        757.52         9.12 o
  -1   7   1        336.87        291.33         5.60 o
   0   7   1          5.47          7.82         0.93 o
   1   7   1         24.69         20.04         1.62 o
   2   7   1        882.04        807.64        13.96 o
   3   7   1       1283.23       1193.19        15.89 o
   4   7   1         12.95         12.98         1.35 o
   5   7   1        388.01        353.75        17.67 o
   6   7   1        179.06        170.70         6.38 o
   7   7   1         53.06         54.50         2.67 o
   8   7   1         42.41         42.60         2.36 o
   9   7   1       1330.11       1349.60        19.26 o
  10   7   1          2.55          2.61         0.61 o
  11   7   1          1.32          1.92         0.66 o
 -10   8   1          3.50          3.78         0.99 o
  -9   8   1          5.33          4.88         0.96 o
  -8   8   1         24.66         21.59         2.02 o
  -7   8   1        126.81        125.69         5.18 o
  -6   8   1         10.77         11.31         1.72 o
  -5   8   1         49.12         40.85         3.71 o
  -4   8   1         18.05         16.27         1.32 o
  -3   8   1          4.88          8.21         1.01 o
  -2   8   1         62.57         53.39         2.08 o
  -1   8   1        148.88        131.70         3.35 o
   0   8   1         18.29         12.96         0.96 o
   1   8   1        218.33        204.28         4.13 o
   2   8   1        245.87        216.93         5.06 o
   3   8   1         50.96         41.75         2.48 o
   4   8   1        123.51        108.37         3.96 o
   5   8   1        128.86        136.18         4.33 o
   6   8   1        276.54        266.57         8.10 o
   7   8   1          5.10          3.64         1.01 o
   8   8   1        286.82        269.77         7.28 o
   9   8   1         84.93         79.31         4.19 o
  -6   9   1        158.90        157.68         4.75 o
  -5   9   1         25.09         20.79         1.74 o
  -4   9   1          5.39          5.72         1.00 o
  -3   9   1        140.69        141.89         3.57 o
  -2   9   1        141.28        139.88         3.07 o
  -1   9   1         42.58         43.78         1.76 o
   0   9   1          0.83          1.53         0.67 o
   1   9   1         93.87         92.76         4.09 o
   2   9   1        100.18        100.82         3.85 o
   3   9   1        164.16        178.22         5.16 o
   4   9   1          8.25         11.38         1.07 o
   5   9   1          0.04          0.38         0.54 o
   6   9   1          4.27          3.55         1.04 o
 -17   0   2         54.69         56.34         2.44 o
 -16   0   2        149.27        130.14         3.66 o
 -15   0   2        466.07        453.67         9.51 o
 -14   0   2          8.43          6.61         1.03 o
 -13   0   2        126.10        126.14         5.31 o
 -12   0   2        137.88        156.00         4.11 o
 -11   0   2        167.66        174.63         7.28 o
 -10   0   2        534.07        509.66        14.47 o
  -9   0   2        701.29        719.04        18.21 o
  -8   0   2       1008.65        984.28        24.60 o
  -7   0   2       1835.98       1901.48        77.45 o
  -6   0   2        738.49        790.60         9.04 o
  -5   0   2        834.90        855.22         9.18 o
  -4   0   2       1464.28       1455.51        15.15 o
  -3   0   2         26.70         15.25         0.46 o
  -2   0   2         51.87         58.17         0.99 o
  -1   0   2       9350.25       9092.61       113.44 o
   0   0   2       9032.89       8876.72       121.03 o
   1   0   2       3018.46       2856.78        33.09 o
   2   0   2       1817.76       1745.48        20.69 o
   3   0   2        803.00        757.49         9.63 o
   4   0   2        166.17        193.39         3.97 o
   5   0   2         17.91         27.86         1.30 o
   6   0   2       3438.99       3747.57       120.73 o
   7   0   2        309.69        328.44         6.75 o
   8   0   2       1546.91       1553.07        24.63 o
   9   0   2        545.22        510.57        10.11 o
  10   0   2         19.30         30.42         2.02 o
  11   0   2         18.73         15.82         1.28 o
  12   0   2        789.21        748.64        14.52 o
  13   0   2          1.93          3.93         0.89 o
  14   0   2         59.64         68.63         4.23 o
  15   0   2        568.28        520.84         9.32 o
 -17   1   2         55.60         51.18         2.31 o
 -16   1   2          7.87          9.68         0.76 o
 -15   1   2         20.50         11.07         1.22 o
 -14   1   2         57.41         45.30         2.34 o
 -13   1   2          0.92          0.79         0.45 o
 -12   1   2          1.66          2.88         0.52 o
 -11   1   2        304.14        339.00         5.68 o
 -10   1   2          0.23          0.43         0.33 o
  -9   1   2        488.54        537.95         7.55 o
  -8   1   2          0.34          2.02         0.43 o
  -7   1   2        104.70        120.65         1.98 o
  -6   1   2        103.65        132.29         1.78 o
  -5   1   2       1107.84       1079.32        11.45 o
  -4   1   2       2862.05       3036.75        19.72 o
  -3   1   2        759.72        726.39         7.97 o
  -2   1   2       7129.40       7417.81        44.53 o
  -1   1   2       4678.98       4558.42        36.15 o
   0   1   2        379.84        370.27         2.82 o
   1   1   2       2178.89       2130.89        17.68 o
   2   1   2       7733.64       7712.73        76.94 o
   3   1   2       1061.75       1070.36        10.21 o
   4   1   2       2384.49       2382.70        26.23 o
   5   1   2       1274.29       1263.76        12.66 o
   6   1   2        260.05        276.89         4.84 o
   7   1   2        824.15        803.12        11.18 o
   8   1   2         84.46         77.72         2.07 o
   9   1   2        744.35        767.41         9.88 o
  10   1   2         26.54         28.12         1.39 o
  11   1   2        165.52        185.23         3.51 o
  12   1   2        409.78        380.98         6.28 o
  13   1   2         53.16         53.59         2.86 o
  14   1   2          1.61          2.55         0.57 o
  15   1   2         32.78         32.87         1.21 o
 -17   2   2        135.15        125.55         3.84 o
 -16   2   2         39.72         38.62         1.85 o
 -15   2   2          0.73          1.81         0.47 o
 -14   2   2        118.12        114.22         3.79 o
 -13   2   2         25.83         25.89         1.69 o
 -12   2   2         10.60          5.51         0.71 o
 -11   2   2       1637.45       1635.68        26.30 o
 -10   2   2         28.43         30.93         1.72 o
  -9   2   2        896.10        978.40        24.05 o
  -8   2   2        416.63        443.09         6.78 o
  -7   2   2        700.37        691.10        12.80 o
  -6   2   2         32.50         39.45         2.57 o
  -5   2   2       1833.25       1771.42        20.38 o
  -4   2   2       1019.28        994.72        11.11 o
  -3   2   2        291.89        304.44         2.58 o
  -2   2   2       8803.30       8976.55        63.39 o
  -1   2   2        321.30        314.85         2.66 o
   0   2   2       5787.42       5686.20        36.14 o
   1   2   2       6501.51       6318.09        52.21 o
   2   2   2         75.21         69.73         0.94 o
   3   2   2         10.83         13.95         0.76 o
   4   2   2          9.20         15.79         0.80 o
   5   2   2        960.14        944.89         9.64 o
   6   2   2         57.69         55.52         1.78 o
   7   2   2          8.60          6.72         0.55 o
   8   2   2       1589.39       1610.88        22.24 o
   9   2   2          0.79          1.24         0.55 o
  10   2   2        463.23        435.04         6.72 o
  11   2   2         34.89         31.15         3.19 o
  12   2   2         88.01         90.91         2.58 o
  13   2   2         46.38         38.20         2.34 o
  14   2   2         89.70         89.61         3.05 o
  15   2   2         25.68         31.51         1.73 o
 -16   3   2          9.40          7.36         0.95 o
 -15   3   2         45.52         51.41         3.67 o
 -14   3   2        240.90        240.55        15.60 o
 -13   3   2         95.25        107.97         3.50 o
 -12   3   2        253.69        269.64         5.32 o
 -11   3   2        721.10        738.32         9.76 o
 -10   3   2        112.60        114.45         2.74 o
  -9   3   2         31.25         27.53         1.23 o
  -8   3   2        780.49        782.99         9.74 o
  -7   3   2        418.06        414.58         6.04 o
  -6   3   2       2301.49       2261.58        32.71 o
  -5   3   2        581.02        600.27         6.60 o
  -4   3   2          5.99          8.26         1.24 o
  -3   3   2        325.49        334.77         4.15 o
  -2   3   2        112.36        110.21         1.85 o
  -1   3   2         34.90         17.29         0.84 o
   0   3   2       3757.71       3517.23        30.18 o
   1   3   2       2831.40       2655.99        24.72 o
   2   3   2        521.41        543.89        12.88 o
   3   3   2         18.52         25.69         1.21 o
   4   3   2         55.41         57.79         1.75 o
   5   3   2        105.62         86.46         2.52 o
   6   3   2        341.80        306.57         4.21 o
   7   3   2       2536.72       2548.63        27.54 o
   8   3   2         49.15         47.00         1.71 o
   9   3   2         81.44         76.26         2.29 o
  10   3   2          0.02          0.32         0.42 o
  11   3   2         38.61         35.03         2.24 o
  12   3   2        153.73        145.51         3.11 o
  13   3   2        398.10        411.14         8.49 o
  14   3   2        298.83        310.01         6.29 o
  15   3   2         15.40          8.39         0.93 o
 -15   4   2          1.13          0.52         0.55 o
 -14   4   2         68.48         71.10         2.60 o
 -13   4   2         75.48         79.95         3.05 o
 -12   4   2          1.47          1.54         1.00 o
 -11   4   2        192.93        207.95         5.76 o
 -10   4   2          5.24          5.99         0.78 o
  -9   4   2        777.15        788.08        10.49 o
  -8   4   2        116.89        123.81         3.28 o
  -7   4   2       1097.67       1175.23        17.40 o
  -6   4   2          7.18         10.42         0.78 o
  -5   4   2         37.10         40.71         1.21 o
  -4   4   2       1069.10       1141.46        13.83 o
  -3   4   2        775.17        834.20        10.49 o
  -2   4   2        654.71        715.64         8.39 o
  -1   4   2          8.38          7.84         0.48 o
   0   4   2        820.32        895.10        17.97 o
   1   4   2        317.15        293.85         6.05 o
   2   4   2        301.80        277.13         4.01 o
   3   4   2         90.38        108.57         3.39 o
   4   4   2        102.18        108.47         2.43 o
   5   4   2          8.55          6.71         0.55 o
   6   4   2         51.83         57.55         1.59 o
   7   4   2          4.42          5.39         0.66 o
   8   4   2        152.77        154.45         4.02 o
   9   4   2        363.99        353.27         6.47 o
  10   4   2         22.24         20.11         1.16 o
  11   4   2        150.91        146.92         4.25 o
  12   4   2        135.27        126.78         3.88 o
  13   4   2         73.22         73.21         2.18 o
  14   4   2          1.30          1.10         0.40 o
 -14   5   2        319.11        324.74         6.32 o
 -13   5   2        104.04        106.79         5.00 o
 -12   5   2        141.03        142.99         4.27 o
 -11   5   2         74.55         76.72         3.39 o
 -10   5   2        604.34        627.01        11.94 o
  -9   5   2         32.83         35.76         2.80 o
  -8   5   2       1489.85       1583.39        22.21 o
  -7   5   2        867.22        849.88        10.18 o
  -6   5   2        102.43         89.78         2.31 o
  -5   5   2        654.39        702.00         8.65 o
  -4   5   2        721.42        765.86         9.83 o
  -3   5   2        663.37        692.68         8.42 o
  -2   5   2        544.41        567.85         6.79 o
  -1   5   2       1616.72       1558.56        18.62 o
   0   5   2         54.12         48.62         1.64 o
   1   5   2        276.16        270.22         6.08 o
   2   5   2        734.67        709.76         9.41 o
   3   5   2         98.12         89.81         2.81 o
   4   5   2        377.46        376.30         6.64 o
   5   5   2        593.23        548.88         8.71 o
   6   5   2         11.51         10.78         0.98 o
   7   5   2        328.53        333.82         7.79 o
   8   5   2        100.77         98.55         4.90 o
   9   5   2        824.39        836.53        29.50 o
  10   5   2        959.19        925.07        16.69 o
  11   5   2        379.83        368.41        11.69 o
  12   5   2         91.62         88.44         4.53 o
  13   5   2         13.59         19.30         1.74 o
 -14   6   2         61.66         57.01         2.41 o
 -13   6   2         87.07         82.25         2.87 o
 -12   6   2        109.24        111.53         4.97 o
 -11   6   2        341.44        352.54         7.51 o
 -10   6   2        603.32        606.73        12.58 o
  -9   6   2        375.30        384.54         7.49 o
  -8   6   2         16.52         17.21         1.52 o
  -7   6   2          6.30          6.50         0.94 o
  -6   6   2        122.45        130.89         3.56 o
  -5   6   2         63.84         66.46         2.48 o
  -4   6   2        531.41        516.14         9.49 o
  -3   6   2       1004.27        993.19        13.43 o
  -2   6   2        414.60        427.58         6.60 o
  -1   6   2         56.54         61.38         2.18 o
   0   6   2         16.09         20.21         1.34 o
   1   6   2        242.11        239.67         5.03 o
   2   6   2        229.25        213.06         4.00 o
   3   6   2        622.58        591.36         7.58 o
   4   6   2        223.13        201.82         4.05 o
   5   6   2        361.24        353.72         7.01 o
   6   6   2         75.35         78.28         2.87 o
   7   6   2         46.20         40.43         2.04 o
   8   6   2        340.22        337.57         8.74 o
   9   6   2        174.69        183.98         7.56 o
  10   6   2        108.33        108.31         4.00 o
  11   6   2         90.70         99.84         4.58 o
  12   6   2         65.00         70.19         3.27 o
 -12   7   2          9.15          8.02         0.81 o
 -11   7   2         81.63         80.15         6.78 o
 -10   7   2         19.71         20.19         1.29 o
  -9   7   2         13.79         15.04         1.23 o
  -8   7   2          9.96         10.82         1.13 o
  -7   7   2         10.26          8.54         2.73 o
  -6   7   2        136.11        137.69         3.55 o
  -5   7   2         22.90         18.71         1.47 o
  -4   7   2         41.93         43.81         2.36 o
  -3   7   2         67.69         68.72         3.24 o
  -2   7   2         29.69         25.49         1.61 o
  -1   7   2          9.77          7.69         0.84 o
   0   7   2          1.43          1.09         0.47 o
   1   7   2          1.32          1.06         0.49 o
   2   7   2          1.06          2.09         0.70 o
   3   7   2          5.55          3.74         1.02 o
   4   7   2          3.06          2.39         0.87 o
   5   7   2          7.82          6.58         1.10 o
   6   7   2          3.85          3.74         1.01 o
   7   7   2         19.52         17.19         1.64 o
   8   7   2         51.17         50.63         2.35 o
   9   7   2         23.11         20.03         1.38 o
  10   7   2          5.66          5.02         0.80 o
  11   7   2          0.02          0.46         0.40 o
 -10   8   2         20.59         17.67         1.88 o
  -9   8   2        163.22        170.32         5.25 o
  -8   8   2        156.51        158.53         3.96 o
  -7   8   2        195.45        193.97         4.71 o
  -6   8   2          1.75          2.82         0.66 o
  -5   8   2        407.10        411.95         8.02 o
  -4   8   2        154.68        154.34         3.84 o
  -3   8   2         41.79         35.49         1.42 o
  -2   8   2        395.27        383.24         7.09 o
  -1   8   2         92.77        100.54         2.94 o
   0   8   2         10.67         13.10         1.12 o
   1   8   2         76.83         78.87         3.99 o
   2   8   2         15.76         22.75         1.89 o
   3   8   2        295.58        285.17         7.82 o
   4   8   2        101.11         91.91         3.56 o
   5   8   2        375.36        376.50         8.99 o
   6   8   2          0.19          0.28         0.74 o
   7   8   2        155.33        150.82         5.26 o
   8   8   2          2.66          5.19         0.98 o
  -5   9   2        109.43         96.05         3.60 o
  -4   9   2          8.20          9.94         1.00 o
  -3   9   2         43.20         45.76         2.15 o
  -2   9   2         34.94         31.75         1.81 o
  -1   9   2        169.23        167.52         3.81 o
   0   9   2         44.76         39.57         1.84 o
   1   9   2         76.09         69.79         2.26 o
   2   9   2        200.21        202.10         6.77 o
   3   9   2          0.64          0.08         0.54 o
   4   9   2         23.88         23.74         1.42 o
   5   9   2         85.57         78.56         4.18 o
 -17   1   3         31.13         39.52         1.42 o
 -16   1   3        189.72        186.02         4.46 o
 -15   1   3        490.97        487.74         8.13 o
 -14   1   3        600.42        616.28        10.82 o
 -13   1   3        147.31        157.26         6.27 o
 -12   1   3         42.80         40.78         2.34 o
 -11   1   3        149.28        140.67         3.26 o
 -10   1   3        601.84        578.55         7.01 o
  -9   1   3        370.85        362.55         4.38 o
  -8   1   3       1647.62       1603.12        20.89 o
  -7   1   3       1213.39       1244.39        13.75 o
  -6   1   3        580.44        565.23         6.27 o
  -5   1   3        467.98        469.21         3.67 o
  -4   1   3        183.03        192.13         1.83 o
  -3   1   3          2.05          2.17         0.18 o
  -2   1   3       1746.63       1688.56        11.72 o
  -1   1   3         11.51         11.75         0.36 o
   0   1   3       1686.50       1693.08        12.29 o
   1   1   3          1.58          1.21         0.16 o
   2   1   3       1496.27       1588.76        16.45 o
   3   1   3        524.35        520.42         6.61 o
   4   1   3        964.92        925.22         9.26 o
   5   1   3        344.60        314.20         3.98 o
   6   1   3        163.04        168.11         3.48 o
   7   1   3        783.04        812.57        10.00 o
   8   1   3         85.96         95.48         2.40 o
   9   1   3        462.23        476.92         7.02 o
  10   1   3        590.59        580.56         7.48 o
  11   1   3        163.45        166.56         5.08 o
  12   1   3        241.61        227.58         4.48 o
  13   1   3        110.95        110.08         3.25 o
  14   1   3        292.62        290.06         5.21 o
  15   1   3          2.12          3.48         0.67 o
 -17   2   3        354.57        354.52         8.62 o
 -16   2   3          1.61          1.05         0.48 o
 -15   2   3          2.43          3.91         0.61 o
 -14   2   3         41.03         36.80         2.82 o
 -13   2   3        104.70         98.95         4.07 o
 -12   2   3         62.33         56.08         2.04 o
 -11   2   3       1742.08       1792.84        23.26 o
 -10   2   3        510.83        513.55         7.59 o
  -9   2   3         17.15         20.47         1.12 o
  -8   2   3        235.64        240.69         3.28 o
  -7   2   3         56.65         77.18         1.78 o
  -6   2   3        669.89        677.04         7.47 o
  -5   2   3        347.76        329.85         4.60 o
  -4   2   3       4500.34       4745.82        50.66 o
  -3   2   3        210.03        194.84         2.05 o
  -2   2   3        658.30        673.46         5.02 o
  -1   2   3         22.35         14.41         0.51 o
   0   2   3        372.48        343.98         2.86 o
   1   2   3        878.65        823.97         6.28 o
   2   2   3        443.76        401.89         4.11 o
   3   2   3          8.39          4.73         0.58 o
   4   2   3        424.23        429.71         6.01 o
   5   2   3         55.39         73.64         1.80 o
   6   2   3        203.61        180.75         2.68 o
   7   2   3        819.68        868.15        12.59 o
   8   2   3        776.01        736.31        13.05 o
   9   2   3        121.69        119.71         3.01 o
  10   2   3         37.03         39.37         1.70 o
  11   2   3        126.88        120.42         4.34 o
  12   2   3         11.57         11.34         2.50 o
  13   2   3        336.04        342.29         6.42 o
  14   2   3        171.57        188.41         6.14 o
  15   2   3         25.90         25.44         1.53 o
 -16   3   3         98.30         88.60         3.48 o
 -15   3   3         78.98         97.72         3.49 o
 -14   3   3         27.98         30.79         1.72 o
 -13   3   3        105.51        101.12         3.45 o
 -12   3   3        265.23        258.65         6.37 o
 -11   3   3         14.49         12.63         1.07 o
 -10   3   3        414.16        410.67         9.07 o
  -9   3   3        125.84        122.58         2.79 o
  -8   3   3       1247.84       1337.78        15.65 o
  -7   3   3          3.15          1.08         0.28 o
  -6   3   3         33.43         33.78         1.30 o
  -5   3   3         54.92         65.86         1.85 o
  -4   3   3        398.23        420.12         5.93 o
  -3   3   3       1810.01       1941.10        18.71 o
  -2   3   3        169.48        179.16         2.49 o
  -1   3   3        812.31        813.19         7.18 o
   0   3   3          0.28          0.76         0.18 o
   1   3   3          7.13          6.62         0.45 o
   2   3   3          3.22          3.56         0.45 o
   3   3   3         25.90         30.98         2.75 o
   4   3   3         23.84         26.70         2.25 o
   5   3   3        404.68        383.87         4.96 o
   6   3   3         21.01         24.61         1.04 o
   7   3   3        412.86        402.81         6.13 o
   8   3   3         28.71         31.44         1.74 o
   9   3   3        216.84        220.75         4.34 o
  10   3   3        582.56        545.85         9.06 o
  11   3   3        153.29        144.48         3.86 o
  12   3   3          8.68          7.59         0.79 o
  13   3   3         90.31         92.22         2.55 o
  14   3   3          6.50          8.06         0.65 o
 -15   4   3         23.64         23.85         1.85 o
 -14   4   3          0.01          0.60         0.63 o
 -13   4   3        301.65        317.21         7.10 o
 -12   4   3         57.86         59.23         2.45 o
 -11   4   3       1067.66       1099.38        15.42 o
 -10   4   3         41.21         35.08         1.71 o
  -9   4   3       1278.05       1321.76        16.03 o
  -8   4   3        141.89        148.61         3.91 o
  -7   4   3          6.53          7.36         0.65 o
  -6   4   3        711.78        698.70         7.56 o
  -5   4   3       2030.41       2016.88        20.31 o
  -4   4   3        286.45        256.57         3.75 o
  -3   4   3          4.78          9.03         0.63 o
  -2   4   3       2155.44       2273.64        20.50 o
  -1   4   3         40.28         49.86         1.43 o
   0   4   3        758.73        845.36        11.30 o
   1   4   3       6763.06       6715.67        86.57 o
   2   4   3        570.85        472.87        11.21 o
   3   4   3        150.31        135.56         2.52 o
   4   4   3         68.42         91.53         2.17 o
   5   4   3         78.39         75.00         1.84 o
   6   4   3        185.16        193.63         3.34 o
   7   4   3        451.69        449.38         6.04 o
   8   4   3       1951.33       1960.03        25.94 o
   9   4   3        342.22        315.46         7.69 o
  10   4   3        236.47        228.72         4.56 o
  11   4   3         39.27         34.49         1.39 o
  12   4   3         53.22         50.09         2.17 o
  13   4   3         31.91         30.33         2.36 o
  14   4   3        242.84        244.79         6.85 o
 -15   5   3         39.33         35.94         1.85 o
 -14   5   3         29.69         28.95         2.05 o
 -13   5   3         12.77         10.44         1.73 o
 -12   5   3        228.33        231.70         5.78 o
 -11   5   3         91.05         88.17         4.58 o
 -10   5   3         79.80         77.64         3.26 o
  -9   5   3        281.58        288.72         5.18 o
  -8   5   3         70.57         74.40         2.08 o
  -7   5   3          0.78          0.91         0.35 o
  -6   5   3         47.71         32.23         1.20 o
  -5   5   3        256.08        275.26         4.43 o
  -4   5   3         36.32         26.23         1.05 o
  -3   5   3        211.12        196.58         2.87 o
  -2   5   3       1197.49       1254.19        12.30 o
  -1   5   3         56.67         73.49         2.22 o
   0   5   3        509.10        457.55         6.62 o
   1   5   3         93.95         79.04         2.29 o
   2   5   3          2.71          3.09         0.56 o
   3   5   3          8.51          4.61         0.74 o
   4   5   3        358.01        365.02         5.93 o
   5   5   3        300.27        289.63         4.58 o
   6   5   3          0.80          0.72         0.41 o
   7   5   3        338.71        328.43         5.80 o
   8   5   3         45.62         42.81         2.02 o
   9   5   3         25.82         25.51         1.60 o
  10   5   3         14.98         14.62         1.35 o
  11   5   3         57.86         58.02         3.68 o
  12   5   3        133.48        127.10         5.16 o
  13   5   3          1.63          1.22         0.59 o
 -14   6   3          1.15          0.86         0.44 o
 -13   6   3        147.00        158.10         5.46 o
 -12   6   3         87.29         87.29         2.84 o
 -11   6   3          4.26          5.31         0.84 o
 -10   6   3        124.52        133.76         4.67 o
  -9   6   3        437.96        457.38         8.52 o
  -8   6   3        152.90        154.49         4.72 o
  -7   6   3        312.82        322.33         5.86 o
  -6   6   3         23.36         21.62         1.34 o
  -5   6   3         15.95         15.57         0.93 o
  -4   6   3         12.75         15.30         1.08 o
  -3   6   3        302.80        323.60         6.21 o
  -2   6   3       1121.33       1163.23        22.33 o
  -1   6   3         67.40         64.26         2.46 o
   0   6   3        373.92        395.23         8.56 o
   1   6   3          0.43          0.52         0.43 o
   2   6   3         37.38         37.76         1.94 o
   3   6   3         34.60         36.72         1.93 o
   4   6   3        115.47        111.42         3.00 o
   5   6   3        103.86        106.31         3.05 o
   6   6   3        233.02        230.50         5.32 o
   7   6   3        333.90        333.91         7.67 o
   8   6   3          3.43          2.67         0.84 o
   9   6   3        180.99        182.14         4.16 o
  10   6   3         36.54         36.39         2.74 o
  11   6   3         40.93         41.72         2.60 o
  12   6   3          0.03          0.63         0.45 o
 -12   7   3         74.15         65.48         6.29 o
 -11   7   3          0.26          0.52         0.50 o
 -10   7   3         16.02         16.68         1.85 o
  -9   7   3         82.99         86.26         3.71 o
  -8   7   3        233.75        249.99         7.43 o
  -7   7   3        160.06        154.01         5.70 o
  -6   7   3        349.97        351.43         7.44 o
  -5   7   3        134.91        130.90         4.18 o
  -4   7   3          3.14          6.29         1.18 o
  -3   7   3        350.98        341.71         8.36 o
  -2   7   3        199.74        190.76         5.90 o
  -1   7   3        522.00        530.88         8.76 o
   0   7   3          5.36          4.47         0.69 o
   1   7   3        366.98        383.68         7.90 o
   2   7   3        303.27        306.68         8.39 o
   3   7   3        193.09        192.77         8.47 o
   4   7   3        449.52        447.62        13.28 o
   5   7   3        474.53        472.51        10.51 o
   6   7   3         31.97         35.76         2.36 o
   7   7   3         14.93         16.32         1.37 o
   8   7   3        184.89        186.65         5.68 o
   9   7   3         86.48         80.94         3.23 o
  10   7   3        282.99        244.78         6.72 o
 -10   8   3        114.42        100.82         3.60 o
  -9   8   3          0.66          1.05         0.50 o
  -8   8   3         63.19         61.95         2.30 o
  -7   8   3         31.36         30.69         1.72 o
  -6   8   3         25.94         18.56         1.18 o
  -5   8   3         15.63         13.72         1.06 o
  -4   8   3          5.30          4.09         0.60 o
  -3   8   3         29.63         23.42         1.43 o
  -2   8   3         42.01         37.12         1.80 o
  -1   8   3        118.47        119.07         4.22 o
   0   8   3        138.95        142.61         7.70 o
   1   8   3         71.16         67.37         4.46 o
   2   8   3        123.09        115.86         3.26 o
   3   8   3          7.54          9.19         0.94 o
   4   8   3         20.85         20.19         1.26 o
   5   8   3        218.13        213.62         4.84 o
   6   8   3          9.95          8.06         1.30 o
   7   8   3         44.16         40.72         2.42 o
  -7   9   3          8.31         10.74         1.11 o
  -6   9   3         17.06         18.59         1.60 o
  -5   9   3         59.00         51.66         2.83 o
  -4   9   3         57.55         50.28         2.05 o
  -3   9   3          8.76          7.97         0.76 o
  -2   9   3        516.87        527.91         8.27 o
  -1   9   3         10.07         16.97         1.37 o
   0   9   3          5.56          4.30         0.66 o
   1   9   3          5.96          5.76         0.70 o
   2   9   3         13.39         13.10         0.92 o
   3   9   3          1.76          1.92         0.40 o
   4   9   3         91.63         84.30         4.32 o
 -17   0   4        535.96        566.07        13.25 o
 -16   0   4          1.64          2.62         0.70 o
 -15   0   4        214.22        204.88        10.09 o
 -14   0   4        207.75        217.80         7.77 o
 -13   0   4       1045.97       1046.19        24.76 o
 -12   0   4          5.60          3.91         0.88 o
 -11   0   4       4659.15       4459.61        92.17 o
 -10   0   4        200.82        195.84         6.62 o
  -9   0   4          2.80          1.40         0.48 o
  -8   0   4       1139.79       1082.48        23.69 o
  -7   0   4        843.49        798.75        19.68 o
  -6   0   4        906.84        868.38        16.49 o
  -5   0   4         92.98        100.75         2.10 o
  -4   0   4       3667.02       3893.34        58.64 o
  -3   0   4         34.54         55.92         1.16 o
  -2   0   4         17.77         22.92         0.52 o
  -1   0   4       5103.36       4648.00        46.59 o
   0   0   4       3589.46       3407.78        34.36 o
   1   0   4       4036.90       4123.60        47.92 o
   2   0   4        182.46        190.28         4.19 o
   3   0   4        196.32        262.93         4.31 o
   4   0   4          0.46          1.06         0.48 o
   5   0   4         59.62         60.72         3.27 o
   6   0   4       3207.39       3094.37        46.23 o
   7   0   4       2442.27       2482.87        54.01 o
   8   0   4       2684.78       2712.49        41.65 o
   9   0   4        761.45        760.07        14.26 o
  10   0   4          3.49          2.66         0.86 o
  11   0   4          1.24          1.89         0.63 o
  12   0   4         29.26         29.64         2.10 o
  13   0   4        404.43        404.59         8.60 o
  14   0   4        598.95        623.19        16.01 o
 -17   1   4        255.84        288.93         5.34 o
 -16   1   4          0.25          1.02         0.32 o
 -15   1   4         22.77         19.36         1.14 o
 -14   1   4        174.97        181.40         4.09 o
 -13   1   4        361.82        374.96        11.34 o
 -12   1   4        117.35        109.12         4.29 o
 -11   1   4         87.28         95.05         3.98 o
 -10   1   4       1173.42       1133.45        13.08 o
  -9   1   4        129.96        124.29         2.16 o
  -8   1   4        230.81        199.12         3.57 o
  -7   1   4       1196.99       1261.89        27.86 o
  -6   1   4          1.42          3.58         0.42 o
  -5   1   4        367.86        336.44         3.74 o
  -4   1   4       1678.66       1711.16        11.62 o
  -3   1   4         66.66         65.51         1.16 o
  -2   1   4          2.47          4.12         0.51 o
  -1   1   4       2316.30       2343.52        18.09 o
   0   1   4         32.00         31.35         0.59 o
   1   1   4        235.74        244.42         2.51 o
   2   1   4       4514.79       4667.78        42.18 o
   3   1   4         31.34         40.72         1.04 o
   4   1   4         17.15         19.07         0.99 o
   5   1   4        299.15        285.39         4.34 o
   6   1   4        566.53        570.10         7.50 o
   7   1   4          7.55          8.25         0.74 o
   8   1   4        598.20        596.87         8.36 o
   9   1   4        568.32        567.76         8.15 o
  10   1   4         45.44         40.28         1.97 o
  11   1   4         47.74         49.59         1.96 o
  12   1   4        118.07        122.03         2.67 o
  13   1   4          0.77          0.43         0.48 o
  14   1   4          1.54          1.45         0.42 o
 -17   2   4         47.93         50.54         2.12 o
 -16   2   4         71.06         74.46         1.76 o
 -15   2   4         25.22         23.60         1.33 o
 -14   2   4        451.73        453.75        12.81 o
 -13   2   4        248.86        250.58        10.70 o
 -12   2   4         27.91         33.14         1.99 o
 -11   2   4        146.21        136.80         3.45 o
 -10   2   4        196.19        189.66         3.83 o
  -9   2   4        542.00        540.47         7.71 o
  -8   2   4        101.10         97.16         2.07 o
  -7   2   4        463.22        474.23         6.79 o
  -6   2   4        125.97         82.63         1.40 o
  -5   2   4        211.30        194.82         2.31 o
  -4   2   4         49.10         57.42         1.47 o
  -3   2   4         67.29         80.28         1.26 o
  -2   2   4         13.17         14.87         0.69 o
  -1   2   4         87.07         84.87         1.92 o
   0   2   4          2.10          4.64         0.28 o
   1   2   4       2058.10       2094.16        15.68 o
   2   2   4         36.81         22.72         0.79 o
   3   2   4         33.53         33.04         1.10 o
   4   2   4        433.12        449.93         7.13 o
   5   2   4        314.88        302.56         3.79 o
   6   2   4         92.47         93.08         1.90 o
   7   2   4        857.52        868.70        11.73 o
   8   2   4        501.36        499.61         8.82 o
   9   2   4        272.59        263.07         4.94 o
  10   2   4          2.61          2.91         1.10 o
  11   2   4        119.86        116.54         5.04 o
  12   2   4          6.38          5.47         0.77 o
  13   2   4         17.34         14.27         1.08 o
  14   2   4        112.82        120.38         4.19 o
 -16   3   4        612.27        608.87        27.10 o
 -15   3   4        431.96        415.60         7.90 o
 -14   3   4         42.65         42.06         2.06 o
 -13   3   4         40.59         36.32         3.92 o
 -12   3   4        385.70        377.27         6.75 o
 -11   3   4          1.66          3.66         0.66 o
 -10   3   4       1359.05       1400.50        18.85 o
  -9   3   4       2667.30       2691.26        33.55 o
  -8   3   4        115.78         85.90         2.02 o
  -7   3   4         27.54         33.93         1.34 o
  -6   3   4          8.75         10.01         0.59 o
  -5   3   4       1578.21       1834.86        22.81 o
  -4   3   4        885.89        939.04         9.35 o
  -3   3   4       2953.77       3108.87        27.04 o
  -2   3   4       3531.34       3593.87        28.48 o
  -1   3   4       2009.40       2234.26        24.00 o
   0   3   4        120.60        113.61         3.48 o
   1   3   4          5.10          7.84         0.88 o
   2   3   4         17.63         15.24         0.98 o
   3   3   4       1664.51       1646.34        21.06 o
   4   3   4       2898.98       3001.01        30.69 o
   5   3   4         85.77         75.26         2.26 o
   6   3   4        213.09        212.96         3.34 o
   7   3   4        370.88        376.07         6.00 o
   8   3   4        378.65        370.80         6.09 o
   9   3   4         71.83         69.16         3.24 o
  10   3   4       1228.85       1229.84        14.99 o
  11   3   4         76.67         93.02         8.45 o
  12   3   4         86.94         85.04         1.94 o
  13   3   4          0.03          0.59         0.70 o
  14   3   4         22.63         19.46         1.49 o
 -15   4   4         82.07         84.34         4.27 o
 -14   4   4         54.82         50.70         3.07 o
 -13   4   4         28.26         23.55         2.15 o
 -12   4   4          3.29          3.59         0.75 o
 -11   4   4         66.53         57.12         2.64 o
 -10   4   4          8.76         11.21         1.02 o
  -9   4   4         76.14         75.38         2.35 o
  -8   4   4         12.75          9.66         0.79 o
  -7   4   4         10.62         13.13         0.88 o
  -6   4   4        355.38        375.47         5.33 o
  -5   4   4        338.10        359.04         4.80 o
  -4   4   4        114.78        119.49         2.33 o
  -3   4   4          0.38          2.24         0.40 o
  -2   4   4       1350.51       1353.88        14.61 o
  -1   4   4        966.99       1001.72        12.99 o
   0   4   4        158.89        163.83         4.71 o
   1   4   4        523.51        585.02         9.09 o
   2   4   4        244.36        223.07         4.96 o
   3   4   4          9.19         12.14         0.89 o
   4   4   4        100.93         96.14         2.24 o
   5   4   4          7.00          5.77         0.56 o
   6   4   4        184.35        178.77         3.10 o
   7   4   4         58.99         65.73         1.80 o
   8   4   4        234.46        231.20         7.99 o
   9   4   4        125.73        116.00         3.47 o
  10   4   4         84.50         87.16         3.03 o
  11   4   4          7.78          8.59         0.70 o
  12   4   4          0.72          2.15         0.52 o
  13   4   4          0.48          0.38         0.54 o
 -14   5   4        515.71        522.29         9.19 o
 -13   5   4          6.96          7.02         0.88 o
 -12   5   4        229.15        241.84         5.93 o
 -11   5   4        198.39        222.77         8.13 o
 -10   5   4         64.57         58.92         4.72 o
  -9   5   4         48.75         45.55         1.95 o
  -8   5   4       1630.09       1660.73        17.66 o
  -7   5   4        529.27        538.93         7.24 o
  -6   5   4          3.85          5.43         0.62 o
  -5   5   4       1397.19       1407.13        15.19 o
  -4   5   4        100.76        101.79         2.16 o
  -3   5   4        974.69       1026.16        10.00 o
  -2   5   4         24.50         23.17         1.18 o
  -1   5   4       1190.17       1146.78        15.11 o
   0   5   4        204.83        227.06         4.88 o
   1   5   4        373.06        347.32         6.30 o
   2   5   4        940.09        932.47        13.93 o
   3   5   4        226.23        236.37         5.77 o
   4   5   4         84.56         86.24         2.54 o
   5   5   4        419.04        423.08         5.94 o
   6   5   4        178.56        183.27         4.55 o
   7   5   4         70.69         66.85         2.68 o
   8   5   4        160.36        161.56         4.07 o
   9   5   4         95.19         86.66         4.83 o
  10   5   4        174.17        160.28         4.33 o
  11   5   4         87.31         87.99         4.28 o
  12   5   4         27.83         25.39         1.91 o
 -13   6   4         23.05         26.54         1.30 o
 -12   6   4         88.26         89.16         2.86 o
 -11   6   4        293.99        295.00         6.57 o
 -10   6   4          0.58          0.16         0.55 o
  -9   6   4         53.31         56.72         3.01 o
  -8   6   4         74.50         75.58         3.01 o
  -7   6   4          3.36          3.00         0.48 o
  -6   6   4        200.43        206.59         3.79 o
  -5   6   4        565.40        557.17         7.40 o
  -4   6   4        372.65        347.27         6.10 o
  -3   6   4        149.85        157.48         7.24 o
  -2   6   4         30.85         21.44         1.73 o
  -1   6   4        184.94        171.92         4.95 o
   0   6   4         44.46         44.41         2.71 o
   1   6   4        481.39        504.73         9.02 o
   2   6   4        331.86        322.28         6.68 o
   3   6   4        218.47        221.53         5.28 o
   4   6   4          6.24          5.13         0.86 o
   5   6   4        213.75        218.55         5.18 o
   6   6   4         87.88         91.53         2.88 o
   7   6   4         22.32         21.56         1.83 o
   8   6   4          0.50          1.01         0.53 o
   9   6   4         96.93         98.09         3.15 o
  10   6   4        150.08        139.08         5.24 o
  11   6   4          0.19          0.23         0.48 o
 -12   7   4         99.12         97.93         3.64 o
 -11   7   4          5.01          5.15         0.85 o
 -10   7   4        109.50        121.25         5.16 o
  -9   7   4        197.05        208.08         6.09 o
  -8   7   4          0.15          0.05         0.68 o
  -7   7   4        296.97        287.69         8.33 o
  -6   7   4          0.72          1.30         1.00 o
  -5   7   4        486.86        493.35        16.13 o
  -4   7   4          6.33          3.20         1.08 o
  -3   7   4         84.83         84.09         3.75 o
  -2   7   4        309.79        336.18         8.54 o
  -1   7   4        154.89        158.93         4.34 o
   0   7   4        678.88        686.24        11.30 o
   1   7   4         10.86          8.92         1.02 o
   2   7   4         90.30        100.05         3.77 o
   3   7   4         39.81         36.29         3.11 o
   4   7   4        192.41        195.88         5.99 o
   5   7   4         49.03         55.47         4.82 o
   6   7   4        109.31        103.58        11.49 o
   7   7   4         12.07         10.96         2.05 o
   8   7   4          1.73          2.00         0.66 o
 -10   8   4          0.15          0.14         0.39 o
  -9   8   4         47.64         44.88         1.92 o
  -8   8   4         33.90         28.59         1.69 o
  -7   8   4        231.75        226.18        20.55 o
  -6   8   4        107.07        121.10         3.81 o
  -5   8   4        133.61        147.48         6.90 o
  -4   8   4         33.59         30.07         2.87 o
  -3   8   4          0.09          0.15         0.49 o
  -2   8   4         75.67         86.60         3.50 o
  -1   8   4        666.55        667.38        13.88 o
   0   8   4         89.34         90.35         3.60 o
   1   8   4         93.36        107.30         4.05 o
   2   8   4         40.05         42.20         2.11 o
   3   8   4         18.43         16.21         1.30 o
   4   8   4          4.17          3.73         0.60 o
   5   8   4         26.07         21.49         1.78 o
   6   8   4        251.11        213.18         7.13 o
  -7   9   4         28.49         27.19         1.62 o
  -6   9   4         32.08         32.95         2.03 o
  -5   9   4         10.88         10.10         1.24 o
  -4   9   4         68.75         78.31         2.58 o
  -3   9   4        305.62        334.01        12.08 o
  -2   9   4         71.97         72.58         2.21 o
  -1   9   4          7.06          5.07         0.65 o
   0   9   4         28.66         30.16         1.39 o
   1   9   4        114.98        122.59         2.93 o
   2   9   4         58.14         58.21         2.27 o
   3   9   4        238.04        220.13        18.90 o
 -17   1   5        580.85        628.63        10.85 o
 -16   1   5        299.24        300.49         5.67 o
 -15   1   5        155.78        161.42         2.99 o
 -14   1   5         61.14         61.29         2.17 o
 -13   1   5        121.03        123.55         4.15 o
 -12   1   5          5.13          3.39         1.08 o
 -11   1   5        233.16        225.53         5.25 o
 -10   1   5        928.41        888.38        12.07 o
  -9   1   5        377.60        367.82         5.26 o
  -8   1   5        222.26        216.38         4.09 o
  -7   1   5          0.38          0.56         0.29 o
  -6   1   5       1109.38       1162.87        11.60 o
  -5   1   5         21.09          6.99         0.42 o
  -4   1   5       1147.76       1079.86        10.71 o
  -3   1   5          2.13          2.09         0.32 o
  -2   1   5        482.32        514.11         4.47 o
  -1   1   5         51.10         49.49         0.86 o
   0   1   5        361.49        369.29         4.02 o
   1   1   5       3515.30       3676.15        33.75 o
   2   1   5       3983.36       4065.85        33.96 o
   3   1   5        169.16        159.94         3.47 o
   4   1   5         78.30         74.63         1.91 o
   5   1   5        447.11        421.00         5.38 o
   6   1   5         36.22         39.74         1.49 o
   7   1   5         17.83         22.55         1.22 o
   8   1   5       3115.57       3097.39        33.53 o
   9   1   5        365.61        358.48         5.97 o
  10   1   5        140.69        141.40         3.89 o
  11   1   5          2.86          4.44         1.06 o
  12   1   5         93.06         90.17         2.15 o
  13   1   5         31.51         28.83         1.40 o
 -17   2   5         49.51         43.33         1.85 o
 -16   2   5         96.38         98.02         2.04 o
 -15   2   5        347.38        353.91         6.31 o
 -14   2   5         39.40         42.39         2.51 o
 -13   2   5        137.01        133.25         5.93 o
 -12   2   5          0.68          1.48         0.86 o
 -11   2   5       2750.05       2743.44        41.60 o
 -10   2   5        102.42        111.13         2.25 o
  -9   2   5        649.93        688.96        12.22 o
  -8   2   5        894.21        887.47         9.90 o
  -7   2   5         32.68         21.05         0.80 o
  -6   2   5          3.28          8.13         0.52 o
  -5   2   5       1004.46       1136.83        10.23 o
  -4   2   5       1115.79       1305.84        10.48 o
  -3   2   5        607.08        616.56         6.32 o
  -2   2   5       2052.71       2166.03        17.58 o
  -1   2   5        693.92        675.52         9.87 o
   0   2   5         20.54          9.94         0.41 o
   1   2   5       1619.99       1707.25        21.63 o
   2   2   5          0.83          2.18         0.31 o
   3   2   5          1.58          3.60         0.44 o
   4   2   5        792.15        848.87         9.19 o
   5   2   5        459.64        474.21         5.47 o
   6   2   5        313.81        291.12         4.35 o
   7   2   5        319.60        302.48         5.15 o
   8   2   5        700.67        701.00        10.24 o
   9   2   5        258.14        256.18         6.89 o
  10   2   5          3.87          3.58         0.65 o
  11   2   5        150.48        144.52         3.77 o
  12   2   5        190.86        200.28         3.73 o
  13   2   5         17.96         16.45         0.82 o
 -16   3   5        107.07         97.91         6.24 o
 -15   3   5         22.91         21.06         1.75 o
 -14   3   5          2.71          1.95         0.64 o
 -13   3   5          1.35          2.58         0.95 o
 -12   3   5         29.75         27.21         2.58 o
 -11   3   5         31.91         31.61         1.63 o
 -10   3   5          3.07          4.02         0.67 o
  -9   3   5          0.09          0.71         0.41 o
  -8   3   5         10.79         10.23         0.74 o
  -7   3   5        241.88        270.07         3.64 o
  -6   3   5         50.38         56.73         1.42 o
  -5   3   5         73.91         70.69         1.56 o
  -4   3   5          0.43          0.41         0.32 o
  -3   3   5          9.85          9.68         0.64 o
  -2   3   5          0.78          3.00         0.42 o
  -1   3   5       1106.20       1172.43        15.48 o
   0   3   5        230.55        244.65         6.12 o
   1   3   5         58.65         53.82         2.17 o
   2   3   5        115.76        157.32         3.37 o
   3   3   5        394.52        418.72         7.14 o
   4   3   5        105.65        107.62         2.62 o
   5   3   5          0.50          0.70         0.35 o
   6   3   5        187.68        198.70         3.57 o
   7   3   5        163.27        157.73         3.55 o
   8   3   5        160.20        165.42         5.27 o
   9   3   5         11.92         12.44         1.08 o
  10   3   5        110.50        105.97         6.96 o
  11   3   5         36.96         37.80         1.72 o
  12   3   5          3.34          3.90         0.42 o
 -15   4   5        269.71        290.31        17.04 o
 -14   4   5        723.86        758.90        43.06 o
 -13   4   5        360.29        383.37         7.88 o
 -12   4   5          4.83          5.54         1.54 o
 -11   4   5          8.48         10.36         1.17 o
 -10   4   5          0.27          0.48         0.46 o
  -9   4   5         11.66         12.62         1.08 o
  -8   4   5        524.17        547.41         7.30 o
  -7   4   5        674.64        690.34         9.16 o
  -6   4   5        401.97        435.04         6.17 o
  -5   4   5         16.96         18.99         1.27 o
  -4   4   5        276.75        300.81         4.31 o
  -3   4   5        295.27        279.52         4.06 o
  -2   4   5        254.67        241.09         4.13 o
  -1   4   5        532.55        496.82         7.30 o
   0   4   5        531.66        518.57         8.43 o
   1   4   5        294.51        294.98         7.13 o
   2   4   5         55.25         56.56         2.04 o
   3   4   5        405.09        407.15         6.40 o
   4   4   5        188.09        180.32         3.82 o
   5   4   5        495.30        522.68         7.90 o
   6   4   5        122.63        117.56         2.97 o
   7   4   5        687.99        695.40        20.69 o
   8   4   5          1.44          1.44         0.52 o
   9   4   5          1.11          1.20         0.50 o
  10   4   5         70.86         71.50         2.39 o
  11   4   5         21.76         23.61         1.38 o
  12   4   5         13.53         14.06         0.98 o
 -14   5   5          0.68          0.88         0.37 o
 -13   5   5          0.04         -0.01         0.43 o
 -12   5   5         74.28         78.81         2.97 o
 -11   5   5        224.80        245.42         8.69 o
 -10   5   5        225.79        217.00         5.69 o
  -9   5   5         19.63         22.21         1.40 o
  -8   5   5        127.37        132.14         3.09 o
  -7   5   5         57.21         46.19         1.74 o
  -6   5   5          1.82          2.35         0.52 o
  -5   5   5        127.00        121.08         2.76 o
  -4   5   5        669.76        679.90         8.02 o
  -3   5   5        899.61        954.37        11.59 o
  -2   5   5        104.66        107.38         2.73 o
  -1   5   5        331.39        371.92         8.79 o
   0   5   5        144.22        151.73         3.73 o
   1   5   5          2.81          4.29         0.74 o
   2   5   5         18.06         23.85         1.59 o
   3   5   5        517.74        548.51        11.06 o
   4   5   5        362.30        380.69         6.28 o
   5   5   5        207.02        201.70         3.70 o
   6   5   5        105.24        103.84         2.52 o
   7   5   5         21.30         25.42         2.84 o
   8   5   5          0.38          0.74         0.95 o
   9   5   5          1.11          2.02         0.94 o
  10   5   5         88.50         88.21         4.82 o
  11   5   5         38.31         32.66         4.35 o
 -13   6   5         97.61        111.14         2.81 o
 -12   6   5          0.51          0.85         0.43 o
 -11   6   5         86.51         90.02         3.07 o
 -10   6   5         55.47         57.00         2.55 o
  -9   6   5          7.21          5.04         1.04 o
  -8   6   5        274.56        270.16         4.44 o
  -7   6   5         13.07         13.64         1.19 o
  -6   6   5         19.17         17.65         1.10 o
  -5   6   5          2.72          1.86         0.57 o
  -4   6   5          0.07          0.19         0.68 o
  -3   6   5        200.54        195.28         5.41 o
  -2   6   5         60.22         59.23         3.24 o
  -1   6   5       1805.67       1854.33        25.21 o
   0   6   5        166.84        183.82         5.49 o
   1   6   5         12.30         10.36         1.16 o
   2   6   5         15.93         14.52         1.32 o
   3   6   5         27.61         28.97         2.32 o
   4   6   5          4.30          4.80         0.98 o
   5   6   5        264.32        252.75         5.65 o
   6   6   5        247.08        239.17         8.16 o
   7   6   5          0.19         -0.15         0.44 o
   8   6   5         17.08         19.04         1.36 o
   9   6   5          0.23          0.12         0.28 o
  10   6   5         42.82         38.90         2.08 o
 -12   7   5        279.80        291.61         7.55 o
 -11   7   5        348.79        355.51        11.64 o
 -10   7   5         52.35         55.65         3.20 o
  -9   7   5         19.61         17.83         1.98 o
  -8   7   5        136.23        140.95         6.13 o
  -7   7   5          4.20          4.68         1.18 o
  -6   7   5         53.64         57.04         4.39 o
  -5   7   5        519.34        555.38        17.23 o
  -4   7   5        806.43        856.80        16.38 o
  -3   7   5         85.24         66.49         4.41 o
  -2   7   5        103.99        106.78         4.05 o
  -1   7   5         42.80         46.66         2.60 o
   0   7   5          7.99         10.99         1.34 o
   1   7   5        111.33        109.49         3.48 o
   2   7   5        346.27        348.24         8.71 o
   3   7   5        311.06        338.35         8.35 o
   4   7   5          8.24          5.55         1.04 o
   5   7   5         40.18         40.39         2.32 o
   6   7   5        174.02        165.57         4.68 o
   7   7   5          5.51          5.77         1.05 o
   8   7   5         80.50         78.30         3.13 o
  -9   8   5         51.23         54.64         2.68 o
  -8   8   5         24.50         23.92         1.94 o
  -7   8   5         11.67          9.28         1.37 o
  -6   8   5         67.27         72.38         5.80 o
  -5   8   5         50.51         55.89         3.01 o
  -4   8   5         35.21         30.73         1.40 o
  -3   8   5        378.02        410.69         7.24 o
  -2   8   5          0.32          0.50         0.52 o
  -1   8   5          0.12          0.35         0.50 o
   0   8   5        144.34        139.62         3.60 o
   1   8   5         60.89         64.95         2.30 o
   2   8   5         76.39         79.22         6.55 o
   3   8   5         14.47         15.06         1.33 o
   4   8   5         52.71         54.56         3.11 o
   5   8   5          0.99          0.89         0.42 o
   6   8   5         19.81         14.92         1.16 o
  -6   9   5         32.68         32.54         1.82 o
  -5   9   5         40.07         46.77         2.39 o
  -4   9   5         25.25         26.33         1.86 o
  -3   9   5         20.14         19.34         1.23 o
  -2   9   5        204.48        201.71         7.23 o
  -1   9   5          0.00          0.40         0.44 o
   0   9   5        113.00        111.25         3.16 o
   1   9   5         70.86         73.31         2.37 o
   2   9   5         29.36         30.73         1.71 o
 -17   0   6          2.55          3.46         0.66 o
 -16   0   6        365.72        386.96        10.24 o
 -15   0   6       1163.53       1242.66        21.44 o
 -14   0   6         37.10         37.83         4.43 o
 -13   0   6        188.50        199.09         6.21 o
 -12   0   6        144.83        149.37         6.44 o
 -11   0   6       2392.24       2505.34        31.93 o
 -10   0   6        607.88        559.95         9.46 o
  -9   0   6       2116.39       2107.74        26.54 o
  -8   0   6       1015.31        934.66        13.15 o
  -7   0   6        147.47        145.44         2.91 o
  -6   0   6       1852.24       2042.07        31.81 o
  -5   0   6       1105.84       1194.40        25.50 o
  -4   0   6          3.68          2.31         0.66 o
  -3   0   6       3567.76       3582.34        73.05 o
  -2   0   6       3423.37       3202.74        46.24 o
  -1   0   6        206.09        188.32         3.96 o
   0   0   6        444.99        440.64         7.81 o
   1   0   6       2753.14       2962.40        43.54 o
   2   0   6        230.20        292.00         5.13 o
   3   0   6        662.29        649.38        13.30 o
   4   0   6       2191.43       2257.02        44.96 o
   5   0   6        250.59        226.51         7.33 o
   6   0   6        159.75        168.35         7.11 o
   7   0   6       1089.72       1048.73        18.79 o
   8   0   6        503.89        505.70        10.67 o
   9   0   6        378.60        378.37         8.64 o
  10   0   6        269.46        276.32        10.48 o
  11   0   6        110.49        117.56         3.29 o
  12   0   6         10.03          7.89         1.00 o
  13   0   6         28.57         33.97         2.12 o
 -17   1   6        139.22        127.54         2.74 o
 -16   1   6         10.70         11.28         0.82 o
 -15   1   6         12.22         10.62         0.75 o
 -14   1   6          4.39          3.56         0.76 o
 -13   1   6        255.57        258.26         4.41 o
 -12   1   6        421.70        387.34        12.70 o
 -11   1   6        265.92        271.13         5.93 o
 -10   1   6         53.15         43.44         1.54 o
  -9   1   6        132.43        122.37         3.59 o
  -8   1   6         92.75         83.95         1.98 o
  -7   1   6         46.11         35.36         1.07 o
  -6   1   6        197.80        196.22         4.97 o
  -5   1   6        110.21        135.09         2.82 o
  -4   1   6        354.74        378.52         5.03 o
  -3   1   6         26.21         26.71         0.73 o
  -2   1   6         59.29         67.66         1.53 o
  -1   1   6         17.64         16.95         0.65 o
   0   1   6        121.30        133.01         1.83 o
   1   1   6        841.13        909.17        10.57 o
   2   1   6        435.89        474.02         7.44 o
   3   1   6          1.17          1.50         0.34 o
   4   1   6        104.26        111.87         2.30 o
   5   1   6         49.48         44.52         1.59 o
   6   1   6          1.02          1.18         0.47 o
   7   1   6        304.65        301.88         5.20 o
   8   1   6       1622.47       1658.39        26.98 o
   9   1   6         13.22         13.77         1.05 o
  10   1   6         14.85         12.94         1.46 o
  11   1   6         41.86         43.35         1.67 o
  12   1   6          8.70          7.48         0.69 o
  13   1   6         12.11         16.93         1.51 o
 -16   2   6         68.55         76.50         2.32 o
 -15   2   6        181.12        182.16         3.28 o
 -14   2   6         59.28         59.77         2.01 o
 -13   2   6        155.40        167.79         7.30 o
 -12   2   6         92.92         92.54         3.48 o
 -11   2   6         19.76         23.73         1.36 o
 -10   2   6         80.81         75.87         2.09 o
  -9   2   6         78.15         71.57         2.22 o
  -8   2   6        370.57        371.26         7.60 o
  -7   2   6        220.52        242.20         3.70 o
  -6   2   6         88.77         86.39         1.62 o
  -5   2   6       1452.71       1509.76        12.19 o
  -4   2   6        148.11        144.98         2.51 o
  -3   2   6        313.75        252.90         3.52 o
  -2   2   6        217.37        218.44         3.48 o
  -1   2   6       2316.15       2349.14        23.52 o
   0   2   6        282.24        298.93         4.44 o
   1   2   6        697.08        713.44         9.66 o
   2   2   6        914.17        920.70        14.31 o
   3   2   6         80.65         80.62         1.83 o
   4   2   6          0.80          1.99         0.39 o
   5   2   6        425.72        389.38         4.90 o
   6   2   6       1004.81       1002.49        11.17 o
   7   2   6         36.13         36.88         1.70 o
   8   2   6        279.27        280.97         7.67 o
   9   2   6        151.38        168.69         4.24 o
  10   2   6          6.32          7.28         0.86 o
  11   2   6         10.43         12.53         0.89 o
  12   2   6         30.32         31.82         1.21 o
  13   2   6         68.08         65.64         2.91 o
 -16   3   6          0.19          0.33         0.35 o
 -15   3   6          1.25          1.34         0.31 o
 -14   3   6          2.39          2.52         0.45 o
 -13   3   6        129.25        131.19         8.62 o
 -12   3   6        336.24        363.34        17.29 o
 -11   3   6        350.25        377.69         8.43 o
 -10   3   6        199.82        193.84         3.84 o
  -9   3   6        161.97        158.78         3.88 o
  -8   3   6         66.22         71.44         2.43 o
  -7   3   6         83.60         71.38         2.01 o
  -6   3   6        674.54        674.89        10.37 o
  -5   3   6        403.06        399.22         5.81 o
  -4   3   6        521.17        572.16         6.46 o
  -3   3   6         15.12         19.94         0.87 o
  -2   3   6        555.47        558.79         6.93 o
  -1   3   6        232.04        248.69         3.77 o
   0   3   6        720.67        663.53         9.14 o
   1   3   6        750.20        720.41         9.86 o
   2   3   6        604.38        615.32         9.64 o
   3   3   6        180.74        184.88         8.50 o
   4   3   6         21.04         25.99         1.41 o
   5   3   6         89.74         94.11         2.56 o
   6   3   6        299.13        307.85         4.83 o
   7   3   6        156.54        148.52         4.96 o
   8   3   6        349.70        332.32         5.68 o
   9   3   6         24.10         19.51         1.95 o
  10   3   6         22.24         20.30         1.11 o
  11   3   6          4.98          5.21         0.58 o
  12   3   6         54.06         55.55         2.01 o
 -15   4   6         16.96         18.32         1.46 o
 -14   4   6         53.99         51.21         1.78 o
 -13   4   6         16.05         17.02         1.04 o
 -12   4   6        111.78        109.39         6.14 o
 -11   4   6          6.71          6.69         1.86 o
 -10   4   6         12.60         10.15         1.21 o
  -9   4   6         15.59         14.40         1.42 o
  -8   4   6          0.90          0.46         0.49 o
  -7   4   6        609.21        623.92        11.15 o
  -6   4   6         41.13         35.55         1.45 o
  -5   4   6        163.47        164.93         3.27 o
  -4   4   6          5.21          4.77         0.60 o
  -3   4   6        131.70        148.63         3.45 o
  -2   4   6        163.86        158.73         3.58 o
  -1   4   6          3.58          3.27         0.66 o
   0   4   6        835.20        875.49        11.77 o
   1   4   6          5.67          6.59         0.80 o
   2   4   6        455.52        458.58         8.53 o
   3   4   6         16.48         16.45         1.34 o
   4   4   6         36.77         40.42         1.67 o
   5   4   6        164.78        152.24         3.76 o
   6   4   6         83.40         81.06         2.89 o
   7   4   6        104.62        101.04         3.66 o
   8   4   6         27.07         27.77         1.90 o
   9   4   6        111.33        104.07         3.25 o
  10   4   6          2.58          2.38         0.64 o
  11   4   6         59.87         59.31         2.76 o
 -14   5   6          0.69          1.49         0.59 o
 -13   5   6        323.47        326.17         6.54 o
 -12   5   6        365.68        393.33         6.40 o
 -11   5   6         85.67         90.53         3.25 o
 -10   5   6          0.65          0.47         0.49 o
  -9   5   6          0.36          0.78         0.62 o
  -8   5   6          1.73          1.46         0.51 o
  -7   5   6        382.06        347.67         7.88 o
  -6   5   6        763.38        791.08        10.54 o
  -5   5   6        289.25        303.35         4.95 o
  -4   5   6        229.17        253.37         5.06 o
  -3   5   6        608.48        613.12         9.15 o
  -2   5   6        264.02        256.00         6.91 o
  -1   5   6        881.70        927.32        12.70 o
   0   5   6        489.46        493.81         8.79 o
   1   5   6       1193.39       1223.43        17.54 o
   2   5   6        253.78        259.38         5.94 o
   3   5   6          1.98          2.29         0.71 o
   4   5   6         36.15         32.08         1.89 o
   5   5   6         58.08         56.02         2.30 o
   6   5   6        184.83        166.81         4.37 o
   7   5   6        314.47        317.95         7.17 o
   8   5   6        456.70        484.59        13.63 o
   9   5   6          6.41          8.22         0.74 o
  10   5   6         31.97         26.68         1.29 o
 -13   6   6          5.47          5.93         0.79 o
 -12   6   6         15.55         13.38         1.45 o
 -11   6   6          7.70          5.96         0.97 o
 -10   6   6        708.02        698.44        12.61 o
  -9   6   6        937.91        951.79        13.31 o
  -8   6   6        133.83        145.33         6.18 o
  -7   6   6        241.65        219.14         4.89 o
  -6   6   6         71.33         75.58         3.09 o
  -5   6   6        429.93        417.46         7.65 o
  -4   6   6         27.25         27.49         2.24 o
  -3   6   6       2726.80       2808.65        44.71 o
  -2   6   6       1160.94       1191.63        17.47 o
  -1   6   6        133.87        122.98         4.00 o
   0   6   6        560.30        583.81        10.09 o
   1   6   6        133.55        135.41         4.03 o
   2   6   6        382.52        371.76         8.72 o
   3   6   6        489.05        483.43         8.30 o
   4   6   6       1367.72       1420.71        19.53 o
   5   6   6        344.46        366.17         8.67 o
   6   6   6        295.26        295.08         9.65 o
   7   6   6        145.25        147.23         5.83 o
   8   6   6         14.21         12.84         1.50 o
 -11   7   6          0.46          0.89         0.54 o
 -10   7   6          0.67          0.08         0.44 o
  -9   7   6          0.04         -0.31         0.50 o
  -8   7   6          0.03          0.15         0.78 o
  -7   7   6         78.17         70.82         3.08 o
  -6   7   6          5.85          5.38         0.98 o
  -5   7   6         14.39         14.73         1.56 o
  -4   7   6         10.84         12.31         2.22 o
  -3   7   6         24.78         22.18         1.94 o
  -2   7   6        126.05        132.41         4.79 o
  -1   7   6         64.26         66.39         3.33 o
   0   7   6        129.41        140.42         4.97 o
   1   7   6          0.48          0.22         0.66 o
   2   7   6          8.54          7.60         1.20 o
   3   7   6         11.01         10.19         1.00 o
   4   7   6         52.21         55.90         2.15 o
   5   7   6         20.41         24.33         2.17 o
   6   7   6         36.96         40.14         2.51 o
   7   7   6         13.67         12.57         1.25 o
  -9   8   6         14.58          9.35         1.00 o
  -8   8   6        357.75        353.67         6.59 o
  -7   8   6        176.34        184.32         4.34 o
  -6   8   6          9.16         11.52         1.04 o
  -5   8   6        201.52        207.07         4.23 o
  -4   8   6        332.82        345.44         6.13 o
  -3   8   6          2.95          3.32         0.74 o
  -2   8   6          0.88          0.42         0.50 o
  -1   8   6        757.44        792.21        11.63 o
   0   8   6         16.82         20.03         1.30 o
   1   8   6          4.54          5.29         0.71 o
   2   8   6        179.10        179.86         4.76 o
   3   8   6        178.06        183.38        14.34 o
   4   8   6          2.47          0.42         0.52 o
   5   8   6        170.01        153.21         4.61 o
  -5   9   6        169.12        173.63         4.87 o
  -4   9   6         30.63         31.23         1.76 o
  -3   9   6         43.54         31.97         1.84 o
  -2   9   6         85.14         74.99         3.03 o
  -1   9   6         65.99         64.60         2.71 o
   0   9   6         22.98         23.92         1.51 o
 -16   1   7          8.44          7.52         0.69 o
 -15   1   7        189.98        195.40         4.06 o
 -14   1   7        109.08        109.02         2.55 o
 -13   1   7        529.91        534.75         7.11 o
 -12   1   7         62.55         63.77         2.31 o
 -11   1   7         24.74         23.40         1.12 o
 -10   1   7         56.97         56.95         1.76 o
  -9   1   7        226.64        205.24         3.11 o
  -8   1   7        521.35        513.16         7.83 o
  -7   1   7       1135.51       1123.90        13.10 o
  -6   1   7        816.97        809.92         8.68 o
  -5   1   7         51.37         62.23         1.63 o
  -4   1   7         23.25         18.17         1.01 o
  -3   1   7        346.85        340.90         7.36 o
  -2   1   7        130.56        110.74         2.77 o
  -1   1   7        818.06        812.37         9.12 o
   0   1   7        964.90        896.50        10.78 o
   1   1   7       1385.44       1406.05        24.66 o
   2   1   7         19.26         21.84         1.10 o
   3   1   7        106.12        114.90         2.24 o
   4   1   7         39.30         39.52         1.51 o
   5   1   7         13.34         15.55         1.03 o
   6   1   7        217.05        209.83         4.12 o
   7   1   7         46.88         43.36         3.26 o
   8   1   7        490.70        489.17         6.58 o
   9   1   7        403.59        413.36         9.47 o
  10   1   7         53.46         58.14         1.94 o
  11   1   7          3.49          4.37         0.50 o
  12   1   7          4.77          6.08         1.03 o
 -16   2   7        110.28        107.68         3.76 o
 -15   2   7        180.85        188.04         3.22 o
 -14   2   7         22.24         22.29         1.08 o
 -13   2   7        326.54        313.94         7.15 o
 -12   2   7         60.01         55.39         1.94 o
 -11   2   7         10.03          8.86         0.80 o
 -10   2   7        587.67        593.76        12.22 o
  -9   2   7        483.34        497.89         7.32 o
  -8   2   7         51.32         43.58         1.61 o
  -7   2   7        162.08        158.62         3.43 o
  -6   2   7        538.62        552.79         6.40 o
  -5   2   7         24.71         44.12         1.16 o
  -4   2   7        564.96        558.05         5.93 o
  -3   2   7       1658.39       1656.90        15.17 o
  -2   2   7         20.58         21.59         0.84 o
  -1   2   7        506.18        556.22         6.32 o
   0   2   7        157.03        169.33         5.08 o
   1   2   7        320.03        370.89         5.52 o
   2   2   7        260.85        249.53         6.70 o
   3   2   7        556.34        570.04         6.72 o
   4   2   7        499.43        508.48         6.95 o
   5   2   7         43.05         46.02         1.48 o
   6   2   7        782.52        854.33        10.86 o
   7   2   7        235.27        242.64         6.50 o
   8   2   7          2.40          2.99         0.71 o
   9   2   7         21.53         23.57         1.27 o
  10   2   7        153.40        156.68         3.18 o
  11   2   7          5.54          5.59         0.50 o
  12   2   7         27.13         27.48         1.87 o
 -16   3   7         38.02         32.90         1.58 o
 -15   3   7         55.42         58.50         2.40 o
 -14   3   7        115.56        127.02         4.30 o
 -13   3   7         50.76         46.87         2.16 o
 -12   3   7        333.18        339.06        10.14 o
 -11   3   7         42.44         38.98         3.11 o
 -10   3   7          5.50          6.37         0.71 o
  -9   3   7        437.83        459.85         7.76 o
  -8   3   7        149.53        147.73         3.73 o
  -7   3   7          2.24          6.43         0.68 o
  -6   3   7         23.59         19.36         0.97 o
  -5   3   7         25.28         24.18         1.06 o
  -4   3   7        460.47        503.70         9.47 o
  -3   3   7        137.13        118.25         2.33 o
  -2   3   7         26.88         33.18         1.18 o
  -1   3   7        702.96        750.09        11.32 o
   0   3   7        427.24        427.24         6.86 o
   1   3   7         10.59         16.59         1.36 o
   2   3   7        125.57        125.22         5.18 o
   3   3   7         16.76         14.55         1.35 o
   4   3   7         30.57         32.08         1.44 o
   5   3   7          0.13         -0.31         0.46 o
   6   3   7        280.50        259.70         6.88 o
   7   3   7        103.06         96.32         3.31 o
   8   3   7         10.54          7.21         1.09 o
   9   3   7          0.00          0.32         0.39 o
  10   3   7          4.57          5.38         0.78 o
  11   3   7         13.16         14.30         1.01 o
 -14   4   7         24.67         22.99         1.25 o
 -13   4   7          0.44          0.29         0.44 o
 -12   4   7        372.24        370.14         7.70 o
 -11   4   7         31.39         27.84         1.77 o
 -10   4   7        926.88        870.21        16.75 o
  -9   4   7        537.31        540.10        13.50 o
  -8   4   7        155.60        156.20         3.96 o
  -7   4   7        266.40        252.10         5.00 o
  -6   4   7        414.24        369.89         6.09 o
  -5   4   7        241.44        244.55         4.92 o
  -4   4   7        119.41        124.03         4.36 o
  -3   4   7       1905.20       1940.37        20.21 o
  -2   4   7        383.23        392.29         5.80 o
  -1   4   7        362.38        370.31        10.66 o
   0   4   7        470.72        478.21         9.61 o
   1   4   7        295.86        297.75         6.16 o
   2   4   7        315.49        346.19         9.55 o
   3   4   7        319.64        325.74         9.45 o
   4   4   7        136.90        136.92         4.75 o
   5   4   7        179.74        168.53         3.69 o
   6   4   7         97.29         96.73         4.55 o
   7   4   7        147.12        145.58         4.55 o
   8   4   7        127.31        123.43         3.23 o
   9   4   7        529.31        544.44         8.54 o
  10   4   7          2.21          2.56         0.75 o
 -13   5   7        163.10        165.64         4.78 o
 -12   5   7        219.27        228.41         4.19 o
 -11   5   7         57.13         58.79         1.99 o
 -10   5   7          2.75          4.81         0.87 o
  -9   5   7        344.87        320.57         7.32 o
  -8   5   7          1.95          1.67         0.69 o
  -7   5   7          7.20          7.02         0.77 o
  -6   5   7        249.88        272.60         5.81 o
  -5   5   7        137.12        136.08         3.66 o
  -4   5   7        176.24        176.79         4.12 o
  -3   5   7        171.47        171.35         4.17 o
  -2   5   7        579.88        596.92         9.34 o
  -1   5   7         16.68         17.14         1.30 o
   0   5   7          3.60          6.52         0.88 o
   1   5   7         49.80         57.35         2.31 o
   2   5   7         91.20        101.68         6.71 o
   3   5   7          0.04          1.84         0.64 o
   4   5   7        339.99        347.84         6.71 o
   5   5   7        101.98        107.54         3.81 o
   6   5   7         38.68         40.03         2.98 o
   7   5   7          0.56          1.38         0.63 o
   8   5   7         61.71         65.46         7.28 o
   9   5   7          2.83          2.08         0.45 o
 -12   6   7         12.71         11.17         1.15 o
 -11   6   7        101.01        103.40         4.30 o
 -10   6   7         41.52         37.19         1.78 o
  -9   6   7          0.22          0.38         0.49 o
  -8   6   7         75.65         72.49         2.85 o
  -7   6   7         63.37         64.32         4.76 o
  -6   6   7         50.92         49.78         4.24 o
  -5   6   7         69.04         72.47         2.78 o
  -4   6   7        520.16        530.62        12.35 o
  -3   6   7          0.33          0.20         0.67 o
  -2   6   7        311.88        318.54         7.89 o
  -1   6   7         47.90         51.17         4.02 o
   0   6   7         51.08         52.20         2.48 o
   1   6   7         30.02         31.99         1.87 o
   2   6   7         12.64         16.35         2.09 o
   3   6   7        191.04        186.13         4.44 o
   4   6   7          4.68          7.51         0.86 o
   5   6   7        251.56        237.23         8.28 o
   6   6   7         32.28         29.08         2.38 o
   7   6   7          1.45          0.32         0.61 o
   8   6   7         11.70          9.32         0.95 o
 -10   7   7        108.70         98.27         3.86 o
  -9   7   7          1.20          0.77         0.65 o
  -8   7   7         92.92         89.09         4.98 o
  -7   7   7        219.65        235.03         7.76 o
  -6   7   7        416.40        431.46         7.42 o
  -5   7   7         94.88        100.79         3.03 o
  -4   7   7          2.22          1.44         0.61 o
  -3   7   7        242.37        240.60         5.24 o
  -2   7   7         44.22         41.78         2.57 o
  -1   7   7        823.81        865.26        13.02 o
   0   7   7        188.48        221.23         4.93 o
   1   7   7        161.38        167.69         4.10 o
   2   7   7          3.37          3.24         0.65 o
   3   7   7         32.76         32.37         1.88 o
   4   7   7          0.79          0.36         0.69 o
   5   7   7        116.62        125.43         4.73 o
   6   7   7        348.11        355.63         9.21 o
  -8   8   7         36.63         36.77         1.97 o
  -7   8   7          2.93          1.03         0.39 o
  -6   8   7         38.50         38.57         1.66 o
  -5   8   7         22.52         18.45         1.22 o
  -4   8   7         76.57         83.47         2.80 o
  -3   8   7         16.66         19.23         1.12 o
  -2   8   7        129.53        115.19         3.16 o
  -1   8   7        180.35        169.94         3.62 o
   0   8   7          5.23          6.74         0.68 o
   1   8   7          1.20          1.69         0.42 o
   2   8   7          0.09          0.62         0.61 o
   3   8   7        137.49        149.10         4.78 o
   4   8   7         27.36         26.25         1.47 o
 -16   0   8         17.45         17.82         1.26 o
 -15   0   8        155.89        159.44         5.37 o
 -14   0   8        161.55        169.99         6.15 o
 -13   0   8       1556.26       1574.18        40.15 o
 -12   0   8        629.38        632.90        13.05 o
 -11   0   8         61.45         57.17         2.12 o
 -10   0   8         52.26         47.83         1.96 o
  -9   0   8        131.24        149.55         5.35 o
  -8   0   8         72.21         60.31         3.18 o
  -7   0   8        739.86        737.23        11.50 o
  -6   0   8       2666.48       2742.27        49.50 o
  -5   0   8        858.51        784.39        12.29 o
  -4   0   8        168.84        160.22         5.34 o
  -3   0   8        610.30        602.50        17.38 o
  -2   0   8         24.53         21.79         2.24 o
  -1   0   8        266.91        282.59        11.03 o
   0   0   8        472.13        448.72         7.57 o
   1   0   8        464.84        413.24         9.12 o
   2   0   8        265.24        231.62        18.33 o
   3   0   8         47.98         41.86         3.24 o
   4   0   8          0.56         -0.19         0.80 o
   5   0   8         90.07         96.47         5.37 o
   6   0   8        818.35        848.83        36.52 o
   7   0   8         11.83         12.44         1.99 o
   8   0   8        486.41        491.41         8.34 o
   9   0   8          3.56          5.20         0.86 o
  10   0   8          7.17          7.36         0.97 o
  11   0   8        100.85         97.48         4.05 o
 -16   1   8         68.00         69.75         2.73 o
 -15   1   8         10.54         10.10         0.84 o
 -14   1   8         67.82         71.57         2.28 o
 -13   1   8         36.08         38.43         2.27 o
 -12   1   8          0.50          1.01         0.35 o
 -11   1   8         69.32         69.11         2.00 o
 -10   1   8        219.89        228.63         4.77 o
  -9   1   8        209.48        186.97         3.12 o
  -8   1   8          7.42          7.01         0.51 o
  -7   1   8        194.67        229.90         4.31 o
  -6   1   8          2.24          1.77         0.47 o
  -5   1   8          2.45          2.86         0.50 o
  -4   1   8        382.06        406.14         5.45 o
  -3   1   8         45.49         45.44         1.56 o
  -2   1   8        602.40        561.68         6.48 o
  -1   1   8         34.87         32.62         1.51 o
   0   1   8          3.68          6.42         0.61 o
   1   1   8          2.80          2.79         0.59 o
   2   1   8        264.67        268.57         3.90 o
   3   1   8          5.48          5.74         0.63 o
   4   1   8         50.49         45.83         1.71 o
   5   1   8        405.37        397.94         7.60 o
   6   1   8          1.47          2.95         0.60 o
   7   1   8         11.54         10.84         0.92 o
   8   1   8        213.92        223.87         5.51 o
   9   1   8         20.26         19.28         0.99 o
  10   1   8          0.92          0.41         0.35 o
  11   1   8          0.10          0.37         0.42 o
 -16   2   8        151.03        147.31         4.26 o
 -15   2   8        129.09        123.28         4.43 o
 -14   2   8        615.71        611.55        12.55 o
 -13   2   8          3.43          3.24         1.05 o
 -12   2   8          2.10          1.75         0.43 o
 -11   2   8         10.28         13.91         1.30 o
 -10   2   8       1803.17       1710.95        28.69 o
  -9   2   8         61.66         69.08         2.20 o
  -8   2   8        754.07        752.56         9.33 o
  -7   2   8        955.48        923.19         9.91 o
  -6   2   8         62.65         71.17         1.89 o
  -5   2   8        118.61        118.73         2.44 o
  -4   2   8        627.99        561.86         6.16 o
  -3   2   8       1744.78       1703.04        19.91 o
  -2   2   8          0.05          0.59         0.35 o
  -1   2   8         92.17         70.45         1.97 o
   0   2   8        617.55        634.01         9.32 o
   1   2   8         84.42         80.01         2.54 o
   2   2   8         50.10         60.49         2.21 o
   3   2   8        203.13        175.19         5.12 o
   4   2   8          3.94          1.78         0.52 o
   5   2   8          0.62          0.41         0.72 o
   6   2   8         37.26         36.06         2.29 o
   7   2   8         27.44         25.62         2.78 o
   8   2   8          4.96          5.59         0.68 o
   9   2   8        187.12        205.19         4.16 o
  10   2   8         54.13         54.77         2.14 o
  11   2   8         20.85         24.10         1.71 o
 -15   3   8        304.97        313.11         8.06 o
 -14   3   8         37.42         37.18         1.64 o
 -13   3   8        392.66        399.87         7.95 o
 -12   3   8        172.17        157.17         6.70 o
 -11   3   8          9.90          9.88         0.96 o
 -10   3   8        381.93        394.87        11.28 o
  -9   3   8        682.00        636.69        12.39 o
  -8   3   8        279.83        279.14         5.28 o
  -7   3   8        248.87        242.03         6.41 o
  -6   3   8        229.17        257.92         5.83 o
  -5   3   8        231.88        219.90         4.85 o
  -4   3   8          1.88          2.18         0.63 o
  -3   3   8       1818.05       1876.41        18.30 o
  -2   3   8        183.71        183.81         3.31 o
  -1   3   8        305.82        290.99         6.35 o
   0   3   8         32.84         26.67         1.74 o
   1   3   8        229.27        243.23         5.97 o
   2   3   8         88.92         91.33         3.33 o
   3   3   8        288.69        321.44         5.92 o
   4   3   8        612.66        591.60        19.53 o
   5   3   8          3.75          2.37         0.65 o
   6   3   8         94.71         94.33         3.65 o
   7   3   8         36.97         34.85         2.15 o
   8   3   8        157.83        157.53         3.68 o
   9   3   8        452.99        478.28         7.37 o
  10   3   8        165.36        174.86         3.94 o
 -14   4   8         16.96         17.59         1.38 o
 -13   4   8        182.57        180.77         4.26 o
 -12   4   8         10.43         12.19         1.75 o
 -11   4   8          8.15          7.48         0.99 o
 -10   4   8        165.41        160.31         4.70 o
  -9   4   8         29.57         31.43         2.81 o
  -8   4   8        124.79        103.60         8.70 o
  -7   4   8          8.25          9.42         1.19 o
  -6   4   8          3.90          3.55         1.02 o
  -5   4   8         32.41         32.43         1.44 o
  -4   4   8         35.73         36.80         1.53 o
  -3   4   8        388.38        390.34         6.45 o
  -2   4   8        752.29        789.83        13.23 o
  -1   4   8        300.35        325.22         6.53 o
   0   4   8          8.74          7.97         0.94 o
   1   4   8        121.88        122.42         5.53 o
   2   4   8        116.44        135.53         4.16 o
   3   4   8        184.12        201.57         4.81 o
   4   4   8          4.53          6.59         0.90 o
   5   4   8        394.53        381.47         8.54 o
   6   4   8         93.61        101.97         5.13 o
   7   4   8        125.65        114.41         3.65 o
   8   4   8         11.78         11.30         0.84 o
   9   4   8         93.96        107.76         4.04 o
 -13   5   8         39.74         39.66         1.90 o
 -12   5   8         33.23         37.19         2.33 o
 -11   5   8        123.85        134.57         3.62 o
 -10   5   8        158.74        149.99         4.14 o
  -9   5   8         44.27         46.83         2.38 o
  -8   5   8        237.06        219.84        21.96 o
  -7   5   8        246.88        249.39         8.66 o
  -6   5   8        169.63        191.23         5.20 o
  -5   5   8        235.51        227.96         5.30 o
  -4   5   8         90.05         88.03         3.36 o
  -3   5   8         28.55         28.04         1.63 o
  -2   5   8         58.38         60.40         2.37 o
  -1   5   8       1030.23       1072.45        16.18 o
   0   5   8        866.88        917.26        16.91 o
   1   5   8         42.55         37.68         4.42 o
   2   5   8        154.23        167.34         5.18 o
   3   5   8        125.02        122.72         4.18 o
   4   5   8        227.63        224.96         6.03 o
   5   5   8          0.75          0.75         0.62 o
   6   5   8        555.67        564.69        10.50 o
   7   5   8         91.75         91.33         4.14 o
   8   5   8         51.96         47.34         2.43 o
 -11   6   8          5.36          6.66         0.93 o
 -10   6   8        172.10        158.99         5.62 o
  -9   6   8         36.73         35.85         2.66 o
  -8   6   8          0.52          0.15         0.74 o
  -7   6   8        146.89        145.31         6.30 o
  -6   6   8        108.23        118.40         3.35 o
  -5   6   8          8.43         11.89         1.42 o
  -4   6   8        108.79        107.28         6.25 o
  -3   6   8        118.10        132.56         7.08 o
  -2   6   8         19.89         23.07         2.33 o
  -1   6   8        128.65        111.93         8.38 o
   0   6   8        139.37        147.58         4.71 o
   1   6   8         32.78         37.26         2.37 o
   2   6   8         37.94         47.63         1.97 o
   3   6   8        197.64        209.74         5.91 o
   4   6   8         25.05         28.51         1.85 o
   5   6   8         25.16         34.25         2.48 o
   6   6   8        109.76        110.26         4.33 o
  -9   7   8         24.74         24.84         1.75 o
  -8   7   8          5.82          5.15         0.97 o
  -7   7   8          3.95          2.74         0.88 o
  -6   7   8          4.36          5.87         1.25 o
  -5   7   8         14.03         11.52         1.35 o
  -4   7   8          4.76          7.16         0.82 o
  -3   7   8        134.35        130.39         3.94 o
  -2   7   8          0.15          0.97         0.50 o
  -1   7   8         20.65         19.08         1.23 o
   0   7   8         22.44         20.60         1.05 o
   1   7   8          1.63          1.74         0.63 o
   2   7   8         53.22         56.83         2.32 o
   3   7   8          1.39          2.32         0.59 o
   4   7   8          8.46          6.09         0.97 o
   5   7   8          0.21          0.39         0.38 o
  -6   8   8          2.70          2.26         0.57 o
  -5   8   8        174.51        172.70         5.42 o
  -4   8   8        370.77        355.52         6.54 o
  -3   8   8          0.31          1.44         0.38 o
  -2   8   8         34.56         43.42         1.79 o
  -1   8   8         65.49         66.64         2.12 o
   0   8   8         18.27         22.05         1.14 o
   1   8   8          0.57          0.45         0.41 o
 -15   1   9        150.37        154.26         4.76 o
 -14   1   9          3.73          3.66         0.55 o
 -13   1   9          4.79          4.64         0.69 o
 -12   1   9        318.34        314.46         7.08 o
 -11   1   9        308.18        325.98         5.42 o
 -10   1   9        490.69        495.84        17.48 o
  -9   1   9        737.56        715.34        11.56 o
  -8   1   9        169.08        169.08         3.13 o
  -7   1   9         73.61         81.17         2.14 o
  -6   1   9         57.20         49.24         1.66 o
  -5   1   9        614.48        607.69         6.95 o
  -4   1   9         22.59         21.77         1.05 o
  -3   1   9        775.00        778.71         8.93 o
  -2   1   9        258.94        243.34         4.49 o
  -1   1   9        278.09        253.29         5.25 o
   0   1   9         44.66         47.13         2.68 o
   1   1   9        211.23        214.85         4.94 o
   2   1   9        489.64        518.58         8.37 o
   3   1   9         13.90         17.74         3.45 o
   4   1   9         61.56         47.49         2.37 o
   5   1   9         46.47         39.39         2.35 o
   6   1   9         20.83         22.77         1.42 o
   7   1   9        136.54        141.65         4.64 o
   8   1   9        304.40        321.65         4.97 o
   9   1   9        472.79        487.15         9.35 o
  10   1   9         16.81         15.09         1.00 o
 -15   2   9         16.07         10.45         1.03 o
 -14   2   9        211.83        216.70         6.62 o
 -13   2   9        324.79        314.35         9.29 o
 -12   2   9        102.17        101.72         2.79 o
 -11   2   9         82.08         93.57         3.59 o
 -10   2   9        148.31        124.80         7.02 o
  -9   2   9        174.40        156.16         4.05 o
  -8   2   9        683.27        645.71        13.62 o
  -7   2   9        342.37        337.01         4.97 o
  -6   2   9         77.06         80.36         2.32 o
  -5   2   9        196.27        202.78         3.90 o
  -4   2   9        256.14        256.59         4.46 o
  -3   2   9        477.24        446.97         5.97 o
  -2   2   9       1631.59       1641.97        19.86 o
  -1   2   9        734.30        731.07        10.44 o
   0   2   9         21.65         24.15         2.35 o
   1   2   9          2.71          2.65         0.54 o
   2   2   9         60.38         64.41         2.41 o
   3   2   9        281.37        252.20         9.49 o
   4   2   9         80.61         98.47         3.75 o
   5   2   9        696.52        737.28        13.70 o
   6   2   9        386.83        381.68         7.51 o
   7   2   9         16.74         15.17         1.24 o
   8   2   9         50.30         51.08         1.83 o
   9   2   9         22.65         27.52         2.14 o
 -15   3   9          1.30          1.05         0.37 o
 -14   3   9        267.43        277.45         7.54 o
 -13   3   9          0.35          0.41         0.55 o
 -12   3   9         22.04         18.35         1.55 o
 -11   3   9          0.42          0.47         0.55 o
 -10   3   9        149.31        151.49         3.79 o
  -9   3   9          2.97          5.36         0.81 o
  -8   3   9         52.83         46.43         2.48 o
  -7   3   9         41.67         40.55         2.73 o
  -6   3   9          0.51          0.44         0.52 o
  -5   3   9         40.37         33.19         1.93 o
  -4   3   9          6.35          7.76         0.83 o
  -3   3   9          0.78          0.38         0.48 o
  -2   3   9        112.09        124.81         5.56 o
  -1   3   9        176.71        179.72         4.73 o
   0   3   9          0.52          0.88         0.76 o
   1   3   9         43.04         37.73         2.12 o
   2   3   9          9.71          7.06         0.87 o
   3   3   9         12.96         10.32         1.07 o
   4   3   9        123.08        111.31         3.56 o
   5   3   9         61.94         68.98         6.87 o
   6   3   9         63.43         60.66         2.17 o
   7   3   9        105.61        103.89         2.73 o
   8   3   9         28.64         30.81         1.28 o
   9   3   9         46.00         46.10         2.27 o
 -14   4   9        584.31        577.10        12.82 o
 -13   4   9        179.51        171.07         5.31 o
 -12   4   9         12.03         13.99         1.50 o
 -11   4   9         54.70         53.62         2.28 o
 -10   4   9        250.46        239.74        15.60 o
  -9   4   9         13.86         13.58         2.06 o
  -8   4   9        625.27        601.89        31.96 o
  -7   4   9        844.15        839.04        21.24 o
  -6   4   9        418.93        394.33        31.50 o
  -5   4   9        182.20        189.62         6.08 o
  -4   4   9        152.26        150.07         4.57 o
  -3   4   9          7.30          6.15         0.82 o
  -2   4   9         18.35         22.30         1.41 o
  -1   4   9        301.45        291.48         7.79 o
   0   4   9        436.42        423.24         9.39 o
   1   4   9          3.79          4.27         0.93 o
   2   4   9          2.52          3.74         0.68 o
   3   4   9          2.76          2.52         0.97 o
   4   4   9        191.05        191.68         5.28 o
   5   4   9         10.64         18.58         1.51 o
   6   4   9        226.59        223.66         7.67 o
   7   4   9          6.20          8.80         0.92 o
   8   4   9         37.99         43.04         2.26 o
 -12   5   9        273.49        275.40         7.21 o
 -11   5   9          5.11          8.52         1.10 o
 -10   5   9         56.58         52.70         4.53 o
  -9   5   9          1.31          2.11         0.79 o
  -8   5   9          8.44          9.73         1.41 o
  -7   5   9        102.15        103.69         5.16 o
  -6   5   9         13.12         18.55         2.26 o
  -5   5   9        324.25        348.60         9.68 o
  -4   5   9         45.00         53.11         4.38 o
  -3   5   9        176.89        168.10         4.63 o
  -2   5   9         50.07         51.50         2.70 o
  -1   5   9         20.54         22.66         1.63 o
   0   5   9          1.97         -0.39         1.57 o
   1   5   9          7.73          5.79         1.20 o
   2   5   9        195.52        222.40         5.76 o
   3   5   9        168.19        189.90         4.24 o
   4   5   9         79.72         75.95         2.84 o
   5   5   9          6.92          5.39         1.18 o
   6   5   9          8.21          9.24         1.25 o
   7   5   9          2.29          1.68         0.54 o
  -9   6   9         43.03         41.10         2.42 o
  -8   6   9         56.53         54.16         2.55 o
  -7   6   9         27.21         27.56         2.36 o
  -6   6   9         27.23         31.12         2.64 o
  -5   6   9        162.29        169.17         6.81 o
  -4   6   9          0.05          0.81         0.61 o
  -3   6   9         27.90         30.89         1.61 o
  -2   6   9          0.20          0.34         0.46 o
  -1   6   9         13.91         16.42         1.43 o
   0   6   9         65.64         68.96         2.84 o
   1   6   9          3.75          4.22         0.64 o
   2   6   9          1.41          1.19         0.46 o
   3   6   9         49.73         49.72         2.04 o
   4   6   9         18.14         19.22         1.69 o
   5   6   9          0.12          0.53         0.48 o
  -7   7   9         12.57         13.79         1.33 o
  -6   7   9         20.48         21.18         1.77 o
  -5   7   9        182.51        189.06         6.38 o
  -4   7   9        277.10        307.88         9.13 o
  -3   7   9         31.70         42.47         2.79 o
  -2   7   9          2.06          2.54         0.60 o
  -1   7   9          0.05          0.37         0.44 o
   0   7   9         15.30         16.00         1.14 o
   1   7   9         95.08        100.33         2.88 o
   2   7   9         58.50         58.16         2.66 o
   3   7   9        102.87        102.85         3.46 o
 -14   0  10        701.81        573.51        12.93 o
 -13   0  10         94.43         88.75         3.53 o
 -12   0  10         14.48         12.39         1.05 o
 -11   0  10        116.15        102.34        13.94 o
 -10   0  10        162.01        160.78         5.17 o
  -9   0  10        410.42        380.71        12.50 o
  -8   0  10        850.38        833.14        13.13 o
  -7   0  10        586.04        612.16        18.61 o
  -6   0  10         20.58         20.67         2.14 o
  -5   0  10         52.52         53.96         2.29 o
  -4   0  10          0.55          1.51         0.73 o
  -3   0  10        330.26        343.34         6.43 o
  -2   0  10       1080.95       1078.11        19.28 o
  -1   0  10        219.64        215.14         7.85 o
   0   0  10        214.67        220.43        13.13 o
   1   0  10          0.16         -0.54         1.70 o
   2   0  10        292.39        293.85         7.40 o
   3   0  10         12.92         21.97         2.48 o
   4   0  10        178.01        208.34         6.76 o
   5   0  10         87.05         84.22         3.97 o
   6   0  10        101.27         89.41         6.21 o
   7   0  10        209.43        204.03         9.87 o
   8   0  10         17.12         20.77         1.88 o
 -14   1  10        136.15        118.38         3.92 o
 -13   1  10         17.48         15.49         1.48 o
 -12   1  10         74.02         72.90         2.15 o
 -11   1  10         73.01         68.16         2.01 o
 -10   1  10        597.80        615.04        10.07 o
  -9   1  10        259.14        247.83        13.88 o
  -8   1  10        471.94        454.38         6.98 o
  -7   1  10        298.32        291.10         5.52 o
  -6   1  10        310.08        319.50         6.71 o
  -5   1  10         29.43         28.08         1.71 o
  -4   1  10          2.50          3.42         0.73 o
  -3   1  10       2065.37       2102.43        21.33 o
  -2   1  10          0.50          0.63         0.56 o
  -1   1  10        559.08        604.82        16.49 o
   0   1  10         82.50         89.27         8.15 o
   1   1  10        145.44        126.70         3.59 o
   2   1  10          7.63          4.28         0.80 o
   3   1  10        119.37        122.90         5.07 o
   4   1  10        476.23        454.92         7.93 o
   5   1  10         62.13         62.58         2.10 o
   6   1  10         95.76        105.28         3.36 o
   7   1  10          4.81          5.25         0.58 o
   8   1  10          2.97          3.00         0.89 o
 -14   2  10         45.66         46.80         2.16 o
 -13   2  10          4.36          5.09         0.90 o
 -12   2  10          1.40          2.22         0.59 o
 -11   2  10         34.31         31.19         1.51 o
 -10   2  10         14.37         13.14         1.43 o
  -9   2  10        398.31        382.79         9.30 o
  -8   2  10        513.35        534.26         9.23 o
  -7   2  10         15.57         15.42         1.26 o
  -6   2  10          1.51          1.67         0.46 o
  -5   2  10         59.87         60.75         3.02 o
  -4   2  10        229.68        208.22        11.97 o
  -3   2  10        119.03        115.59         7.57 o
  -2   2  10        223.87        215.95        10.11 o
  -1   2  10        334.71        302.59        15.24 o
   0   2  10         40.96         41.67         1.77 o
   1   2  10        291.47        307.73         6.42 o
   2   2  10          9.55         11.20         1.42 o
   3   2  10         11.05          9.28         1.46 o
   4   2  10        218.98        211.76        22.24 o
   5   2  10        170.32        177.72         7.71 o
   6   2  10        257.42        247.06         8.30 o
   7   2  10        254.17        254.39         5.75 o
   8   2  10          6.81          3.95         0.73 o
 -14   3  10         47.65         40.01         1.75 o
 -13   3  10        110.16        113.22         3.96 o
 -12   3  10       1113.80       1123.57        19.51 o
 -11   3  10        204.55        225.74         8.91 o
 -10   3  10          1.32          1.33         1.07 o
  -9   3  10          0.59          0.93         0.64 o
  -8   3  10        153.26        141.86         3.42 o
  -7   3  10         62.27         64.42         2.29 o
  -6   3  10        917.78        936.20        16.50 o
  -5   3  10       1196.80       1191.09        22.68 o
  -4   3  10         22.77         18.05         2.24 o
  -3   3  10          2.95          2.57         1.06 o
  -2   3  10          0.02         -0.19         0.92 o
  -1   3  10        257.47        224.50         8.75 o
   0   3  10        208.47        205.32         8.35 o
   1   3  10        810.77        766.42        15.67 o
   2   3  10        285.86        279.21         7.52 o
   3   3  10         32.49         28.01         2.23 o
   4   3  10         37.42         43.13         2.18 o
   5   3  10         62.39         53.32         2.74 o
   6   3  10         20.05         22.37         1.42 o
   7   3  10        199.33        207.34         6.18 o
 -13   4  10        136.77        128.53         3.80 o
 -12   4  10         79.08         90.19         3.43 o
 -11   4  10          4.84          5.70         0.74 o
 -10   4  10         10.20          7.55         0.97 o
  -9   4  10          4.10          3.13         0.71 o
  -8   4  10          0.28          0.52         0.55 o
  -7   4  10         37.80         41.15         4.82 o
  -6   4  10          3.59          2.75         0.91 o
  -5   4  10         14.47         13.04         1.57 o
  -4   4  10         45.68         41.78         5.31 o
  -3   4  10          8.67          7.98         2.55 o
  -2   4  10        120.08        105.02         8.23 o
  -1   4  10        177.48        171.69        10.48 o
   0   4  10         70.78         64.42         4.45 o
   1   4  10         28.40         32.69         1.54 o
   2   4  10          3.14          3.75         0.57 o
   3   4  10        167.63        155.45         4.32 o
   4   4  10          9.67          8.43         0.97 o
   5   4  10        108.29        107.58         4.60 o
   6   4  10         11.85         10.27         1.15 o
  -9   5  10         13.31         15.12         1.72 o
  -8   5  10         15.68         12.33         1.10 o
  -7   5  10        214.16        202.45         7.01 o
  -6   5  10          4.13          2.84         1.00 o
  -5   5  10        239.11        242.05        12.63 o
  -4   5  10        127.50        123.45         4.68 o
  -3   5  10         36.65         35.20         2.47 o
  -2   5  10        153.09        159.39         5.47 o
  -1   5  10         38.30         43.90         2.74 o
   0   5  10         61.00         61.92         2.84 o
   1   5  10         69.54         75.09         2.85 o
   2   5  10         84.61         82.41         3.68 o
   3   5  10         58.69         52.16         2.18 o
   4   5  10         19.87         15.47         1.46 o
  -7   6  10         74.64         75.69         2.54 o
  -6   6  10         40.25         36.68         2.43 o
  -5   6  10         12.42          9.57         1.40 o
  -4   6  10         73.59         76.20         3.89 o
  -3   6  10        253.90        247.35         8.15 o
  -2   6  10        259.45        275.83         8.77 o
  -1   6  10          2.87          1.97         0.63 o
   0   6  10          0.18          0.30         0.48 o
   1   6  10          1.41          1.58         0.60 o
  -4   7  10         23.04         17.95         1.41 o
  -3   7  10          2.91          3.76         0.76 o
  -2   7  10          4.18          2.43         0.67 o
 -13   1  11         85.79         72.19         2.53 o
 -12   1  11        218.31        209.92         4.59 o
 -11   1  11          9.82         12.84         0.79 o
 -10   1  11         44.31         42.70         1.92 o
  -9   1  11          0.76          0.17         0.40 o
  -8   1  11        111.35        122.13         2.79 o
  -7   1  11        295.47        312.25         4.68 o
  -6   1  11         98.30         94.53         2.20 o
  -5   1  11         57.13         53.00         1.78 o
  -4   1  11        414.10        403.43         6.20 o
  -3   1  11        185.52        183.13         4.01 o
  -2   1  11        131.54        133.57         5.31 o
  -1   1  11        110.98        115.79         3.14 o
   0   1  11        450.32        455.09        15.14 o
   1   1  11        191.22        179.65         4.14 o
   2   1  11         40.38         30.86         2.17 o
   3   1  11         58.77         63.47         2.91 o
   4   1  11          1.66          1.37         0.72 o
   5   1  11         23.09         23.79         1.56 o
   6   1  11         75.12         64.86         2.58 o
   7   1  11        239.81        227.00         6.57 o
 -13   2  11          8.51          5.79         0.67 o
 -12   2  11         28.90         26.97         1.72 o
 -11   2  11         56.21         63.34         2.50 o
 -10   2  11          2.87          1.51         0.41 o
  -9   2  11        423.28        410.23         7.44 o
  -8   2  11         79.71         69.27         1.97 o
  -7   2  11          5.38          3.87         0.72 o
  -6   2  11         90.65         87.55         3.31 o
  -5   2  11        241.79        261.75         6.26 o
  -4   2  11         90.98         73.11         3.05 o
  -3   2  11         11.41         11.03         1.22 o
  -2   2  11        377.43        365.11         7.77 o
  -1   2  11         11.72         10.80         1.15 o
   0   2  11        133.12        123.58         3.65 o
   1   2  11         54.22         45.66         3.06 o
   2   2  11         91.65         94.00         4.74 o
   3   2  11         29.50         17.04         1.87 o
   4   2  11        183.82        184.07         5.60 o
   5   2  11         32.82         28.84         1.66 o
   6   2  11          8.14         13.80         2.36 o
 -12   3  11         50.70         56.51         2.40 o
 -11   3  11        154.70        153.98         3.83 o
 -10   3  11          8.56          7.68         0.87 o
  -9   3  11         23.35         20.87         1.46 o
  -8   3  11         29.57         24.92         1.41 o
  -7   3  11          1.07          0.89         0.65 o
  -6   3  11          0.12         -0.30         0.86 o
  -5   3  11          8.89         11.58         1.82 o
  -4   3  11        192.37        203.66         7.29 o
  -3   3  11         98.47         99.68         5.00 o
  -2   3  11         39.99         33.94         2.94 o
  -1   3  11         76.56         67.39         3.72 o
   0   3  11         58.90         55.88         2.33 o
   1   3  11          0.20          0.35         0.55 o
   2   3  11          6.54          6.26         0.86 o
   3   3  11          3.11          1.67         0.70 o
   4   3  11         12.02          8.04         1.04 o
   5   3  11         29.64         26.49         3.23 o
 -10   4  11        183.76        189.71         6.38 o
  -9   4  11        137.90        141.99         5.77 o
  -8   4  11        159.60        167.33         6.74 o
  -7   4  11          3.00          2.09         1.11 o
  -6   4  11          7.64          8.06         1.45 o
  -5   4  11         62.50         56.54         3.44 o
  -4   4  11        169.76        181.78        14.93 o
  -3   4  11        267.06        261.74        11.25 o
  -2   4  11        202.95        213.62         5.90 o
  -1   4  11          0.13          0.22         0.48 o
   0   4  11         68.11         73.11         2.28 o
   1   4  11         91.91         88.28         3.87 o
   2   4  11         44.26         46.09         2.41 o
   3   4  11        180.04        188.64         6.39 o
   4   4  11        293.28        295.70         7.87 o
  -8   5  11          0.28          1.31         0.66 o
  -7   5  11         14.28         21.04         2.00 o
  -6   5  11        237.26        277.68         9.42 o
  -5   5  11         88.51         87.19         3.03 o
  -4   5  11          7.29          5.53         1.27 o
  -3   5  11         46.23         46.13         2.03 o
  -2   5  11          6.55          6.46         0.93 o
  -1   5  11         50.32         51.32         1.73 o
   0   5  11          3.35          4.62         0.58 o
   1   5  11         26.09         34.87         2.32 o
  -3   6  11         14.54          9.66         1.13 o
  -2   6  11          9.18          5.24         0.86 o
 -11   0  12        143.46        158.50         5.45 o
 -10   0  12         53.28         44.47         2.81 o
  -9   0  12         64.03         57.09         3.42 o
  -8   0  12         69.41         67.46         2.64 o
  -7   0  12         85.59         79.72         2.69 o
  -6   0  12        548.74        556.65        13.71 o
  -5   0  12       1947.93       2025.04        41.69 o
  -4   0  12        383.15        348.73         8.29 o
  -3   0  12          4.03          4.70         1.27 o
  -2   0  12          4.73          3.34         1.21 o
  -1   0  12         45.51         45.62         4.15 o
   0   0  12        289.68        277.04        21.11 o
   1   0  12        929.50        918.67        55.52 o
   2   0  12        505.49        500.46        18.14 o
   3   0  12        131.74        116.58         7.30 o
   4   0  12         12.56          5.54         1.70 o
 -11   1  12         89.07         78.13         4.87 o
 -10   1  12          0.21          0.84         0.42 o
  -9   1  12         57.45         58.47         2.06 o
  -8   1  12         38.76         41.12         1.56 o
  -7   1  12         35.68         40.27         1.60 o
  -6   1  12         15.92         15.79         1.03 o
  -5   1  12         46.22         45.70         1.51 o
  -4   1  12        178.10        172.71         3.07 o
  -3   1  12         26.18         22.82         1.85 o
  -2   1  12        165.11        172.25         5.78 o
  -1   1  12         39.11         43.44         2.86 o
   0   1  12          1.70          1.56         0.79 o
   1   1  12          3.63          2.51         0.79 o
   2   1  12         91.53         79.71         2.88 o
   3   1  12         13.71         11.61         1.70 o
   4   1  12         33.71         38.91         3.42 o
 -10   2  12        231.63        232.44         5.32 o
  -9   2  12         99.93         94.85         2.80 o
  -8   2  12         74.49         73.72         2.94 o
  -7   2  12        346.85        334.47         5.31 o
  -6   2  12          5.95          6.05         0.71 o
  -5   2  12         94.68         89.41         2.56 o
  -4   2  12        158.98        167.59         4.80 o
  -3   2  12        239.69        236.72         7.52 o
  -2   2  12        129.30        125.94         6.27 o
  -1   2  12        460.97        441.14        14.84 o
   0   2  12        226.22        205.01         6.51 o
   1   2  12          3.48          4.55         0.83 o
   2   2  12          1.31          0.44         0.53 o
   3   2  12        127.03        121.14         9.68 o
   4   2  12        214.61        219.49         9.01 o
 -10   3  12         30.40         23.98         1.92 o
  -9   3  12        166.59        181.90         4.50 o
  -8   3  12        126.27        143.45         4.07 o
  -7   3  12        178.56        191.83         4.81 o
  -6   3  12          1.02          0.40         0.46 o
  -5   3  12          4.68          6.69         0.76 o
  -4   3  12        260.51        260.52         7.41 o
  -3   3  12         16.13         13.31         1.19 o
  -2   3  12        247.68        262.97         6.45 o
  -1   3  12        182.60        197.62         5.19 o
   0   3  12         46.44         36.11         1.74 o
   1   3  12         28.57         23.75         2.26 o
   2   3  12         44.23         39.19         3.54 o
  -8   4  12          1.91          1.98         0.75 o
  -7   4  12          5.63          9.37         1.39 o
  -6   4  12         56.38         66.21         2.68 o
  -5   4  12         19.49         26.96         1.22 o
  -4   4  12          1.27          1.37         0.52 o
  -3   4  12          0.22          0.07         0.44 o
  -2   4  12          1.85          0.98         0.49 o
  -1   4  12         35.68         34.92         1.60 o
   0   4  12          2.06          2.35         1.27 o
  -8   1  13         56.50         59.49         2.21 o
  -7   1  13         27.03         30.48         1.81 o
  -6   1  13         27.86         32.12         2.01 o
  -5   1  13        175.75        188.41         7.34 o
  -4   1  13        342.21        329.28        12.83 o
  -3   1  13         32.45         30.03         2.17 o
  -2   1  13        289.45        303.29        22.45 o
  -1   1  13        105.94        107.47         3.89 o
   0   1  13          0.38          0.41         0.75 o
   1   1  13         13.65         17.96         3.01 o
  -8   2  13         46.55         48.15         2.88 o
  -7   2  13        113.04         97.49         4.38 o
  -6   2  13        142.19        153.54         4.23 o
  -5   2  13        340.29        384.22         8.63 o
  -4   2  13         36.33         32.75         2.18 o
  -3   2  13         19.22         13.43         1.62 o
  -2   2  13         47.56         47.41         2.57 o
  -1   2  13        168.70        178.06         8.30 o
   0   2  13        122.04        114.97         6.30 o
  -6   3  13        263.62        263.95         7.96 o
  -5   3  13         84.26         98.09         5.36 o
  -4   3  13          4.11          4.37         1.40 o
  -3   3  13          6.81          6.39         1.67 o
  -2   3  13        178.00        186.08         7.99 o
  -1   3  13         17.79         13.97         2.06 o
                                                
